# Supplementary material for: SARS-CoV-2 Selectively Induces the Expression of Unproductive Splicing Isoforms of Interferon, Class I MHC, and Splicing Machinery Genes
Source: Int J Mol Sci. 2024 May 23;25(11):5671. doi: 10.3390/ijms25115671 (PMC11172111; doi:10.3390/ijms25115671)
Supplement: Supplementary file 1 [file ijms-25-05671-s001.zip]

Archive with 7 entries (7 files):
- Figure S1.pdf
- Figure S2.pdf
- ijms-2984655-supplementary.pdf
- Supplementary Table S1.xlsx
- Supplementary Table S2.xlsx
- Supplementary Table S3.xlsx
- Supplementary Table S4.txt
