# Supplementary material for: SARS-CoV-2 Selectively Induces the Expression of Unproductive Splicing Isoforms of Interferon, Class I MHC, and Splicing Machinery Genes
Source: Int J Mol Sci. 2024 May 23;25(11):5671. doi: 10.3390/ijms25115671 (PMC11172111; doi:10.3390/ijms25115671)
Supplement: Supplementary file 1 [file ijms-25-05671-s001.zip › Supplementary Table S1.xlsx]

## Sheet: table_S1_DEGs
external_gene_name	baseMean	log2FoldChange	log2FoldChangeShrink	lfcSE	stat	pvalue	padj	gene_type	expr	series
TSPAN6	917.932887670459	0.24718561689784	0.184679660155261	0.195948611317882	1.26148185095753	0.207135294818672	0.699242481056587	protein_coding	DEGs	WT-MOI0.2
TNMD	0							protein_coding	DEGs	WT-MOI0.2
DPM1	783.536843812638	0.312174437386004	0.273778621893544	0.126092617265155	2.47575507715528	0.0132954750604068	0.240097941004657	protein_coding	DEGs	WT-MOI0.2
SCYL3	176.129381992077	0.103655133824983	0.0767610779744014	0.199355849565604	0.519950300183555	0.603098215569372	0.916136363073763	protein_coding	DEGs	WT-MOI0.2
C1orf112	458.685358278332	0.00690595762729307	0.00559312584364396	0.163110793901974	0.0423390596176205	0.966228408116744	0.994181373339986	protein_coding	DEGs	WT-MOI0.2
FGR	0.255693119735165	1.14611994296182	0.00881251069301781	4.04235555955516	0.283527741703144	0.776772318939516		protein_coding	DEGs	WT-MOI0.2
CFH	527.590398846586	0.659198187853826	0.467946746655618	0.215308841623846	3.06164012068522	0.00220127935496027	0.0895966319838879	protein_coding	DEGs	WT-MOI0.2
FUCA2	1309.65060558113	0.0283261613163727	0.0260699523210082	0.0990166759751418	0.286074653965197	0.774820943874345	0.962960312888077	protein_coding	DEGs	WT-MOI0.2
GCLC	2832.83635873297	0.0321953686074199	0.0287336420826417	0.116782925970589	0.275685579375944	0.782789572561653	0.963980577489744	protein_coding	DEGs	WT-MOI0.2
NFYA	527.822979463601	0.217267677988951	0.190677865271347	0.125771565792828	1.72747851725752	0.0840817600960829	0.510633371808875	protein_coding	DEGs	WT-MOI0.2
STPG1	174.345245814525	0.0120489781337698	0.00834310838431063	0.223748487903733	0.0538505455239271	0.957054238406222	0.992448108795864	protein_coding	DEGs	WT-MOI0.2
NIPAL3	322.969195478867	-0.0139132909241525	-0.0111538676251933	0.167655941100948	-0.0829871630721102	0.933861746787959	0.989969381666709	protein_coding	DEGs	WT-MOI0.2
LAS1L	2041.29235866923	-0.117322537470845	-0.108369997022289	0.0966992289671946	-1.21327272951315	0.225025565573689	0.717839564775053	protein_coding	DEGs	WT-MOI0.2
ENPP4	22.6450303661315	0.162768855007455	0.0493217382307803	0.513462277865356	0.317002557002128	0.751241662037934	0.955921094377418	protein_coding	DEGs	WT-MOI0.2
SEMA3F	76.0811495347175	0.365121613487727	0.183983976442753	0.332716470117633	1.09739566952798	0.272468465636117	0.756702251960109	protein_coding	DEGs	WT-MOI0.2
CFTR	6.8555078518045	-0.375614033335097	-0.0366286575423209	1.01312827487185	-0.370746767858795	0.710826153091825		protein_coding	DEGs	WT-MOI0.2
ANKIB1	1162.40155443845	0.0768345724647295	0.0701805265662631	0.103598328526949	0.741658418212245	0.45829431938674	0.866020385950517	protein_coding	DEGs	WT-MOI0.2
CYP51A1	2880.7697476237	0.235613686761186	0.211643312142241	0.113270996359058	2.08008841040218	0.0375174244230593	0.381512139230217	protein_coding	DEGs	WT-MOI0.2
KRIT1	573.914663984416	0.113535036287752	0.097828356127707	0.134755227088634	0.842527883635084	0.399492538719747	0.83898239217029	protein_coding	DEGs	WT-MOI0.2
RAD52	323.232149365573	0.290269464404328	0.231633595165339	0.169002757258453	1.71754277334319	0.0858800461662902	0.51485195854404	protein_coding	DEGs	WT-MOI0.2
MYH16	28.6918330148303	-0.419466292560279	-0.112173595630304	0.554633628968473	-0.756294372810421	0.449472721205148	0.862436953621651	transcribed_unitary_pseudogene	DEGs	WT-MOI0.2
BAD	909.350921610119	-0.0516777832070305	-0.0466272116699972	0.110704197284783	-0.466809610425983	0.640636099397635	0.926542737515994	protein_coding	DEGs	WT-MOI0.2
LAP3	1102.90848813553	0.931461582737325	0.846887689976201	0.106268668785841	8.76515715666354	1.86516292231322e-18	1.33198066693014e-15	protein_coding	DEGs	WT-MOI0.2
CD99	1846.33582744014	-0.126362781900212	-0.116104775634003	0.100009672034352	-1.26350561230526	0.206407530942438	0.698864771543737	protein_coding	DEGs	WT-MOI0.2
CD99	1846.33582744014	-0.126362781900212	-0.116104775634003	0.100009672034352	-1.26350561230526	0.206407530942438	0.698864771543737	protein_coding	DEGs	WT-MOI0.2
CD99	1846.33582744014	-0.126362781900212	-0.116104775634003	0.100009672034352	-1.26350561230526	0.206407530942438	0.698864771543737	protein_coding	DEGs	WT-MOI0.2
CD99	1846.33582744014	-0.126362781900212	-0.116104775634003	0.100009672034352	-1.26350561230526	0.206407530942438	0.698864771543737	protein_coding	DEGs	WT-MOI0.2
HS3ST1	120.964858675745	0.104219676380067	0.0126451423191993	0.90634085067873	0.114989494627788	0.908453448880087	0.986098167131126	protein_coding	DEGs	WT-MOI0.2
AOC1	0							protein_coding	DEGs	WT-MOI0.2
WNT16	0.363021574376697	-1.17612312194978	-0.010053449317812	4.05716489250211	-0.289887927435074	0.771901977773493		protein_coding	DEGs	WT-MOI0.2
HECW1	268.18802986933	0.0613218523668797	0.0462034609720059	0.192915687467878	0.31786866673085	0.750584561164272	0.955902651339548	protein_coding	DEGs	WT-MOI0.2
MAD1L1	433.42252171767	-0.135981641433093	-0.104661202718433	0.18397895180514	-0.73911520909803	0.45983704221116	0.866371306141874	protein_coding	DEGs	WT-MOI0.2
LASP1	12417.3123025167	-0.0736213347629824	-0.0692714496585438	0.0843252521182654	-0.873063915180818	0.382628240960238	0.830239447047471	protein_coding	DEGs	WT-MOI0.2
SNX11	507.212816055758	0.00435544180407403	0.00371357155842689	0.139855665354934	0.0311424052291378	0.975155971573992	0.995123696813764	protein_coding	DEGs	WT-MOI0.2
TMEM176A	0							protein_coding	DEGs	WT-MOI0.2
M6PR	3913.39929417136	-0.0873218030893298	-0.0812919121774069	0.0916311266699071	-0.952970963719553	0.340604782711337	0.80648174621514	protein_coding	DEGs	WT-MOI0.2
KLHL13	46.477334144783	0.893260910177827	0.314865256568355	0.456686061808581	1.95596271679567	0.0504695462591502	0.428146350581808	protein_coding	DEGs	WT-MOI0.2
CYP26B1	865.033707173783	-0.0598774531221942	-0.051160135400321	0.138904351890072	-0.431069669937921	0.66641771325145	0.934004251236067	protein_coding	DEGs	WT-MOI0.2
ICA1	77.8206597997686	-0.133467005924086	-0.0716729370345281	0.312527295931194	-0.42705711680771	0.669337726436727	0.934709353903804	protein_coding	DEGs	WT-MOI0.2
DBNDD1	1049.26326751852	-0.0462221909468882	-0.041493288290489	0.113552025567047	-0.407057388153735	0.683965839219466	0.939564930845256	protein_coding	DEGs	WT-MOI0.2
ALS2	877.689019900452	0.268086092584558	0.232618271163858	0.131374405849885	2.04062648923327	0.0412879671554611	0.399184770448892	protein_coding	DEGs	WT-MOI0.2
CASP10	213.898374482452	0.385817264001668	0.260553200799862	0.232718545222293	1.65787072806396	0.0973435615882063	0.54054506330049	protein_coding	DEGs	WT-MOI0.2
CFLAR	2472.3726406822	0.122140644706712	0.11199575275748	0.101289264104252	1.20585973041525	0.227871580001727	0.720187076921722	protein_coding	DEGs	WT-MOI0.2
TFPI	1251.64987636146	0.495074952537699	0.335882986045697	0.231716639378542	2.1365533086682	0.032634340713543	0.360774292073244	protein_coding	DEGs	WT-MOI0.2
NDUFAF7	518.134111807097	0.425695363966602	0.372448131107129	0.127298765242951	3.34406514591213	0.000825603479367207	0.0451953179942097	protein_coding	DEGs	WT-MOI0.2
RBM5	1083.09075077424	0.122724406490381	0.10570397550188	0.134995238380088	0.909101742869195	0.363296422713292	0.817729240293485	protein_coding	DEGs	WT-MOI0.2
MTMR7	12.6990751423503	0.894607434336741	0.160248300130968	0.722958145377792	1.23742631583361	0.215928854012586	0.707484832858824	protein_coding	DEGs	WT-MOI0.2
SLC7A2	244.60789583426	0.287535222131794	0.223275562594856	0.180843011441824	1.58997143345123	0.111841244325603	0.570211559463529	protein_coding	DEGs	WT-MOI0.2
ARF5	2058.19895711757	-0.0685788392790209	-0.0614007768015301	0.115015227722839	-0.596258779266001	0.551002363789253	0.900059534163948	protein_coding	DEGs	WT-MOI0.2
SARM1	373.477851929837	0.00542921020702915	0.00458558504804707	0.144354735400157	0.037610198182825	0.969998476702036	0.994728055500201	protein_coding	DEGs	WT-MOI0.2
POLDIP2	3102.61481996653	-0.0338433852804532	-0.0315088798396596	0.0915796859678675	-0.369551226593284	0.711716897707319	0.946706642733931	protein_coding	DEGs	WT-MOI0.2
PLXND1	1605.43357805485	0.00125926752479653	0.00112611558397147	0.115671669741162	0.0108865682289742	0.991313946865006	0.998460062820119	protein_coding	DEGs	WT-MOI0.2
AK2	2325.14166469353	-0.0109540685559639	-0.00984809470979871	0.112744330140743	-0.0971584871921225	0.922600534442687	0.987057046107672	protein_coding	DEGs	WT-MOI0.2
CD38	264.246493993438	0.48421696373984	0.360329415300701	0.197438792096077	2.45249152205212	0.0141870722503266	0.247928698349438	protein_coding	DEGs	WT-MOI0.2
FKBP4	3928.65892901251	0.147777494059732	0.140006536229683	0.0792734569797703	1.86414847655052	0.062300856519132	0.459746626193725	protein_coding	DEGs	WT-MOI0.2
KDM1A	1689.2320936002	0.115792627275109	0.107805120955444	0.0915650899347023	1.26459360611871	0.206017046272572	0.69848741026868	protein_coding	DEGs	WT-MOI0.2
RBM6	768.56813616094	0.073572892202366	0.0659829100992359	0.114145834130415	0.644551706707987	0.519217739399943	0.890746862845769	protein_coding	DEGs	WT-MOI0.2
CAMKK1	532.771406732227	-0.405607596358324	-0.356789627491713	0.124428836689608	-3.25975559323219	0.00111508258259361	0.0549186910819065	protein_coding	DEGs	WT-MOI0.2
RECQL	1752.35730624084	0.133836474666968	0.111410567446295	0.151050059279252	0.88604053057364	0.375595687070918	0.826289169891428	protein_coding	DEGs	WT-MOI0.2
VPS50	342.922560904199	0.148923826695273	0.106805633176261	0.211246017711019	0.704978149689895	0.480823834112005	0.875713290994516	protein_coding	DEGs	WT-MOI0.2
HSPB6	7.60231569442688	-1.09404241972235	-0.123030071472923	0.928026695952607	-1.17889110786767	0.238441538988686		protein_coding	DEGs	WT-MOI0.2
ARHGAP33	225.165278641404	0.419980075918104	0.276532347727467	0.242640702453465	1.73087232138495	0.0834745392726307	0.510325070242175	protein_coding	DEGs	WT-MOI0.2
NDUFAB1	1054.27628005432	0.0931874545836573	0.0839960062150701	0.11138625908907	0.836615354045961	0.40280881225773	0.84080688756347	protein_coding	DEGs	WT-MOI0.2
PDK4	667.054045949748	0.655910342369333	0.513669727584323	0.177175720321023	3.70203288114701	0.000213878891438904	0.0182622351271555	protein_coding	DEGs	WT-MOI0.2
SLC22A16	0							protein_coding	DEGs	WT-MOI0.2
ZMYND10	14.2216846348953	0.00873315175954118	0.0017719762510204	0.661476168049788	0.0132025191251998	0.989466219844932	0.998298470330319	protein_coding	DEGs	WT-MOI0.2
ABCB5	5.70012594088314	-0.388296602490002	-0.0434908684632604	0.944766083759478	-0.410997610059059	0.681074287156279		protein_coding	DEGs	WT-MOI0.2
ARX	46.2999869881009	0.129668497347768	0.0557136538416816	0.386147424985853	0.335800497316584	0.737021315124864	0.951309717542453	protein_coding	DEGs	WT-MOI0.2
SLC25A13	1158.25167713389	0.622468142923357	0.525761899251767	0.144291028386155	4.31397675853756	1.60343810636694e-05	0.00229014691719372	protein_coding	DEGs	WT-MOI0.2
ST7	414.614391170286	0.14263095179	0.121469917555334	0.140471384225972	1.01537371882485	0.30992771593035	0.784757041256823	protein_coding	DEGs	WT-MOI0.2
CDC27	2132.93166157839	0.244144994355102	0.220036771635447	0.111387764737186	2.1918475061525	0.0283905195407265	0.336590534096833	protein_coding	DEGs	WT-MOI0.2
SLC4A1	1.50204823071626	-1.36170036506391	-0.0398527901790437	1.91531190292259	-0.710954890942866	0.477112189438987		protein_coding	DEGs	WT-MOI0.2
CALCR	0.546575265429364	2.25419416254436	0.0188782412710471	3.71131861277774	0.607383627690538	0.543596351209803		protein_coding	DEGs	WT-MOI0.2
HCCS	720.383913874666	0.0772709794599383	0.0655467857243482	0.142197832674904	0.543404762269456	0.586851147523168	0.909630858202101	protein_coding	DEGs	WT-MOI0.2
DVL2	1192.56320634268	-0.209878089419355	-0.187501923444892	0.116186336769777	-1.80639217359292	0.0708571032096127	0.485406743986783	protein_coding	DEGs	WT-MOI0.2
PRSS22	1.48434983406337	2.40698114056284	0.0525531472079234	2.14551159681834	1.12186815682201	0.261918501654064		protein_coding	DEGs	WT-MOI0.2
UPF1	1627.49771982266	-0.125536404452419	-0.114847286255763	0.102612050871393	-1.22340800506714	0.22117563135135	0.714556928677987	protein_coding	DEGs	WT-MOI0.2
SKAP2	731.351920153849	0.0291069649958214	0.0232180234883645	0.169318225101151	0.171906863413155	0.863510750692634	0.977609718588963	protein_coding	DEGs	WT-MOI0.2
SLC25A5	9730.40792236133	0.0650433081737169	0.0608841093263709	0.0879646298387722	0.739425702045616	0.459648540057831	0.866371306141874	protein_coding	DEGs	WT-MOI0.2
MCUB	399.769406341212	0.24946102622424	0.212776370993487	0.139805245575354	1.78434668311342	0.0743673489420083	0.492326794657275	protein_coding	DEGs	WT-MOI0.2
HOXA11	10.0324544062833	-0.271880814589245	-0.047739699206036	0.724646364153214	-0.375191028394866	0.707518401980516		protein_coding	DEGs	WT-MOI0.2
POLR2J	1072.27853856676	-0.0567445123162999	-0.0517786974807068	0.104208884846277	-0.544526624577223	0.586079132020637	0.909038690805147	protein_coding	DEGs	WT-MOI0.2
DHX33	1175.34125441445	0.0190807636126161	0.0167378834752697	0.125788161620011	0.151689661148371	0.879431712013991	0.981142846769322	protein_coding	DEGs	WT-MOI0.2
MEOX1	0.129169698993126	-1.59790682006058	-0.0110990787950098	4.07378840381063	-0.392240995768433	0.694880155902288		protein_coding	DEGs	WT-MOI0.2
THSD7A	442.610738249005	0.0870905944744997	0.0621413914824294	0.213414399650931	0.408082091072339	0.683213407632167	0.939510030247794	protein_coding	DEGs	WT-MOI0.2
LIG3	1255.66952781859	0.0665420020285557	0.0553822057735536	0.151013540551071	0.440635997181008	0.659476538269062	0.93193966338483	protein_coding	DEGs	WT-MOI0.2
RPAP3	1059.34914276206	0.704494879430113	0.573045666206038	0.161268997964932	4.3684458161221	1.25133853517108e-05	0.0018546962005729	protein_coding	DEGs	WT-MOI0.2
ACSM3	169.718692782662	0.0185382399099613	0.0118614523880359	0.252521050490293	0.07341265163426	0.94147775021391	0.990287488729159	protein_coding	DEGs	WT-MOI0.2
REXO5	146.587733660411	0.0914126972445604	0.0631747865166193	0.224689766176839	0.406839611789953	0.684125791222137	0.939564930845256	protein_coding	DEGs	WT-MOI0.2
CIAPIN1	1276.16250562062	-0.0614511537142066	-0.0559987627825913	0.104938316250826	-0.585593098018885	0.558148987643147	0.903501962708082	protein_coding	DEGs	WT-MOI0.2
SPPL2B	639.201894398511	0.0296954674932526	0.0236371538816184	0.170430918642874	0.174237560471509	0.86167876799436	0.977086262498162	protein_coding	DEGs	WT-MOI0.2
FAM214B	300.747649616758	0.220518665346144	0.183607351069981	0.150761743791054	1.46269643611823	0.143550461795953	0.619423593868777	protein_coding	DEGs	WT-MOI0.2
COPZ2	108.332242467651	0.143605958349943	0.0835194721215187	0.285269116070604	0.50340520673258	0.61467941165478	0.919524508900882	protein_coding	DEGs	WT-MOI0.2
PRKAR2B	145.783852224545	-0.139445482882891	-0.0776849295609151	0.29951276370847	-0.465574425464617	0.641520152474855	0.926973638173242	protein_coding	DEGs	WT-MOI0.2
MSL3	703.88759872837	-0.0443120393102737	-0.0377930197820026	0.139713281376196	-0.31716411549277	0.751119077000343	0.955902651339548	protein_coding	DEGs	WT-MOI0.2
CREBBP	1328.87744072211	-0.135709864907119	-0.120406944284493	0.119923562995288	-1.1316363650107	0.25778734495462	0.74512640814585	protein_coding	DEGs	WT-MOI0.2
TSPOAP1	0.747664305500407	-3.32510386429629	-0.0290664015598814	3.34897741684555	-0.992871390404375	0.320772633660357		protein_coding	DEGs	WT-MOI0.2
MPO	0							protein_coding	DEGs	WT-MOI0.2
PON1	15.4450779743945	-0.742861061736179	-0.112308978459181	0.791072320076647	-0.939055814346029	0.34770208862481	0.808963086743488	protein_coding	DEGs	WT-MOI0.2
GCFC2	292.636448479528	-0.231834525287154	-0.178424619173667	0.184440225921552	-1.25696292188322	0.208767062136853	0.70067191948476	protein_coding	DEGs	WT-MOI0.2
WDR54	1250.49293265811	-0.0471488112491976	-0.0423268164340644	0.113579060823803	-0.415118868805759	0.678054887133899	0.938053781515044	protein_coding	DEGs	WT-MOI0.2
CROT	291.733551202322	0.251694862834288	0.182135421355377	0.208187984165855	1.2089788171145	0.226670983622538	0.718555457847378	protein_coding	DEGs	WT-MOI0.2
ABCB4	1.54802618563482	1.25801691207776	0.0247743981575356	2.34493114350114	0.536483519170397	0.591624423170908		protein_coding	DEGs	WT-MOI0.2
KMT2E	909.596312193807	0.159663395399411	0.142139164255288	0.118240847651497	1.35032350131659	0.176912237097433	0.668302033430577	protein_coding	DEGs	WT-MOI0.2
RHBDD2	815.060620432323	0.0806396239089747	0.0722105125079793	0.114949195827666	0.701524037017808	0.482976039215099	0.876180122460822	protein_coding	DEGs	WT-MOI0.2
SOX8	11.7974720880178	-0.106552255769717	-0.0214740406593723	0.666861703853955	-0.159781638612513	0.873053088504491		protein_coding	DEGs	WT-MOI0.2
IBTK	1739.55335358178	0.272621159869076	0.219944988714284	0.164771720816686	1.65453852468031	0.0980181424904539	0.541239216915255	protein_coding	DEGs	WT-MOI0.2
ZNF195	431.929475160024	-0.0143367854639548	-0.0112541563473231	0.175853140055544	-0.0815270370459492	0.935022823988245	0.989969381666709	protein_coding	DEGs	WT-MOI0.2
MYCBP2	699.757550793628	-0.135651961550041	-0.0969688857262987	0.212505749110597	-0.638344901809891	0.523249188919224	0.892207253947344	protein_coding	DEGs	WT-MOI0.2
FBXL3	365.451602921376	0.119883242963703	0.101607919076158	0.142858827047043	0.839172807461353	0.401372344255094	0.840096263864692	protein_coding	DEGs	WT-MOI0.2
ITGAL	20.1690834829923	0.462031203986403	0.102760209014349	0.624955122305942	0.739303011521232	0.459723021049235	0.866371306141874	protein_coding	DEGs	WT-MOI0.2
PDK2	364.115404483889	0.0295824904864919	0.0249502010321264	0.145071802155308	0.203916199061359	0.838418986024983	0.973872502524292	protein_coding	DEGs	WT-MOI0.2
ITGA3	12189.156738943	0.0540681911110657	0.0480848702735204	0.118704577889876	0.455485307072364	0.648760135652728	0.928769734163882	protein_coding	DEGs	WT-MOI0.2
ZFX	597.929598932477	0.286872311573959	0.199363200563955	0.222981423358919	1.28653009408859	0.198258123003698	0.692339046568369	protein_coding	DEGs	WT-MOI0.2
LAMP2	1985.96617282782	0.152529717811538	0.130638041637699	0.137792387366689	1.10695315413638	0.2683141827453	0.753437734604361	protein_coding	DEGs	WT-MOI0.2
ITGA2B	67.6014253999113	0.469018119513372	0.207091872492325	0.378808669066339	1.23813987855498	0.215664199433529	0.707233668177654	protein_coding	DEGs	WT-MOI0.2
ASB4	35.3058448877299	0.372564845075835	0.123381178042461	0.478588868961401	0.778465336823125	0.436294733869099	0.854397469470825	protein_coding	DEGs	WT-MOI0.2
GDE1	1787.95119419047	0.0500551839361669	0.0462209860712762	0.0969037727852287	0.516545254095587	0.605473640618775	0.916964544050243	protein_coding	DEGs	WT-MOI0.2
REX1BD	591.58780209992	-0.248146506764483	-0.216807437344845	0.127826561094054	-1.94127499512325	0.0522249308111504	0.435512679391711	protein_coding	DEGs	WT-MOI0.2
CRLF1	33.9201787166186	-0.631479961786999	-0.224243565391503	0.453025506250589	-1.39391701587261	0.163342665268726	0.647559074952548	protein_coding	DEGs	WT-MOI0.2
OSBPL7	339.890081291878	-0.281861854576929	-0.195156798953531	0.224102006408085	-1.25773909432861	0.208486128744854	0.700354107726828	protein_coding	DEGs	WT-MOI0.2
TMEM98	754.170370632527	-0.134734794209657	-0.118596749691806	0.124196220554344	-1.08485422187788	0.277986225983074	0.761459532912874	protein_coding	DEGs	WT-MOI0.2
YBX2	20.0224868239079	0.103581918070694	0.0259926595881411	0.577903764624221	0.179237313219524	0.857751366387992	0.977039379540012	protein_coding	DEGs	WT-MOI0.2
KRT33A	0							protein_coding	DEGs	WT-MOI0.2
MAP3K14	1551.21627636644	-0.456996635262377	-0.41173667197866	0.111513841335697	-4.09811580148738	4.16526896185763e-05	0.00488362243729442	protein_coding	DEGs	WT-MOI0.2
ABCC8	178.169669136282	0.71598019529379	0.113794987300278	0.768593421684647	0.931546088079266	0.351571155786137	0.811568385036145	protein_coding	DEGs	WT-MOI0.2
CACNG3	0							protein_coding	DEGs	WT-MOI0.2
TMEM132A	2851.81991442694	-0.006776718021239	-0.00607361683639188	0.1145098910876	-0.0591801979451262	0.95280858174533	0.991687442532621	protein_coding	DEGs	WT-MOI0.2
AP2B1	7986.77660595277	0.0486000748141595	0.0460209183756198	0.0796674927093442	0.610036454786774	0.541837659113432	0.898242477095101	protein_coding	DEGs	WT-MOI0.2
TAC1	0							protein_coding	DEGs	WT-MOI0.2
ZNF263	726.91547447953	-0.0420038151354959	-0.0352925163429026	0.146699032585533	-0.286326463066521	0.774628091589746	0.962960312888077	protein_coding	DEGs	WT-MOI0.2
CX3CL1	34.8437008935744	0.671496394468121	0.283295458131065	0.395115455307353	1.69949412367526	0.0892261208438793	0.521514726405576	protein_coding	DEGs	WT-MOI0.2
SPATA20	3313.37214469601	0.0895152844384299	0.084100281145629	0.0853812182201234	1.0484189181706	0.294445641130786	0.772070332999226	protein_coding	DEGs	WT-MOI0.2
CACNA1G	548.174486256727	0.371361453945951	0.303417546944479	0.159011558418832	2.33543685527435	0.0195206109869169	0.285557094241575	protein_coding	DEGs	WT-MOI0.2
TNFRSF12A	3712.23137540455	-0.0720950672430256	-0.0657624784424768	0.104415807047502	-0.690461236489103	0.489904178802321	0.878175645814189	protein_coding	DEGs	WT-MOI0.2
DLX6	0.233851875383571	-0.636124947830452	-0.00488266541496885	4.0737881606428	-0.156150718384453	0.875914221153271		protein_coding	DEGs	WT-MOI0.2
MAP3K9	621.967898343279	0.126777716438669	0.109259913592742	0.134730722690326	0.94097110077902	0.346719669088836	0.807781614393482	protein_coding	DEGs	WT-MOI0.2
RALA	702.803219218964	0.38676531724579	0.320232091761253	0.153484571101237	2.51989704548663	0.011738916400213	0.226017298484983	protein_coding	DEGs	WT-MOI0.2
BAIAP2L1	2046.42278974591	0.139790199248434	0.1279119931117	0.102512182949347	1.36364474179139	0.172679403266952	0.66160904304152	protein_coding	DEGs	WT-MOI0.2
KDM7A	145.048879978558	-1.16871753362014	-0.481821022994179	0.398602266992967	-2.93203935450965	0.00336744071666302	0.112565661913814	protein_coding	DEGs	WT-MOI0.2
ETV1	145.912179845392	-0.0270060207543751	-0.0185261453958073	0.227770324874272	-0.118566897462531	0.905618492304443	0.985398721005271	protein_coding	DEGs	WT-MOI0.2
AGK	727.552486905137	-0.249779437488994	-0.212723191723159	0.140408563871731	-1.77894731347853	0.0752484001654716	0.492326794657275	protein_coding	DEGs	WT-MOI0.2
ALDH3B1	5557.36464615427	-0.276163731551344	-0.25786040612785	0.0896453309386605	-3.0806259362276	0.00206565978703446	0.0851800023992086	protein_coding	DEGs	WT-MOI0.2
TTC22	0							protein_coding	DEGs	WT-MOI0.2
PHTF2	394.135311146448	0.197178006816069	0.15240473102421	0.182630993154891	1.07965249167123	0.280296957107687	0.762168291603225	protein_coding	DEGs	WT-MOI0.2
CCL26	5.85251093807226	0.283234025146607	0.0310119903889348	0.960215778259825	0.294969142935669	0.76801745186843		protein_coding	DEGs	WT-MOI0.2
FARP2	783.115649935955	-0.192294763664311	-0.161173195410147	0.147701541770043	-1.30191439682935	0.192945650382592	0.685364936278748	protein_coding	DEGs	WT-MOI0.2
USH1C	108.438384967428	0.398677087978116	0.190196074152907	0.351300252331277	1.13486137664986	0.256433404998161	0.74512640814585	protein_coding	DEGs	WT-MOI0.2
GGCT	909.748548377	0.133101797317773	0.117309865436902	0.123545875093462	1.07734715721655	0.281325202156943	0.763118613516648	protein_coding	DEGs	WT-MOI0.2
DBF4	543.477373614144	0.380412195676883	0.30297496212275	0.170324501940776	2.2334555001908	0.0255189217306241	0.324112998633658	protein_coding	DEGs	WT-MOI0.2
TBXA2R	34.801733488903	-0.0389917505089196	-0.0160086173045316	0.403410665717866	-0.096655229577369	0.92300019491317	0.987146127187857	protein_coding	DEGs	WT-MOI0.2
IFRD1	674.994761683352	0.147432148239883	0.130788093109516	0.120119697619997	1.22737695116658	0.219680945267879	0.712511835487952	protein_coding	DEGs	WT-MOI0.2
LGALS14	0							protein_coding	DEGs	WT-MOI0.2
COX10	350.954174229611	0.0263165520417543	0.0211483768777262	0.166369349210256	0.158181492965364	0.874313786621701	0.979178016235488	protein_coding	DEGs	WT-MOI0.2
GTF2IRD1	469.512463526644	0.197247299806541	0.159982694656164	0.162266615889046	1.2155753586518	0.224146725688312	0.71731039840904	protein_coding	DEGs	WT-MOI0.2
PAF1	1751.67330028417	0.162826751435005	0.145490633392845	0.116145050732296	1.40192587121345	0.16093738396382	0.645006208299975	protein_coding	DEGs	WT-MOI0.2
VPS41	881.370820073711	0.238069155435145	0.211763273749836	0.118645766821776	2.00655414695714	0.0447971578172072	0.410623189303467	protein_coding	DEGs	WT-MOI0.2
ARHGAP44	189.428909590249	-0.169206057327334	-0.122323683106784	0.207848442117859	-0.814083837257665	0.415596924412289	0.848751238715907	protein_coding	DEGs	WT-MOI0.2
ELAC2	2714.18046624922	-0.00455533132011849	-0.00407853834338039	0.115021217930971	-0.0396042695605287	0.968408623494274	0.994443507668303	protein_coding	DEGs	WT-MOI0.2
SCIN	15.8173765348217	0.318388395514219	0.0375851658927627	0.925566643674933	0.343992944959715	0.730851591804704	0.950610659600426	protein_coding	DEGs	WT-MOI0.2
ARSD	507.263836342163	-0.174720395680869	-0.150257288774863	0.13567346574034	-1.28780078497634	0.197815318976867	0.692023263514932	protein_coding	DEGs	WT-MOI0.2
PNPLA4	158.085500091721	0.170606975838826	0.121282258456666	0.215037685149072	0.793381754089077	0.427555437936204	0.850785259873855	protein_coding	DEGs	WT-MOI0.2
MYH13	0							protein_coding	DEGs	WT-MOI0.2
ADIPOR2	2003.18738198854	-0.0418999389547566	-0.0383781466691903	0.101898183831053	-0.411194168330091	0.680930164075375	0.939016715878008	protein_coding	DEGs	WT-MOI0.2
CDKL3	22.8342242887025	0.81268469367647	0.239088920945543	0.523935910627353	1.55111470161183	0.120874198606809	0.585657416272398	protein_coding	DEGs	WT-MOI0.2
UPP2	0.168994903235339	0.280529723881559	0.00189518525767836	4.0804728567969	0.0687493174753697	0.945189161369475		protein_coding	DEGs	WT-MOI0.2
PRSS21	0.129169698993126	-1.59790682006058	-0.0110990787950098	4.07378840381063	-0.392240995768433	0.694880155902288		protein_coding	DEGs	WT-MOI0.2
MARK4	257.267674037667	0.199552236387433	0.130771351910101	0.244434528138433	0.816383175925206	0.414281015935366	0.847374421296262	protein_coding	DEGs	WT-MOI0.2
PROM1	0.628093058342672	2.45352028766302	0.0180021465432099	3.96226834534001	0.619221131387678	0.535770692826348		protein_coding	DEGs	WT-MOI0.2
CCDC124	948.372244620483	-0.0443472968302945	-0.0392950937138995	0.120609556770592	-0.367693058640834	0.713102116931256	0.946753965737947	protein_coding	DEGs	WT-MOI0.2
CEACAM21	0							protein_coding	DEGs	WT-MOI0.2
PAFAH1B1	2672.42067721229	0.174138082938905	0.154937406367542	0.118504802156051	1.46946013807604	0.141708026119677	0.61683854985793	protein_coding	DEGs	WT-MOI0.2
NOS2	6.59280783459991	1.73987432650424	0.175287197588216	0.998753982150943	1.74204494560032	0.0815005799072841		protein_coding	DEGs	WT-MOI0.2
DNAH9	0.699830760270593	-0.156983589212121	-0.00265293865698185	2.68274141856732	-0.0585161089792828	0.953337531370956		protein_coding	DEGs	WT-MOI0.2
KIAA0100	6086.20937947458	-0.163397360478621	-0.149120508074627	0.104103712753855	-1.56956323800825	0.11651675663777	0.580506383939761	protein_coding	DEGs	WT-MOI0.2
SLC13A2	0.273677079625784	1.22221189195421	0.00810249251471648	4.03553003979492	0.302862791232331	0.761994428653658		protein_coding	DEGs	WT-MOI0.2
AC005747.1	45.1400095890069	0.131932620535688	0.0356533923809718	0.54901342102257	0.240308552548598	0.810091065275733	0.968447689534514	protein_coding	DEGs	WT-MOI0.2
TRAPPC6A	402.171558842038	-0.29687381703463	-0.248394487224159	0.148638667997759	-1.99728523562324	0.0457942063031676	0.413479589971623	protein_coding	DEGs	WT-MOI0.2
MATK	3.97113112424994	-0.0970792265068701	-0.0082076768022296	1.10502950673185	-0.0878521577165697	0.929994182120775		protein_coding	DEGs	WT-MOI0.2
CEACAM7	5.01750024668096	-0.402037072223063	-0.0376655361101298	1.04385093477981	-0.385147973554162	0.700127786608324		protein_coding	DEGs	WT-MOI0.2
CD79B	0.233450148628994	-1.73068558686701	-0.0110990787950098	4.06921922611108	-0.425311464116179	0.670609637494972		protein_coding	DEGs	WT-MOI0.2
SCN4A	6.16035207625885	2.22824707146737	0.147288235856667	1.25106254259417	1.78108367535882	0.0748987821811986		protein_coding	DEGs	WT-MOI0.2
ST7L	149.343487710757	-0.162519609972393	-0.112027701886921	0.226010420628938	-0.719080162410814	0.472091529383313	0.872996525667564	protein_coding	DEGs	WT-MOI0.2
TKTL1	0							protein_coding	DEGs	WT-MOI0.2
PAX6	59.9414336756831	-0.125609018865801	-0.0308085028320527	0.590690418001677	-0.212647801687287	0.831601683683638	0.973079478273343	protein_coding	DEGs	WT-MOI0.2
RPUSD1	582.200187740771	-0.127434000904463	-0.107734499790372	0.14397047910496	-0.885139798774709	0.376081236558174	0.82637934371545	protein_coding	DEGs	WT-MOI0.2
RHBDF1	573.772260402516	-0.189313905150323	-0.165019730072049	0.129100478592484	-1.46640746195766	0.142537314679103	0.617160953343782	protein_coding	DEGs	WT-MOI0.2
LUC7L	905.736673152771	0.0675338215230457	0.0612094836061038	0.108117910201355	0.624631214174163	0.53221312821594	0.89563806117043	protein_coding	DEGs	WT-MOI0.2
CACNA2D2	47.0769235536773	-0.197722970360237	-0.0805910078559372	0.405402760599099	-0.48771984203572	0.625748295321586	0.922244978217395	protein_coding	DEGs	WT-MOI0.2
BAIAP3	35.7754522435331	0.978115335241881	0.318831518421441	0.48301805031188	2.02500783275143	0.0428665599403656	0.405953299109755	protein_coding	DEGs	WT-MOI0.2
TSR3	1052.23824616412	-0.151704874828315	-0.136217136315658	0.113490790691949	-1.33671528679442	0.181315590102161	0.671983542559651	protein_coding	DEGs	WT-MOI0.2
PIGQ	827.087529795167	-0.15697897958091	-0.136072647982736	0.131889924823459	-1.19022722767515	0.233957094328472	0.724767327469668	protein_coding	DEGs	WT-MOI0.2
CRAMP1	832.286731124404	-0.458837303360847	-0.333217197051636	0.206395379935074	-2.22309871231219	0.0262091444693192	0.328204803470366	protein_coding	DEGs	WT-MOI0.2
TEAD3	140.587191647054	-0.0421818270216406	-0.0289211894409828	0.227664197363849	-0.185280898402424	0.853008719503069	0.976481995897668	protein_coding	DEGs	WT-MOI0.2
SELE	2.3667619582968	0.952261363244414	0.0459983827104021	1.48941149193871	0.639354112948931	0.522592593170806		protein_coding	DEGs	WT-MOI0.2
DNAJC11	1074.77116501565	0.00738275418433159	0.00665615216277958	0.111116476356658	0.066441579380493	0.947026267758786	0.991122414918617	protein_coding	DEGs	WT-MOI0.2
FMO3	1.2890386182575	-2.97282293224278	-0.0432000952011484	2.57891565802875	-1.15274143339574	0.249016529548354		protein_coding	DEGs	WT-MOI0.2
MYLIP	110.811682382792	-0.0819371633911383	-0.0555338607413373	0.232191683428182	-0.352885866459045	0.724174007002156	0.949724724212517	protein_coding	DEGs	WT-MOI0.2
NOX1	6.39112258222626	-0.735902333040988	-0.0930990945893708	0.884324895204084	-0.832162858958254	0.405317024985357		protein_coding	DEGs	WT-MOI0.2
E2F2	290.68770451032	-0.0812576755882708	-0.0625164329855063	0.184141550274747	-0.441278328910727	0.659011512925269	0.93193966338483	protein_coding	DEGs	WT-MOI0.2
PSMB1	2579.83875118411	0.0895163014348271	0.0835895218135175	0.0896220349955815	0.998820228074942	0.31788178518759	0.792359309389534	protein_coding	DEGs	WT-MOI0.2
SYN1	1.59472629371056	0.365539936065271	0.0103474086274527	2.00924877409511	0.181928659496083	0.855638712781189		protein_coding	DEGs	WT-MOI0.2
JARID2	416.142529361359	-0.037339227998535	-0.0321081400242609	0.135742350861494	-0.275074269463878	0.783259179307365	0.963980577489744	protein_coding	DEGs	WT-MOI0.2
CDKL5	522.074981183245	-0.256171832557238	-0.203697784133267	0.170638901250663	-1.50125106690021	0.133290636153419	0.607563480081786	protein_coding	DEGs	WT-MOI0.2
CAMK1G	3.36745608227561	-1.54936222178832	-0.0721973108358837	1.49414025884754	-1.0369590221626	0.299754955026957		protein_coding	DEGs	WT-MOI0.2
CDK11A	555.150357386021	-0.111163571157227	-0.0947979079133817	0.139662532248477	-0.795944118780924	0.426064516272217	0.850618827740445	protein_coding	DEGs	WT-MOI0.2
NADK	1067.07126192725	0.297110193443851	0.223413754180406	0.193246824990625	1.53746481194848	0.124179525608599	0.591564974687134	protein_coding	DEGs	WT-MOI0.2
TFAP2B	0							protein_coding	DEGs	WT-MOI0.2
TFAP2D	0							protein_coding	DEGs	WT-MOI0.2
DLEC1	11.3060339504964	-0.525198155222419	-0.0918948117389157	0.730921012967489	-0.718542969629715	0.472422563232769		protein_coding	DEGs	WT-MOI0.2
CYTH3	1583.51393445229	-0.20323316082852	-0.172892540892333	0.140886904785918	-1.44252697677856	0.149153766920791	0.627570907386128	protein_coding	DEGs	WT-MOI0.2
ADAM22	73.449557517844	0.177574593030335	0.088554548234817	0.336230020134015	0.528134260467156	0.597406153169226	0.914831289306499	protein_coding	DEGs	WT-MOI0.2
SYPL1	1391.22790104864	0.312938802999391	0.252326994537874	0.165019920056804	1.89636986184255	0.057911154199644	0.448680065983372	protein_coding	DEGs	WT-MOI0.2
CYB561	718.908870243755	0.102301324333103	0.0853773050680688	0.149650194104881	0.683603017991455	0.494225878418129	0.879972629253671	protein_coding	DEGs	WT-MOI0.2
SPAG9	3041.20440395872	-0.110569291515127	-0.100629937069517	0.105760718971401	-1.04546652661303	0.295807403457925	0.773499194776272	protein_coding	DEGs	WT-MOI0.2
CELSR3	653.221898291391	-0.0573479187279912	-0.0499776667153702	0.129193805790389	-0.443890621358702	0.657121665538096	0.931667768210895	protein_coding	DEGs	WT-MOI0.2
AASS	24.9392721544618	-0.0645260802551865	-0.017975690127146	0.542762278690787	-0.118884607107981	0.905366777015721	0.98539781321053	protein_coding	DEGs	WT-MOI0.2
PLEKHG6	49.9559878452545	-0.904973608638603	-0.414116047112401	0.365496425938481	-2.47601219715053	0.0132859039268002	0.240097941004657	protein_coding	DEGs	WT-MOI0.2
SS18L2	184.000782328728	0.226763070062316	0.155118308018555	0.22895749868621	0.990415563427773	0.32197104142035	0.795976605177425	protein_coding	DEGs	WT-MOI0.2
MPND	135.91262631799	0.139927973990107	0.0968124108806805	0.224176379164075	0.62418696613747	0.532504805597577	0.89563806117043	protein_coding	DEGs	WT-MOI0.2
MGST1	6814.61100373347	0.641756794359802	0.517003475258499	0.165290159811245	3.88260738021347	0.000103342356106417	0.0106118415476335	protein_coding	DEGs	WT-MOI0.2
CRY1	456.366796997794	0.0651401710505233	0.0540477805492598	0.15227626723548	0.427776253208195	0.668814027397466	0.934709353903804	protein_coding	DEGs	WT-MOI0.2
PGLYRP1	3.27328443806529	0.380896034373967	0.0225891078453575	1.34585865696844	0.2830133999598	0.777166565083009		protein_coding	DEGs	WT-MOI0.2
NFIX	141.614587165733	-0.128048237207401	-0.0863179121595056	0.233785297226769	-0.547717237680672	0.583886074141783	0.908530663646781	protein_coding	DEGs	WT-MOI0.2
ST3GAL1	587.974174578116	0.0673211983851746	0.0532213389182158	0.173282798383426	0.388504796859362	0.697642504931815	0.943200351753251	protein_coding	DEGs	WT-MOI0.2
MMP25	20.4255956595205	-0.366751435045753	-0.0754090979405994	0.657295934402652	-0.557970034272395	0.57686484657568	0.907389048260165	protein_coding	DEGs	WT-MOI0.2
IL32	509.478114419351	0.281772737534193	0.236891872390172	0.146264116225326	1.92646525207939	0.0540463065864929	0.44088218656631	protein_coding	DEGs	WT-MOI0.2
PKD1	1730.12786660904	-0.214998573710013	-0.19705884958997	0.101540968290787	-2.11735792290569	0.034229482420628	0.367042564772866	protein_coding	DEGs	WT-MOI0.2
MAPK8IP2	147.883855428381	-0.0303972530087705	-0.0215537288041734	0.215198686492848	-0.141252037845411	0.887670837880269	0.981857471531156	protein_coding	DEGs	WT-MOI0.2
MED24	1488.01884372407	-0.139348224259444	-0.125482636244939	0.111813971931232	-1.24625055216843	0.212672425250803	0.706405174020161	protein_coding	DEGs	WT-MOI0.2
RHOBTB2	1069.13788687602	-0.191486898521137	-0.173956968102414	0.106768526300248	-1.79347702133352	0.0728966816749618	0.490693987058837	protein_coding	DEGs	WT-MOI0.2
HEATR5B	654.787693013195	-0.283798590331233	-0.245661053790284	0.132729520632841	-2.13817234461565	0.0325027580508636	0.359866689032501	protein_coding	DEGs	WT-MOI0.2
SEC62	1774.14813770245	0.357101872557901	0.315824580220184	0.121666184654428	2.93509551213584	0.0033344503238371	0.112565661913814	protein_coding	DEGs	WT-MOI0.2
RPS20	12176.7905991685	0.0831561086542651	0.0769225685197947	0.0957995560348913	0.868021858305676	0.385382366657563	0.830642153584655	protein_coding	DEGs	WT-MOI0.2
CSDE1	5040.20840545087	0.183164506149602	0.1675041887001	0.102886578332329	1.78025656133661	0.0750339825963249	0.492326794657275	protein_coding	DEGs	WT-MOI0.2
UBE3C	2397.58728599805	-0.126111707251667	-0.112051085277444	0.119166295633515	-1.05828335588707	0.289926278727879	0.768365728643124	protein_coding	DEGs	WT-MOI0.2
REV3L	372.040049831087	-0.112553060251596	-0.0891135266286803	0.17260002928672	-0.652103367054621	0.51433449211907	0.887090754261524	protein_coding	DEGs	WT-MOI0.2
TENM1	0.63497378812236	0.750304050984854	0.00932064340148019	2.78275142254643	0.269626688501795	0.787447466060454		protein_coding	DEGs	WT-MOI0.2
PAX7	76.160630005268	-0.0331213149827824	-0.019646843253532	0.279319730005028	-0.118578501354653	0.90560929859518	0.985398721005271	protein_coding	DEGs	WT-MOI0.2
MASP2	8.97890092545962	0.569382351497664	0.0944092364483812	0.757265986954763	0.751892150586816	0.452115918919541		protein_coding	DEGs	WT-MOI0.2
IYD	8.07564198534111	-1.9093847433246	-0.19115931851407	0.979550737792878	-1.94924537306441	0.051266128785013		protein_coding	DEGs	WT-MOI0.2
FAM76A	131.188244634217	0.371648812050165	0.250768526925379	0.233656152192212	1.5905800406421	0.111704119278259	0.570211559463529	protein_coding	DEGs	WT-MOI0.2
TRAF3IP3	0.876834004493533	-3.57306103960803	-0.0350306648581138	3.12090162330006	-1.14488102185991	0.252258446528951		protein_coding	DEGs	WT-MOI0.2
POMT2	1200.465289411	-0.280754500509164	-0.226188634030599	0.165233930020861	-1.69913346776729	0.0892940387226133	0.521717605939374	protein_coding	DEGs	WT-MOI0.2
VTA1	701.259319992314	0.371664718979247	0.289244240742543	0.179781275496187	2.06731606477633	0.0387043814715617	0.387504908223429	protein_coding	DEGs	WT-MOI0.2
MLXIPL	89.6700628806742	0.45233494476058	0.286666484054635	0.255941562969033	1.76733680732937	0.0771718391034246	0.495170466936675	protein_coding	DEGs	WT-MOI0.2
BAZ1B	3097.9522396681	0.146122837437866	0.13598081290908	0.0918976658187747	1.59006038005389	0.111821195520111	0.570211559463529	protein_coding	DEGs	WT-MOI0.2
RANBP9	336.175863849009	0.194622785394306	0.158886931487001	0.15963708741152	1.21915770670883	0.222784340831937	0.716482788057209	protein_coding	DEGs	WT-MOI0.2
ETV7	0.889745495486559	2.94114997902316	0.0435695982657616	2.68486936202813	1.09545366363801	0.273317934965519		protein_coding	DEGs	WT-MOI0.2
SPRTN	386.242802203684	-0.4044966129268	-0.297018052383638	0.20208780867904	-2.00158839650357	0.0453290179939672	0.411893696762995	protein_coding	DEGs	WT-MOI0.2
EEF1AKNMT	1289.22919842865	-0.166566209602606	-0.153431291521041	0.0984247199290197	-1.69232088973915	0.0905848069360042	0.525039315519695	protein_coding	DEGs	WT-MOI0.2
DYRK4	361.981417960449	0.0439923717307968	0.0355598420092696	0.16399321664135	0.268257264731915	0.788501298779467	0.964668152930219	protein_coding	DEGs	WT-MOI0.2
ZNF207	3465.50297978437	0.129891895036933	0.116397741264586	0.114617970269055	1.13325942460876	0.257105325728057	0.74512640814585	protein_coding	DEGs	WT-MOI0.2
UQCRC1	3041.9957561816	-0.149129534050013	-0.140268073884781	0.084579001419078	-1.76319809347352	0.0778670852340589	0.497238244924372	protein_coding	DEGs	WT-MOI0.2
STARD3NL	1031.21704683458	0.108521955840341	0.0940376163733579	0.132186649300826	0.820975162123751	0.41166041614237	0.845324840400943	protein_coding	DEGs	WT-MOI0.2
CD9	3071.50153596208	-0.0208382545431622	-0.0194881081540441	0.0885669553396136	-0.235282498571359	0.813989478001899	0.96993467492513	protein_coding	DEGs	WT-MOI0.2
HHATL	0							protein_coding	DEGs	WT-MOI0.2
NCAPD2	5045.94157730277	-0.00703127518849703	-0.00638538660421972	0.107019641866114	-0.0657007916106973	0.947616042162713	0.991356096480727	protein_coding	DEGs	WT-MOI0.2
IFFO1	20.6654937407025	-0.79305661714097	-0.230865026341893	0.522138702393482	-1.51886196810465	0.128797243828865	0.599210393187828	protein_coding	DEGs	WT-MOI0.2
GIPR	88.6509435562462	1.52306134130119	0.133056230484546	1.05021288121687	1.45024058316295	0.14699144162711	0.623012199574988	protein_coding	DEGs	WT-MOI0.2
PHF7	56.2812830741046	-0.315339584201738	-0.157535425234516	0.33570550236373	-0.939333975706106	0.347559299841468	0.808963086743488	protein_coding	DEGs	WT-MOI0.2
SEMA3G	13.5829825738459	1.32143484239785	0.226367152321036	0.739613623738898	1.78665562664696	0.0739931650746857	0.492103267221653	protein_coding	DEGs	WT-MOI0.2
NISCH	806.798836170471	-0.209081502025635	-0.179209130523018	0.137400048676277	-1.52169889341338	0.128084545022353	0.597750091910404	protein_coding	DEGs	WT-MOI0.2
STAB1	0.685673699207842	-1.96174360960014	-0.0157616535800104	3.47739410467143	-0.564141869040609	0.572657585616987		protein_coding	DEGs	WT-MOI0.2
FUZ	282.706758393021	0.256911534194799	0.208250182672376	0.162775241997627	1.57832070185799	0.114491952337811	0.576902842584783	protein_coding	DEGs	WT-MOI0.2
SLC6A13	2.0093179775198	-1.64543603912192	-0.0616484488918319	1.69254330250619	-0.972167764739303	0.33096709437836		protein_coding	DEGs	WT-MOI0.2
IDS	2469.95261552375	-0.25526043291299	-0.238293611326228	0.0897684580571951	-2.84354258096261	0.00446150474680524	0.132755115676244	protein_coding	DEGs	WT-MOI0.2
PRSS3	55.3169604663684	0.0562096510398799	0.0283934942941475	0.334060976457889	0.168261649821782	0.866377442672528	0.977770677204349	protein_coding	DEGs	WT-MOI0.2
ZNF200	173.250968657466	0.429949922729294	0.311031951781241	0.207974822784579	2.06731717316878	0.0387042770980788	0.387504908223429	protein_coding	DEGs	WT-MOI0.2
CD4	4.68638937464501	-1.36517303948649	-0.103634177157965	1.16884615004966	-1.1679664080927	0.242820315091699		protein_coding	DEGs	WT-MOI0.2
LRRC23	310.74935676283	0.0325555681347371	0.0264452336760541	0.16152716886996	0.201548559059723	0.840269663720204	0.974238744834624	protein_coding	DEGs	WT-MOI0.2
BTK	0.467302024012565	-1.45959279254479	-0.0145601973980522	3.47333751546017	-0.420227745230055	0.67431908799194		protein_coding	DEGs	WT-MOI0.2
HFE	729.099063031089	0.108080690001018	0.0912934263296948	0.144418751571958	0.748384048640425	0.45422854122379	0.864674031532015	protein_coding	DEGs	WT-MOI0.2
SCMH1	363.095212875901	-0.23568245672829	-0.17502118472733	0.198366439492467	-1.18811658530192	0.234787480977946	0.724850321311881	protein_coding	DEGs	WT-MOI0.2
FYN	60.4309709843155	0.0737584857289067	0.0349819031080117	0.35325676568547	0.20879567751741	0.834607745812317	0.973172205318191	protein_coding	DEGs	WT-MOI0.2
HIVEP2	558.840613929565	-0.643879157613442	-0.120013190095996	0.699346588038159	-0.920686779097161	0.357213980673484	0.815175626658333	protein_coding	DEGs	WT-MOI0.2
FMO1	0.129169698993126	-1.59790682006058	-0.0110990787950098	4.07378840381063	-0.392240995768433	0.694880155902288		protein_coding	DEGs	WT-MOI0.2
ELOA	585.609506274032	0.022080011178923	0.0191694441067496	0.131002407930423	0.168546605575754	0.866153282110926	0.977770677204349	protein_coding	DEGs	WT-MOI0.2
LYPLA2	758.899450080747	-0.0431376988449705	-0.0376629940047923	0.128314663279817	-0.33618682185137	0.736729989813247	0.951196143590969	protein_coding	DEGs	WT-MOI0.2
CLCN6	574.51967522231	-0.213123381365149	-0.182214433437604	0.138601432173438	-1.53767084526558	0.124129115630925	0.591564974687134	protein_coding	DEGs	WT-MOI0.2
MRC2	2873.18267571378	0.00365394164286477	0.00315149604880482	0.134333033802369	0.0272006187862953	0.978299722169794	0.99524697668523	protein_coding	DEGs	WT-MOI0.2
NME1-NME2	185.857529698448	0.17597173335945	0.0835454172052489	0.354182246391431	0.496839508903479	0.619302231668774	0.920603402568655	protein_coding	DEGs	WT-MOI0.2
SLC6A7	0							protein_coding	DEGs	WT-MOI0.2
TSPAN9	466.877824686527	-0.0186622613977725	-0.0156070872051005	0.148884097434463	-0.12534758056338	0.900248385350513	0.984672116644821	protein_coding	DEGs	WT-MOI0.2
BTBD7	589.598606493788	0.071225116524391	0.0587015282242041	0.155514448017219	0.457996780572471	0.646954754234419	0.928427827468039	protein_coding	DEGs	WT-MOI0.2
APBA3	269.206181350037	-0.20383309440948	-0.160847411076023	0.17387089362834	-1.17232441931993	0.241066831193847	0.732127901505408	protein_coding	DEGs	WT-MOI0.2
MKS1	292.979045339422	0.0210523789809256	0.0163534193641616	0.180184650224477	0.116837804744734	0.906988585047407	0.985928801985522	protein_coding	DEGs	WT-MOI0.2
ABHD5	241.165615311696	-0.106087187419445	-0.0834970356384924	0.175003936911363	-0.606198862104327	0.544382708313314	0.898242477095101	protein_coding	DEGs	WT-MOI0.2
ANOS1	1.38703559278588	-0.239439475573753	-0.00655816958580154	1.98132847744635	-0.12084794535551	0.903811473460501		protein_coding	DEGs	WT-MOI0.2
AKAP8L	621.453633718658	0.210243714292734	0.187230889554683	0.117926834644347	1.78283182896246	0.0746136828541806	0.492326794657275	protein_coding	DEGs	WT-MOI0.2
MBTD1	256.821733273224	0.0933638216245117	0.0653926129702722	0.220608618838096	0.423210217788594	0.672141892521595	0.935674399557574	protein_coding	DEGs	WT-MOI0.2
UTP18	1528.63539084678	0.223880626561961	0.203568075682282	0.106313232606042	2.1058585189633	0.0352166438164184	0.369845381684324	protein_coding	DEGs	WT-MOI0.2
RNF216	1081.57167647482	0.019036684335002	0.0175846226843703	0.0966940777289651	0.196875390738636	0.843925052113265	0.974443503807946	protein_coding	DEGs	WT-MOI0.2
TTC19	1023.00626972078	-0.0659406328947155	-0.0586932170416038	0.118194017393432	-0.557901612525944	0.576911570351829	0.907389048260165	protein_coding	DEGs	WT-MOI0.2
PTBP1	6731.34456604275	-0.196003789069988	-0.170763985993232	0.129350632233103	-1.51529053771278	0.129698843524382	0.601049407097073	protein_coding	DEGs	WT-MOI0.2
DPF1	67.6159477693631	-0.215559790302347	-0.110373001914453	0.327418715005298	-0.658361237227563	0.510306037107794	0.886062004027662	protein_coding	DEGs	WT-MOI0.2
SYT7	45.9371451030681	0.539161620263786	0.152838820800715	0.530293921103771	1.01672223423108	0.309285585483215	0.783992551391868	protein_coding	DEGs	WT-MOI0.2
LARS2	566.186811185602	0.00246208236632837	0.0020192582388247	0.157400295256322	0.0156421712063433	0.987519862033967	0.997359510954979	protein_coding	DEGs	WT-MOI0.2
PIK3C2A	1498.36327976568	0.176609499017937	0.123038196713866	0.221921385528982	0.795820099072303	0.426136607687827	0.850618827740445	protein_coding	DEGs	WT-MOI0.2
PLAUR	834.665551983458	0.194062544187308	0.174907417100605	0.111288645937853	1.74377666788827	0.0811980404832755	0.505228678824848	protein_coding	DEGs	WT-MOI0.2
ANLN	3699.54926258463	0.0403165670599526	0.0361092082751869	0.114885448503055	0.350928403773265	0.725642061829939	0.949724724212517	protein_coding	DEGs	WT-MOI0.2
WIZ	711.960802031237	-0.202689463476823	-0.174426447490334	0.135378447752312	-1.4972062897904	0.134339589263979	0.607579246038285	protein_coding	DEGs	WT-MOI0.2
RABGAP1	875.36847546153	0.392897340843639	0.331998641262617	0.144262231611083	2.72349412909994	0.0064595363680321	0.162838273277785	protein_coding	DEGs	WT-MOI0.2
DCN	0							protein_coding	DEGs	WT-MOI0.2
QPCTL	367.679202091884	-0.157484830248516	-0.130763468531724	0.152215937095313	-1.03461459590728	0.30084893479676	0.776857100893056	protein_coding	DEGs	WT-MOI0.2
PPP5C	1697.12584895115	-0.13973689462739	-0.12745741210368	0.10439983271849	-1.33847814683942	0.180740619417792	0.671253709005333	protein_coding	DEGs	WT-MOI0.2
CEP68	539.609762895323	-0.243584293818731	-0.200130801135118	0.156647430827965	-1.5549842888023	0.119949811184289	0.585657416272398	protein_coding	DEGs	WT-MOI0.2
MAP4K3	632.756272498843	0.271086139195627	0.208309699398579	0.184811196202839	1.46682746914368	0.142422995188079	0.617160953343782	protein_coding	DEGs	WT-MOI0.2
ZBTB32	23.2758952936787	-0.706272624138339	-0.110282894288157	0.774237349158116	-0.912217196582314	0.361654393110531	0.817113875050327	protein_coding	DEGs	WT-MOI0.2
TYROBP	0							protein_coding	DEGs	WT-MOI0.2
TMEM159	247.202792122291	0.185666072183959	0.146887681705244	0.172786521207234	1.07454025283186	0.282580613779053	0.763635396109058	protein_coding	DEGs	WT-MOI0.2
GABRA3	0.168994903235339	0.280529723881559	0.00189518525767836	4.0804728567969	0.0687493174753697	0.945189161369475		protein_coding	DEGs	WT-MOI0.2
BRCA1	1602.95864872211	0.24289848683189	0.223332709360464	0.0995975737968423	2.4387992354849	0.0147361526220266	0.252819043994145	protein_coding	DEGs	WT-MOI0.2
ERCC1	1798.29014976088	0.0519397008507466	0.0476581587284705	0.100876068564639	0.51488625191083	0.606632508451622	0.917332045061769	protein_coding	DEGs	WT-MOI0.2
CD22	25.2310029979656	0.101104481325094	0.0291341821059055	0.52997709844385	0.190771415636569	0.848704684382626	0.975563308189599	protein_coding	DEGs	WT-MOI0.2
SEMA3B	504.360899185109	0.215332954893979	0.163528368728572	0.189355272714512	1.13719017066207	0.255458795130641	0.74512640814585	protein_coding	DEGs	WT-MOI0.2
MBTPS2	938.325387219747	0.240045127315818	0.202425121897869	0.145217954547243	1.65299895639093	0.0983310759628373	0.541239216915255	protein_coding	DEGs	WT-MOI0.2
PRICKLE3	328.133213216105	-0.0193370246276864	-0.0155039667242149	0.167088506079077	-0.115729232856597	0.907867137442288	0.986042482368731	protein_coding	DEGs	WT-MOI0.2
LTF	0							protein_coding	DEGs	WT-MOI0.2
EXTL3	1084.95538612749	-0.376316390173482	-0.324969831484218	0.133736813862171	-2.81385789975013	0.0048950861554203	0.138334921378497	protein_coding	DEGs	WT-MOI0.2
NR1H4	25.4993586219747	0.0441707696333075	0.0130716373685171	0.518678393612469	0.0851602267942353	0.932134010091157	0.98963334342124	protein_coding	DEGs	WT-MOI0.2
ELOVL5	2216.7792619124	0.148561023812369	0.12924610727047	0.130128302997331	1.14165035884173	0.253599382621336	0.743769463869107	protein_coding	DEGs	WT-MOI0.2
ALOX5	11.2462992444394	0.216436946590226	0.0311960084255472	0.825005729571531	0.262345992072847	0.793054706786067		protein_coding	DEGs	WT-MOI0.2
KDM5D	180.008832696409	-0.0391740690872117	-0.0278486263001085	0.214472380084786	-0.18265321190414	0.855070129537368	0.976974475298504	protein_coding	DEGs	WT-MOI0.2
CALCOCO1	683.524180522541	-0.154244371996689	-0.133136724477626	0.133937125894783	-1.15161775322742	0.249478182858835	0.739956905964725	protein_coding	DEGs	WT-MOI0.2
UBR7	819.100201860461	-0.100543511076531	-0.0871950604773868	0.131633100810631	-0.763816323229925	0.444976707978978	0.859389422851041	protein_coding	DEGs	WT-MOI0.2
MAP4K5	772.439715917668	-0.0114135838594243	-0.0100917879947427	0.121900801117959	-0.093630097216341	0.925403000508197	0.987773564257935	protein_coding	DEGs	WT-MOI0.2
EHD3	513.780824322661	0.077931510170533	0.0689794928325721	0.121215492253707	0.642917078680176	0.520277906853318	0.891396638783639	protein_coding	DEGs	WT-MOI0.2
PSMC4	4868.4829584264	-0.12387324316643	-0.117419914109602	0.0788887960687942	-1.57022605666852	0.116362529642695	0.580506383939761	protein_coding	DEGs	WT-MOI0.2
MAN2B2	613.390573966692	-0.311641813886193	-0.271336211894718	0.129622038619035	-2.40423478296096	0.016206361067506	0.266058661161532	protein_coding	DEGs	WT-MOI0.2
SLC7A14	4.88314571903943	-1.00831215801563	-0.091726083747992	1.06553277626664	-0.946298584590242	0.343996315097044		protein_coding	DEGs	WT-MOI0.2
CLDN11	3.26433415562096	0.989146725732495	0.0591682800679593	1.33879358676359	0.738834377092937	0.460007574288745		protein_coding	DEGs	WT-MOI0.2
SLC25A39	2622.67009473542	-0.118429782961296	-0.105274177597547	0.118933401789876	-0.995765539192517	0.319364077643393	0.793700730069195	protein_coding	DEGs	WT-MOI0.2
MVP	5366.48316185109	0.0306724931986843	0.0243385824946414	0.17164848862662	0.178693639798979	0.858178263509622	0.977039379540012	protein_coding	DEGs	WT-MOI0.2
NUB1	1315.70872587537	0.439611008954993	0.388534892431676	0.122066781598998	3.60139755629145	0.000316511141399271	0.0239072429929036	protein_coding	DEGs	WT-MOI0.2
PGM3	732.232174133452	0.240471133314601	0.190036698731239	0.17323803637421	1.38809662327944	0.165107624684608	0.650942507257184	protein_coding	DEGs	WT-MOI0.2
RWDD2A	98.5798621526115	0.135911510111918	0.0869647217429528	0.25316518723805	0.536849128407694	0.591371832979853	0.912522354582825	protein_coding	DEGs	WT-MOI0.2
CLK1	768.577903255379	0.109577084696887	0.0860468585912427	0.176121090117762	0.622169012374493	0.53383073964137	0.89563806117043	protein_coding	DEGs	WT-MOI0.2
POLR3B	198.950917726838	0.00228591396312816	0.00166609171490692	0.204825819796326	0.0111602822603186	0.991095567934662	0.998460062820119	protein_coding	DEGs	WT-MOI0.2
ANGEL1	540.137919676441	-0.324179725820306	-0.268075104074862	0.153763232269373	-2.10830457343915	0.0350046526149879	0.369826818410834	protein_coding	DEGs	WT-MOI0.2
RNF14	792.395470355337	0.06141745109793	0.0551423566273938	0.113446206409319	0.541379505246154	0.588246030509432	0.910984069525253	protein_coding	DEGs	WT-MOI0.2
DNASE1L1	723.371997246785	-0.520241344560044	-0.430288499611395	0.15366076932808	-3.38564844387366	0.000710102913995167	0.0411158291010072	protein_coding	DEGs	WT-MOI0.2
DDX11	2010.62078414107	0.00043967855897654	0.000405090198730699	0.0982715761828274	0.00447411729876551	0.996430182794035	0.999339778196789	protein_coding	DEGs	WT-MOI0.2
HEBP1	552.374544465048	0.0292858841611003	0.0260354584895459	0.1188695180595	0.246370008385508	0.805395820659419	0.967501466556223	protein_coding	DEGs	WT-MOI0.2
GPRC5A	7974.52971682776	0.0235134826712538	0.022097783147164	0.0851839911041462	0.2760317093209	0.782523711482132	0.963980577489744	protein_coding	DEGs	WT-MOI0.2
MAMLD1	179.222591820772	-0.278185579451347	-0.203059425298982	0.205081613999144	-1.35646279559955	0.174951965087417	0.666021401378339	protein_coding	DEGs	WT-MOI0.2
CD6	0.900218475575251	-0.521816813670896	-0.00594515020369859	3.17162583781552	-0.164526599401871	0.869316608760656		protein_coding	DEGs	WT-MOI0.2
TACC3	2346.9988673466	-0.0401295929553435	-0.0351011458437002	0.127314082861418	-0.315201524084533	0.752608648451895	0.956113222069093	protein_coding	DEGs	WT-MOI0.2
UFL1	340.174225334043	0.132678436824703	0.0962849605938014	0.20727681785509	0.640102632786753	0.522105877485115	0.891751355380128	protein_coding	DEGs	WT-MOI0.2
POLA2	1001.22147619163	0.0728942304802399	0.0603163944074318	0.153514109940802	0.474837332596654	0.634902921353004	0.924041672841285	protein_coding	DEGs	WT-MOI0.2
ZC3H3	488.775064154312	-0.163750286171359	-0.144624484858879	0.122352879192233	-1.33834436306223	0.180784206516171	0.671253709005333	protein_coding	DEGs	WT-MOI0.2
CAPN1	4075.86140859136	-0.112838782958049	-0.103290388941722	0.102303638597729	-1.10297917556721	0.270036208619165	0.754900155447634	protein_coding	DEGs	WT-MOI0.2
ACPP	1.60440828655438	-1.87054004045465	-0.0443507356021091	2.1156254441056	-0.884154634113621	0.376612743939601		protein_coding	DEGs	WT-MOI0.2
MDH1	4266.32591134195	0.0628139749469606	0.057602574690367	0.101235921337924	0.620471213348163	0.534947600509855	0.89563806117043	polymorphic_pseudogene	DEGs	WT-MOI0.2
SLC30A9	686.240110186895	0.1788674253482	0.143927189551449	0.165999138144267	1.07752020491064	0.281247929186475	0.763118613516648	protein_coding	DEGs	WT-MOI0.2
MTMR11	719.8038140706	-0.261982833435231	-0.234316045948656	0.115612249463345	-2.2660473665318	0.0234484832986658	0.312538384424464	protein_coding	DEGs	WT-MOI0.2
COX15	850.318470821808	0.0125849620896409	0.010665262702314	0.14293012565291	0.0880497518081116	0.929837133437116	0.988826966365953	protein_coding	DEGs	WT-MOI0.2
CCDC88C	373.257123032927	-0.0544081012395504	-0.0414172572997412	0.18834044102273	-0.288881670575382	0.772671930773124	0.962317493638719	protein_coding	DEGs	WT-MOI0.2
YAF2	217.549542196844	0.48120274503249	0.361675012069421	0.193226552460979	2.49035517584814	0.0127615493486831	0.235096218444525	protein_coding	DEGs	WT-MOI0.2
ZMYND11	1268.868012497	0.102323269324568	0.0917819522822529	0.114003371867658	0.897545990511148	0.369427644066846	0.820872799505434	protein_coding	DEGs	WT-MOI0.2
WAS	11.7306741946052	-0.00563503836856258	-0.000997424462068504	0.723724702677042	-0.00778616281538918	0.993787603672163		protein_coding	DEGs	WT-MOI0.2
DPEP1	12.1324304588182	-1.32282283585787	-0.197587847682649	0.792991518333581	-1.66814247728361	0.0952874466258122		protein_coding	DEGs	WT-MOI0.2
BID	1039.76824033215	-0.128118903711455	-0.110858434532992	0.132705776601339	-0.96543577071506	0.334326592141191	0.803396312194899	protein_coding	DEGs	WT-MOI0.2
MATR3	3986.29341036734	-0.0566891048489318	-0.0468944179980434	0.153778806350759	-0.368640557136512	0.712395661182939	0.946706642733931	protein_coding	DEGs	WT-MOI0.2
MATR3	3986.29341036734	-0.0566891048489318	-0.0468944179980434	0.153778806350759	-0.368640557136512	0.712395661182939	0.946706642733931	protein_coding	DEGs	WT-MOI0.2
MATR3	3986.29341036734	-0.0566891048489318	-0.0468944179980434	0.153778806350759	-0.368640557136512	0.712395661182939	0.946706642733931	protein_coding	DEGs	WT-MOI0.2
MATR3	3986.29341036734	-0.0566891048489318	-0.0468944179980434	0.153778806350759	-0.368640557136512	0.712395661182939	0.946706642733931	protein_coding	DEGs	WT-MOI0.2
NPC1L1	2.54962835935716	-0.441447871189324	-0.0252425802667895	1.35595930203812	-0.32556129857717	0.744756297434534		protein_coding	DEGs	WT-MOI0.2
XYLT2	814.888042356611	-0.134742931514493	-0.120747759868671	0.114552976961971	-1.17624993333194	0.239495016189201	0.730764458991753	protein_coding	DEGs	WT-MOI0.2
RGPD5	970.909693324841	0.429275233599522	0.0767341211609118	0.719660996526029	0.596496455514101	0.550843621040418	0.900059534163948	protein_coding	DEGs	WT-MOI0.2
STMN4	0.273677079625784	1.22221189195421	0.00810249251471648	4.03553003979492	0.302862791232331	0.761994428653658		protein_coding	DEGs	WT-MOI0.2
NUDCD3	1634.08253186759	-0.0977016999890366	-0.0850881934122493	0.129524227976418	-0.754312158547087	0.450661803228086	0.862875218547204	protein_coding	DEGs	WT-MOI0.2
ISL1	0.592904032383638	2.36357271568286	0.0212351250259566	3.57040395296667	0.66199028088095	0.507977450497378		protein_coding	DEGs	WT-MOI0.2
CHDH	313.250657746634	-0.189141102755985	-0.123405020529772	0.245867553708151	-0.769280451622739	0.441726839462272	0.857739509923589	protein_coding	DEGs	WT-MOI0.2
IL20RA	8.10069951122094	-1.28805683617657	-0.0880650647504178	1.20638441492898	-1.06770016276478	0.285655785008174		protein_coding	DEGs	WT-MOI0.2
CLCA1	0							protein_coding	DEGs	WT-MOI0.2
CLCA4	0							protein_coding	DEGs	WT-MOI0.2
GLT8D1	556.128436578983	0.238655722494895	0.207986087270707	0.129201798284082	1.84715480484375	0.0647247074382328	0.469097720957561	protein_coding	DEGs	WT-MOI0.2
ATP2C1	1378.35647478328	0.174950250083506	0.152823224318401	0.128016037915507	1.3666275955125	0.171742063025846	0.660724921156408	protein_coding	DEGs	WT-MOI0.2
IGF1	0							protein_coding	DEGs	WT-MOI0.2
SLC38A5	1.92595735986456	-0.316816294361332	-0.0144635429770034	1.54903829196253	-0.204524507886727	0.837943642218345		protein_coding	DEGs	WT-MOI0.2
RALBP1	1342.15130153675	0.0630124991021406	0.0576586276592261	0.102492602954601	0.614800456673464	0.538686507676944	0.896916460588435	protein_coding	DEGs	WT-MOI0.2
RUFY3	225.266862191476	-0.136875458247595	-0.0877053733087812	0.251251633886208	-0.544774400589912	0.585908687181791	0.909038690805147	protein_coding	DEGs	WT-MOI0.2
CNTN1	3592.63979905385	0.417164243470873	0.359685068502361	0.134543281834297	3.10059512287393	0.0019313216937119	0.0811310030211437	protein_coding	DEGs	WT-MOI0.2
SLC11A1	22.5496030108535	0.402654888209885	0.109893602342958	0.546298323422409	0.737060450208528	0.461085588939331	0.866845965559191	protein_coding	DEGs	WT-MOI0.2
WWTR1	2978.05762319475	0.162902535483146	0.152704322425112	0.0869864783961786	1.87273399827969	0.061105126092911	0.456936047618146	protein_coding	DEGs	WT-MOI0.2
AGPS	1459.4545770463	0.0840476536974573	0.0758528227803002	0.110616472286942	0.759811373114803	0.447367343698634	0.861874719417442	protein_coding	DEGs	WT-MOI0.2
ZNF806	0							unprocessed_pseudogene	DEGs	WT-MOI0.2
CXorf56	471.410811056996	-0.0289353908482635	-0.0248002506113533	0.137337610307324	-0.21068803209488	0.833130713997078	0.973079478273343	protein_coding	DEGs	WT-MOI0.2
ATP1A2	3.82654617456146	-1.33884424313756	-0.0812879842632408	1.30821374244723	-1.02341398786488	0.306112148524		protein_coding	DEGs	WT-MOI0.2
TTC27	738.179505793772	0.128895345199257	0.111062078806288	0.134844027451041	0.955884718335457	0.339130480413408	0.80648174621514	protein_coding	DEGs	WT-MOI0.2
ZNF582	7.00468403322876	0.272376603209433	0.0268752109444466	1.02272020984358	0.266325629031122	0.789988436532714		protein_coding	DEGs	WT-MOI0.2
VSIG2	1.29282639648413	-4.17164172755659	-0.0678919478356744	2.37120099823753	-1.75929485971763	0.0785274392392754		protein_coding	DEGs	WT-MOI0.2
PHLDB1	468.921462990515	-0.201789690536688	-0.172622234281512	0.138405119677394	-1.45796406236298	0.144850448989621	0.620436499994119	protein_coding	DEGs	WT-MOI0.2
MARCO	1.43894651008125	0.24290007712483	0.00530984836943415	2.23948022590678	0.108462702333743	0.913628665155267		protein_coding	DEGs	WT-MOI0.2
CYP24A1	15549.7381704355	0.180397932685601	0.1693133375224	0.0861034576207795	2.09512994797627	0.0361594423789503	0.374489781948378	protein_coding	DEGs	WT-MOI0.2
PRDM11	341.795325588606	-0.154774860976248	-0.122297415575577	0.173128587363915	-0.893987892657569	0.371328369133831	0.822434850589525	protein_coding	DEGs	WT-MOI0.2
SYT13	643.463287414715	0.061011760537885	0.0507110745354876	0.151560814905179	0.402556297787497	0.687274664818466	0.940445663322973	protein_coding	DEGs	WT-MOI0.2
SNAI2	1.08509530575346	0.680815276785743	0.0123342062146277	2.54878121954976	0.267114051046723	0.789381349364293		protein_coding	DEGs	WT-MOI0.2
CD74	8.02514879545165	1.22558837864442	0.169993922958017	0.844123566075025	1.45190636525304	0.146527642437603		protein_coding	DEGs	WT-MOI0.2
HGF	0.104682176390445	0.280529723881559	0.00189518525767836	4.0804728567969	0.0687493174753697	0.945189161369475		protein_coding	DEGs	WT-MOI0.2
ZRANB1	438.695643562528	0.369684933872563	0.30121015488096	0.1604041363803	2.30470948078348	0.0211828495625296	0.299283947371315	protein_coding	DEGs	WT-MOI0.2
NCDN	389.595539450785	0.0616984160288161	0.0478331594163865	0.181021418604095	0.340834894039552	0.733227879966289	0.950610659600426	protein_coding	DEGs	WT-MOI0.2
ADGRA2	230.491531954147	-0.113591977402564	-0.0892382564610902	0.17571990599812	-0.646437731441646	0.517995911344699	0.889924803866257	protein_coding	DEGs	WT-MOI0.2
CCT8L1P	0							processed_pseudogene	DEGs	WT-MOI0.2
ZFP64	450.324134406793	-0.0232284954328842	-0.0197322995722486	0.14155429349967	-0.16409601474178	0.869655559063318	0.978237920294175	protein_coding	DEGs	WT-MOI0.2
MNAT1	498.688942565368	0.343641602508455	0.294460009042306	0.13763694639181	2.49672498204233	0.012534612738289	0.23366360501189	protein_coding	DEGs	WT-MOI0.2
SAMD4A	414.614385556123	0.0621438473654875	0.0495049098674642	0.169973213050279	0.365609652546281	0.714656371389194	0.947326028709906	protein_coding	DEGs	WT-MOI0.2
RUNX3	147.57558896069	0.123573948079606	0.0874483113883176	0.216504134792944	0.570769459889473	0.568155927461642	0.906092706817724	protein_coding	DEGs	WT-MOI0.2
MRE11	709.380644197386	0.11233315351626	0.0893594339484472	0.170539176107767	0.658694125772449	0.510092205885068	0.886062004027662	protein_coding	DEGs	WT-MOI0.2
PLEKHB1	24.6129701461417	-0.0863666948813449	-0.0199874359735273	0.60929632198632	-0.141748262322982	0.887278851971881	0.981857471531156	protein_coding	DEGs	WT-MOI0.2
SERPINB1	1769.88655551451	0.212383340897319	0.190409586150297	0.114344655636883	1.85739630518257	0.0632547917683153	0.463109724647643	protein_coding	DEGs	WT-MOI0.2
CYP3A43	1.38113331534723	0.379287983275992	0.0107058614934599	1.97634762509161	0.191913597820834	0.847809885907092		protein_coding	DEGs	WT-MOI0.2
SLC7A9	11.4266544967417	-0.124772383842302	-0.0238052571754689	0.689998826853323	-0.180829849249621	0.856501133014111		protein_coding	DEGs	WT-MOI0.2
SPAST	500.032486306763	0.224537910980616	0.182060362153315	0.162648924570273	1.38050658234511	0.167430724375499	0.654028868886987	protein_coding	DEGs	WT-MOI0.2
NRXN3	85.6746988864485	0.100800639652064	0.0631508375897553	0.260313382198079	0.387228035688776	0.698587396545064	0.943200351753251	protein_coding	DEGs	WT-MOI0.2
OSBPL5	318.471518129236	-0.173660525770744	-0.134467505123407	0.181544342763805	-0.956573601396559	0.33878251848365	0.80648174621514	protein_coding	DEGs	WT-MOI0.2
AQR	1738.45345503085	0.426565615051343	0.380667354235531	0.116912893406017	3.64857632570907	0.000263697563036963	0.0210302152937753	protein_coding	DEGs	WT-MOI0.2
CPS1	930.906116854744	0.26071008447805	0.22145470269634	0.14158505268704	1.84136728793205	0.0655677531786129	0.471842615511269	protein_coding	DEGs	WT-MOI0.2
C8B	0							protein_coding	DEGs	WT-MOI0.2
FHL1	474.464002681494	0.11068070803993	0.0840244591182464	0.18929670290928	0.584694325568751	0.558753270220304	0.903501962708082	protein_coding	DEGs	WT-MOI0.2
RTF2	1713.68062273764	0.0172351477227302	0.0160936609367201	0.0896472437242701	0.192255188299383	0.847542318098555	0.975494043260281	protein_coding	DEGs	WT-MOI0.2
GABRA1	0							protein_coding	DEGs	WT-MOI0.2
NLRP2	1930.9481505611	0.0458076902914399	0.0423577734675573	0.0960024078861703	0.477151472552167	0.633254263972067	0.923978786229598	protein_coding	DEGs	WT-MOI0.2
SLC45A4	902.393955753053	0.252506443612136	0.225474134415548	0.116506341462321	2.16731931020079	0.0302105150915381	0.349232714265845	protein_coding	DEGs	WT-MOI0.2
RNF10	2239.03035386813	-0.095148660015808	-0.0806893757089184	0.142410596258605	-0.668129075472915	0.504051203581913	0.883143577503672	protein_coding	DEGs	WT-MOI0.2
ZNF839	273.835311880215	-0.104646530738929	-0.0772843404693263	0.200081241331411	-0.523020199407869	0.600960196645661	0.915690587673357	protein_coding	DEGs	WT-MOI0.2
ZDHHC6	1019.9929832566	0.335087454341087	0.294077744653389	0.125710093709191	2.66555727113095	0.00768608388081444	0.180772550675862	protein_coding	DEGs	WT-MOI0.2
GRAMD1B	2742.05867638534	-0.0330753470168234	-0.030342881466684	0.100962197251862	-0.327601299467692	0.743213139282787	0.953408367511729	protein_coding	DEGs	WT-MOI0.2
RNH1	3298.12266070594	-0.0974645367864291	-0.0913248589431036	0.0872478164600485	-1.11710001167833	0.263951565523124	0.749763703839052	protein_coding	DEGs	WT-MOI0.2
NDUFS1	2350.37105113831	0.0198244948569661	0.0178850099516408	0.110851216291309	0.178838767135118	0.858064304193786	0.977039379540012	protein_coding	DEGs	WT-MOI0.2
RB1CC1	1109.4447065085	0.0581863296817087	0.0506617526448749	0.12978703600693	0.448321584896982	0.653921124954606	0.930279246359366	protein_coding	DEGs	WT-MOI0.2
ERP44	898.611379664595	0.350028201717703	0.287164979201009	0.157590454358706	2.22112565854383	0.026342451605635	0.328204803470366	protein_coding	DEGs	WT-MOI0.2
ALAS1	1064.65985118167	0.00155319028661948	0.00140019616685782	0.111165222229115	0.0139719082593863	0.988852392811303	0.998050572038018	protein_coding	DEGs	WT-MOI0.2
BIRC3	1165.7202958682	0.594195866992255	0.437818563839998	0.201168522741637	2.95372187902075	0.00313966819225289	0.107937258136729	protein_coding	DEGs	WT-MOI0.2
AKAP11	521.705248544473	0.041879556260128	0.0329569759793991	0.175201485180412	0.239036536802202	0.81107725153683	0.968447689534514	protein_coding	DEGs	WT-MOI0.2
GLRX2	471.277585994598	0.180388778049816	0.133112353449254	0.200803919575743	0.898332953016751	0.36900806935812	0.820872799505434	protein_coding	DEGs	WT-MOI0.2
SNAPC1	421.447483303111	0.526816371984874	0.416302219914872	0.173492733949488	3.03653276994444	0.00239316093688155	0.0926082548752365	protein_coding	DEGs	WT-MOI0.2
DERA	682.50059671786	0.165586956902762	0.143861319704179	0.130768036989026	1.26626475945845	0.205418309235422	0.69848741026868	protein_coding	DEGs	WT-MOI0.2
STRAP	2587.19279466536	0.1649515924812	0.151086743000817	0.101967711383079	1.61768456155203	0.105730594788847	0.557801670492803	protein_coding	DEGs	WT-MOI0.2
ABCC2	9460.27589812924	-0.142105639286585	-0.134845173816371	0.0780841524281819	-1.81990371756019	0.068773668696852	0.481961001984273	protein_coding	DEGs	WT-MOI0.2
DEF6	4.55439482280051	-1.64421529565785	-0.075019527864613	1.50107703068081	-1.09535704167835	0.273360246437104		protein_coding	DEGs	WT-MOI0.2
PLEKHO1	117.960667466597	-0.118739631781685	-0.0753006464100185	0.255324428592433	-0.4650539411222	0.641892828620295	0.92709911866971	protein_coding	DEGs	WT-MOI0.2
GCLM	2770.86800880296	0.205899003234828	0.18495439864411	0.113292861213324	1.81740491880713	0.0691551351374094	0.481961001984273	protein_coding	DEGs	WT-MOI0.2
UBR2	468.598251739523	0.00900572903127123	0.00752882644162828	0.149145533956767	0.0603821568930232	0.951851269461002	0.991687442532621	protein_coding	DEGs	WT-MOI0.2
EHD2	3542.34824705933	-0.180704963316416	-0.168326332338124	0.091244783490727	-1.98044158146071	0.047653931502234	0.418554592144049	protein_coding	DEGs	WT-MOI0.2
DEPDC1	519.584833147129	0.0434426698814174	0.0266722622860193	0.267208847954775	0.162579458778888	0.870849561309374	0.978355866600421	protein_coding	DEGs	WT-MOI0.2
CCDC28A	172.812988275361	0.109346840078236	0.0786551980217568	0.210356900152124	0.51981579876467	0.603191966744789	0.916136363073763	protein_coding	DEGs	WT-MOI0.2
RRAGD	193.043002887294	-0.577166352636138	-0.398400051848782	0.225904146384499	-2.55491703836978	0.0106213109644745	0.213118028815912	protein_coding	DEGs	WT-MOI0.2
HSF2	203.885770004264	-0.241228090770318	-0.15289826385317	0.255467279627527	-0.944262181528807	0.345035686566397	0.807301248448345	protein_coding	DEGs	WT-MOI0.2
PHF20	840.671686080934	-0.178860310359559	-0.153700713099304	0.13607310862541	-1.31444274453915	0.188697253930035	0.680357078120323	protein_coding	DEGs	WT-MOI0.2
HSD17B6	24.4456952485023	-0.976991914656784	-0.265569978230802	0.548731120829626	-1.78045654341542	0.0750012751855724	0.492326794657275	protein_coding	DEGs	WT-MOI0.2
NR1H3	261.697580643147	0.3400351949557	0.272507738058915	0.167522399732675	2.02978942218064	0.042377948633515	0.40425012202863	protein_coding	DEGs	WT-MOI0.2
TYMP	628.111725371291	0.8294237179399	0.710516436224787	0.137614033742268	6.02717393992893	1.66851407183774e-09	5.46125512138391e-07	protein_coding	DEGs	WT-MOI0.2
NCAPH2	743.648469520548	-0.131759337684828	-0.114789587957731	0.129356516785222	-1.018575182444	0.308404691322029	0.782896446172305	protein_coding	DEGs	WT-MOI0.2
TOMM34	803.863739771846	-0.185352229812891	-0.168594004369649	0.106089396752093	-1.74713247023185	0.0806143621973499	0.503391194150463	protein_coding	DEGs	WT-MOI0.2
SEC63	1013.65812289868	0.470873651611854	0.389673642737012	0.153771085252958	3.06217291005817	0.00219736480971637	0.0895966319838879	protein_coding	DEGs	WT-MOI0.2
KPNA6	1228.24186897734	0.17660845065111	0.161402820130127	0.103279057589986	1.71001222098907	0.0872636131875597	0.51708234783768	protein_coding	DEGs	WT-MOI0.2
VIM	27114.3933303722	-0.225201480656024	-0.213888919696109	0.0773929655240369	-2.90984431377139	0.00361608835583488	0.117867975432618	protein_coding	DEGs	WT-MOI0.2
RTEL1-TNFRSF6B	169.301815493129	-0.280075147615369	-0.199097990331769	0.214889121864554	-1.30334725734466	0.192456234180407	0.685280095490201	protein_coding	DEGs	WT-MOI0.2
FAS	281.870044127439	0.109036478294939	0.0859198184920702	0.174697325701935	0.624145091270455	0.532532303310808	0.89563806117043	protein_coding	DEGs	WT-MOI0.2
RNASET2	255.377356822166	-0.0659530411616808	-0.0520103501130709	0.174381102876912	-0.37821208877337	0.705273045769111	0.945669095975654	protein_coding	DEGs	WT-MOI0.2
CD44	7724.01395915391	0.204377340023743	0.184627085142655	0.110045747356783	1.85720343523249	0.0632822164493381	0.463109724647643	protein_coding	DEGs	WT-MOI0.2
KCNG1	133.338317287919	-0.271601927503577	-0.184215078075287	0.231864543303819	-1.17138189234776	0.241445307430649	0.73230641410095	protein_coding	DEGs	WT-MOI0.2
AGPAT4	210.024041573487	0.0489121215920695	0.030237391505008	0.264243387271995	0.185102537842214	0.853148611095166	0.976481995897668	protein_coding	DEGs	WT-MOI0.2
SLAMF7	8.33732547648362	0.0111142785050067	0.0016284465429338	0.806602776318759	0.0137791225511658	0.989006198744362		protein_coding	DEGs	WT-MOI0.2
BTN3A1	244.491723287573	0.155285375721488	0.126508338174124	0.160414605425231	0.968025170213482	0.33303179928888	0.802793523128264	protein_coding	DEGs	WT-MOI0.2
MIPEP	393.30177675645	-0.00514889485665669	-0.00441263592155389	0.13751831953282	-0.0374415196037051	0.970132968007888	0.994728055500201	protein_coding	DEGs	WT-MOI0.2
PRKCH	183.665161196112	0.0486322122080409	0.0249202890682063	0.328900262682685	0.147863099321876	0.882450810503717	0.981275861233636	protein_coding	DEGs	WT-MOI0.2
INSRR	0.129169698993126	-1.59790682006058	-0.0110990787950098	4.07378840381063	-0.392240995768433	0.694880155902288		protein_coding	DEGs	WT-MOI0.2
IFNGR1	905.807211894867	0.530282658258514	0.438760850646744	0.153718160219383	3.44970729223995	0.000561194686615758	0.0355521359734685	protein_coding	DEGs	WT-MOI0.2
B4GALT7	453.369013604885	-0.135352608063417	-0.112623193803022	0.15120855077724	-0.895138584211539	0.370713010443284	0.821824764649983	protein_coding	DEGs	WT-MOI0.2
SH2D2A	20.8938318560731	-0.126475668402256	-0.0350103496229822	0.543602120460628	-0.232662205760135	0.816023719289407	0.970107818246408	protein_coding	DEGs	WT-MOI0.2
VRK2	574.860090938037	0.291626362942283	0.229126400876823	0.175981485840136	1.65714229283869	0.0974907102641095	0.54054506330049	protein_coding	DEGs	WT-MOI0.2
TNFRSF1B	8.00570933373912	0.899236218229878	0.102453505491774	0.941474559613921	0.955135971596126	0.339508940051329		protein_coding	DEGs	WT-MOI0.2
VEZT	1924.699252177	0.463741390264546	0.422479549162255	0.105208878503154	4.4078161164948	1.04418135793546e-05	0.00165708417318425	protein_coding	DEGs	WT-MOI0.2
POU2F2	16.9170366771198	0.53812349643171	0.136302443112209	0.579629038571145	0.928392921373037	0.353203789037463	0.812597142387493	protein_coding	DEGs	WT-MOI0.2
BRD9	578.052256835446	0.0086064069269323	0.0075896274879676	0.123261502239801	0.0698223433151807	0.944335063182138	0.990287488729159	protein_coding	DEGs	WT-MOI0.2
SNX1	2388.16939717314	0.0561233537788041	0.0480429190703782	0.138014298771625	0.406648834782493	0.684265924430744	0.939564930845256	protein_coding	DEGs	WT-MOI0.2
TBPL1	237.935826904993	0.353212301593325	0.2204979894653	0.261174862973912	1.35239776742452	0.176248103254011	0.668302033430577	protein_coding	DEGs	WT-MOI0.2
ARNTL2	900.893573672457	0.0663838284985188	0.0588212043624879	0.120589349218939	0.550494956051167	0.581979935522047	0.908384882961165	protein_coding	DEGs	WT-MOI0.2
BCLAF1	2559.49731706185	0.153301190667953	0.132350713529947	0.133865660350753	1.14518682585418	0.252131774453978	0.74236230172482	protein_coding	DEGs	WT-MOI0.2
SLC39A9	1459.6999512362	0.0118676630421845	0.0103528331270292	0.128769659550664	0.0921619509098358	0.926569368117091	0.988078291239967	protein_coding	DEGs	WT-MOI0.2
ANK1	129.768011236958	-0.478387803413539	-0.259882378593248	0.307926991424641	-1.55357541474442	0.12028572746336	0.585657416272398	protein_coding	DEGs	WT-MOI0.2
IBSP	0							protein_coding	DEGs	WT-MOI0.2
TFB1M	190.681485873759	0.111881655909049	0.0755166594449686	0.233237667357019	0.479689482307294	0.631448207765407	0.923468121945099	protein_coding	DEGs	WT-MOI0.2
RABEP1	1512.06699679082	0.016695169086297	0.0143778610554267	0.135038474418473	0.12363268437527	0.901606112621039	0.984817218854599	protein_coding	DEGs	WT-MOI0.2
HMGB3	2707.85853957303	0.24870404107638	0.218794113134035	0.124433579811467	1.99868911151796	0.0456420018495252	0.413065375033347	protein_coding	DEGs	WT-MOI0.2
NUP160	1597.25099540344	0.166008290269828	0.146646433997828	0.122286625852765	1.35753431016818	0.174611499327377	0.665370183345237	protein_coding	DEGs	WT-MOI0.2
BAK1	428.510844835167	0.062769453644264	0.0537842139376711	0.137446247212443	0.456683648461093	0.647898445479566	0.92866457862278	protein_coding	DEGs	WT-MOI0.2
MUSK	0.168994903235339	0.280529723881559	0.00189518525767836	4.0804728567969	0.0687493174753697	0.945189161369475		protein_coding	DEGs	WT-MOI0.2
IKZF2	7.65228501831118	-0.375670078395451	-0.0344917786362769	1.05874852910691	-0.354824651999604	0.722720958877209		protein_coding	DEGs	WT-MOI0.2
GRN	4713.11778543551	-0.0800225100717309	-0.0747887744195786	0.0890102809998817	-0.899025474055489	0.36863909206808	0.820765339065428	protein_coding	DEGs	WT-MOI0.2
FAM13B	500.890243992225	-0.0828735011244909	-0.0686391093143421	0.153288460523423	-0.540637572074955	0.588757415485828	0.91117279336932	protein_coding	DEGs	WT-MOI0.2
ARHGAP31	76.9961350091735	-0.576740423711684	-0.284335856143607	0.3408863128615	-1.6918849538732	0.0906679113360459	0.525039315519695	protein_coding	DEGs	WT-MOI0.2
CENPQ	205.231836051541	0.362138323933366	0.234676502575947	0.248576989548438	1.45684572249114	0.145158971498517	0.620436499994119	protein_coding	DEGs	WT-MOI0.2
SARS1	1685.85524618359	-0.0801180645780066	-0.0742414327923161	0.094651879190764	-0.846449803881172	0.397301864953214	0.837232737094152	protein_coding	DEGs	WT-MOI0.2
RANBP3	916.185107610737	0.228614826575798	0.19309048641413	0.144221875798917	1.5851605403784	0.112929863378473	0.573631129498604	protein_coding	DEGs	WT-MOI0.2
ARID4A	347.559962567633	0.119863665078642	0.0936421340193082	0.177968825781771	0.673509332615488	0.500623313447426	0.882478870375105	protein_coding	DEGs	WT-MOI0.2
EIPR1	935.072360882724	-0.0618677717095509	-0.0567595217496187	0.100935741461621	-0.612942163139256	0.539914583013718	0.897591318173591	protein_coding	DEGs	WT-MOI0.2
PNPLA6	1338.53783593858	0.0848940632166664	0.0750725928883601	0.121725042647612	0.697424797479271	0.485536987305312	0.877128645931429	protein_coding	DEGs	WT-MOI0.2
IFT88	294.198635042718	0.355387559738152	0.259730908886238	0.204367504749112	1.73896314961831	0.082041245033925	0.506463654510018	protein_coding	DEGs	WT-MOI0.2
ALG1	848.349925692215	-0.162948284245047	-0.145536079693148	0.116413250560491	-1.39974000777838	0.161591188590601	0.64522770851842	protein_coding	DEGs	WT-MOI0.2
ZCCHC8	635.242583217934	0.289609393209804	0.256775818468979	0.120359462280374	2.40620378093056	0.0161192704139836	0.264905708654913	protein_coding	DEGs	WT-MOI0.2
ABCF2	1482.9329216926	-0.22570722605492	-0.161822375508119	0.211432059858347	-1.06751656397869	0.285738637987626	0.765381424696359	protein_coding	DEGs	WT-MOI0.2
ABCF2	1482.9329216926	-0.22570722605492	-0.161822375508119	0.211432059858347	-1.06751656397869	0.285738637987626	0.765381424696359	protein_coding	DEGs	WT-MOI0.2
ABCF2	1482.9329216926	-0.22570722605492	-0.161822375508119	0.211432059858347	-1.06751656397869	0.285738637987626	0.765381424696359	protein_coding	DEGs	WT-MOI0.2
ABCF2	1482.9329216926	-0.22570722605492	-0.161822375508119	0.211432059858347	-1.06751656397869	0.285738637987626	0.765381424696359	protein_coding	DEGs	WT-MOI0.2
CHPF2	1054.5846590301	0.0378367447424397	0.0338232979388017	0.115865938526698	0.326556235797645	0.74400354899764	0.953462850616769	protein_coding	DEGs	WT-MOI0.2
LRRC7	2.48714845308132	1.45194845012642	0.0606709919386305	1.62759503973664	0.892082130184767	0.372348912326717		protein_coding	DEGs	WT-MOI0.2
FUT8	449.077977401197	-0.0308277588297437	-0.0247847052165124	0.166234015863549	-0.185447958226843	0.852877695486509	0.976481995897668	protein_coding	DEGs	WT-MOI0.2
UBA6	743.256234844946	0.68753969648426	0.49429079943007	0.210454735543256	3.26692433272876	0.00108722735739783	0.054225960658667	protein_coding	DEGs	WT-MOI0.2
GAB2	269.644474935735	-0.343256002269985	-0.259124434957606	0.191606413399138	-1.79146405478058	0.0732188578476396	0.491045156040993	protein_coding	DEGs	WT-MOI0.2
ATP6V0A1	1115.29006978417	-0.20113960841883	-0.180438728201946	0.113999061480233	-1.76439705561705	0.077665153555958	0.496822975373638	protein_coding	DEGs	WT-MOI0.2
PIAS1	809.267519918943	0.0774632805747732	0.0700473340832963	0.109429069608821	0.707885764282593	0.479016200788887	0.874790599859839	protein_coding	DEGs	WT-MOI0.2
SLC4A7	925.943778331776	0.141998203080118	0.120746733012281	0.141263043844768	1.00520418656813	0.314798539672629	0.789097772204675	protein_coding	DEGs	WT-MOI0.2
APBA2	768.858596594077	-0.193809330673075	-0.161217870846685	0.151326480211437	-1.28073639459717	0.200286271757002	0.694333333073665	protein_coding	DEGs	WT-MOI0.2
MAP2K3	984.883006917806	-0.130470189788086	-0.1038024561318	0.170451723034828	-0.765437787692102	0.444010898735922	0.858737808539111	protein_coding	DEGs	WT-MOI0.2
EFCAB1	0.104682176390445	0.280529723881559	0.00189518525767836	4.0804728567969	0.0687493174753697	0.945189161369475		protein_coding	DEGs	WT-MOI0.2
TMSB10	25990.9865348625	0.124286675480989	0.115134375880115	0.0948754129793768	1.30999878238217	0.190196247503031	0.682542997834654	protein_coding	DEGs	WT-MOI0.2
ASTE1	123.082485781862	0.301741683376067	0.188422612478766	0.260916442198294	1.15646864120103	0.247489519174615	0.737621327941559	protein_coding	DEGs	WT-MOI0.2
RNF19A	1580.23312906176	0.102184105962923	0.0831103475087131	0.161119134648251	0.634214590253405	0.525940787024106	0.893756417452009	protein_coding	DEGs	WT-MOI0.2
PEX3	204.079437319118	0.0408677330352504	0.0285290343175729	0.22176769308131	0.184281725022348	0.853792449726069	0.976481995897668	protein_coding	DEGs	WT-MOI0.2
GABARAPL2	929.522492014809	0.076966844804861	0.070202764528956	0.104407355933033	0.737178373276953	0.461013883358327	0.866845965559191	protein_coding	DEGs	WT-MOI0.2
MYOC	0							protein_coding	DEGs	WT-MOI0.2
SH3YL1	170.164375918351	-0.269654814640346	-0.185424791934513	0.226484897124768	-1.19060837196485	0.233807363471233	0.724767327469668	protein_coding	DEGs	WT-MOI0.2
FAM136A	1817.05824133456	0.193931606818686	0.171083750255965	0.123019870902523	1.57642505552905	0.114927877856907	0.577515373819351	protein_coding	DEGs	WT-MOI0.2
VCL	7249.49161838466	-0.00710942358272643	-0.00647962063513581	0.104924221938502	-0.0677576964725396	0.94597851965349	0.990729945652211	protein_coding	DEGs	WT-MOI0.2
DEPDC1B	546.942724761413	-0.0197787842124023	-0.0169711979930702	0.13701402575594	-0.144355908844207	0.885219431706193	0.981566229302542	protein_coding	DEGs	WT-MOI0.2
DAPK2	176.619058222889	-0.478410205310731	-0.345273958579459	0.209155161045174	-2.28734592500637	0.0221756398941008	0.305883650900981	protein_coding	DEGs	WT-MOI0.2
NSMAF	909.148289169971	0.0311013844747949	0.0278784852347098	0.114482595564503	0.271669106744452	0.785876457414221	0.964150009560739	protein_coding	DEGs	WT-MOI0.2
ADSS2	1277.25075909318	0.275938928186183	0.234944781002618	0.140654400921338	1.9618222137287	0.0497831865193651	0.426407770303422	protein_coding	DEGs	WT-MOI0.2
STAP1	0							protein_coding	DEGs	WT-MOI0.2
TIMP2	3770.90175710769	-0.197405964929436	-0.18378635984565	0.0915890083357071	-2.15534558694938	0.0311348009560659	0.354153932168835	protein_coding	DEGs	WT-MOI0.2
RFC1	1161.81936366681	0.31777354388643	0.268757022694378	0.143743226655392	2.21070273208946	0.0270564292221265	0.331985672586197	protein_coding	DEGs	WT-MOI0.2
TBC1D23	412.915154807098	0.0588624669055881	0.0476357165795408	0.163401864393437	0.360231305340922	0.718674165727069	0.948893948708264	protein_coding	DEGs	WT-MOI0.2
CUL3	1374.25103756232	0.344999624197468	0.314737637982128	0.104358595843693	3.30590519552603	0.000946701132454256	0.0499044071261398	protein_coding	DEGs	WT-MOI0.2
MYOM2	50.0290938509657	0.40812718185979	0.178564927749109	0.381945120831179	1.06854927475349	0.285272815823417	0.765381424696359	protein_coding	DEGs	WT-MOI0.2
OTC	0							protein_coding	DEGs	WT-MOI0.2
CYP46A1	11.0150812615985	-0.148147293057078	-0.0171607270102468	0.922164960059666	-0.160651618174142	0.872367797445526		protein_coding	DEGs	WT-MOI0.2
AC118549.1	503.99389724871	0.0448224071173025	0.0334036266703947	0.196697842990342	0.227874421172495	0.819743868550462	0.970831890445897	protein_coding	DEGs	WT-MOI0.2
SLC18A1	0							protein_coding	DEGs	WT-MOI0.2
USP2	16.7561325343013	-0.141843442600121	-0.0302451097395086	0.645284134436604	-0.219815481321208	0.826014862153767	0.971665381308464	protein_coding	DEGs	WT-MOI0.2
CASR	30.8088513089201	0.27802931894455	0.10072427376143	0.448648034652006	0.6197047517665	0.535452186693244	0.89563806117043	protein_coding	DEGs	WT-MOI0.2
TUBG2	394.707853611188	-0.121504360412985	-0.0985067579255339	0.162377679724169	-0.74828240321813	0.454289836197444	0.864674031532015	protein_coding	DEGs	WT-MOI0.2
RPL26L1	830.766873801517	0.0714758048052367	0.0625898811164826	0.126828665164691	0.563561910175616	0.573052315361523	0.906092706817724	protein_coding	DEGs	WT-MOI0.2
FLT4	188.509530740843	0.166019761783222	0.105069007000477	0.256050264368838	0.64838738672057	0.516734426315662	0.888946869008793	protein_coding	DEGs	WT-MOI0.2
NSUN2	1815.13101898114	0.100740269929294	0.0937148645018672	0.0921094713860398	1.09370153159475	0.274085902339083	0.758795350070366	protein_coding	DEGs	WT-MOI0.2
FBXO42	329.819059664001	-0.278527455188527	-0.211751737444744	0.188804598816533	-1.4752154181328	0.140154637584005	0.615075282425224	protein_coding	DEGs	WT-MOI0.2
MFAP3	389.868880018181	0.0795184936957603	0.0660832689455846	0.151894179936864	0.523512446157009	0.600617692099472	0.915319723336337	protein_coding	DEGs	WT-MOI0.2
MRI1	435.745694871338	-0.087359863596688	-0.0728560085606071	0.150126602025376	-0.581907952475483	0.560628683607152	0.904315939235315	protein_coding	DEGs	WT-MOI0.2
METTL1	344.507335362535	0.0717765386844897	0.0584961632779663	0.160478247685182	0.447266465828422	0.65468267642925	0.930531112580733	protein_coding	DEGs	WT-MOI0.2
HOXC8	56.327359359673	0.298259265907306	0.147199756374045	0.340188072042098	0.87674815909006	0.380623442470732	0.828967678103686	protein_coding	DEGs	WT-MOI0.2
AGA	299.60245430406	0.0703613914091226	0.053646786117082	0.187654133379792	0.374952526447784	0.707695773533246	0.946330319632957	protein_coding	DEGs	WT-MOI0.2
PI4K2B	284.409143570484	0.201444901093022	0.144528327458961	0.211563724037231	0.952171276100112	0.341010125844736	0.80648174621514	protein_coding	DEGs	WT-MOI0.2
BOD1L1	1360.01828091674	0.0719418512619136	0.0661290635218245	0.0997881231317208	0.720946030490523	0.470942720615928	0.872489316961966	protein_coding	DEGs	WT-MOI0.2
MAT2B	1008.75886399114	0.283177772223382	0.236976451757736	0.14868601980122	1.90453529257132	0.0568405047978814	0.446722798791696	protein_coding	DEGs	WT-MOI0.2
TLL1	29.2695159770885	-0.256573716235564	-0.0609673924886643	0.598276581881963	-0.428854686955113	0.668028978056919	0.934669451799115	protein_coding	DEGs	WT-MOI0.2
EDC4	1586.57692216793	-0.260173622365628	-0.230799968466835	0.120024304043267	-2.16767449259143	0.0301834615291782	0.349199089900529	protein_coding	DEGs	WT-MOI0.2
TRIO	3719.14564177713	-0.268424520976957	-0.231288313548029	0.134809413881518	-1.99114077606532	0.0464654126719821	0.416201880552742	protein_coding	DEGs	WT-MOI0.2
VCAN	1494.45582673143	-0.0608838076233547	-0.0501337360938501	0.15583151397344	-0.390702792207562	0.696016934713424	0.942926796695922	protein_coding	DEGs	WT-MOI0.2
CLEC16A	459.605510714429	-0.222195358388686	-0.17133660655704	0.183073052318638	-1.21369778661884	0.224863149899118	0.717839564775053	protein_coding	DEGs	WT-MOI0.2
MSR1	0.168994903235339	0.280529723881559	0.00189518525767836	4.0804728567969	0.0687493174753697	0.945189161369475		protein_coding	DEGs	WT-MOI0.2
CDH1	1082.34917185408	0.490672230536008	0.156139333539212	0.491463184542885	0.998390613922359	0.31808998322719	0.792618542745473	protein_coding	DEGs	WT-MOI0.2
MTREX	1330.13921578774	0.298552333387433	0.229758061107104	0.184201856898787	1.62078894542023	0.105062910120137	0.55522541735178	protein_coding	DEGs	WT-MOI0.2
DNAH5	87.646822475852	0.0607248526688311	0.0283535909590107	0.361240207567592	0.168101034704086	0.866503795358786	0.977770677204349	protein_coding	DEGs	WT-MOI0.2
ZFYVE16	991.777565921336	0.5384036243987	0.375425055494697	0.221827626944025	2.42712610604881	0.015218964817204	0.2576564183654	protein_coding	DEGs	WT-MOI0.2
RIPOR1	780.959517114038	0.109294963431253	0.0865411698043737	0.172373325059698	0.63405961098332	0.526041919882509	0.893756417452009	protein_coding	DEGs	WT-MOI0.2
C6	0							protein_coding	DEGs	WT-MOI0.2
RAI14	3523.09418907946	0.188753382386938	0.176835788321709	0.0873659053200669	2.16049249069687	0.0307345643076746	0.351946603380376	protein_coding	DEGs	WT-MOI0.2
SOX30	0.467302024012565	-1.45959279254479	-0.0145601973980522	3.47333751546017	-0.420227745230055	0.67431908799194		protein_coding	DEGs	WT-MOI0.2
PNKP	745.512629621577	0.00594251171236728	0.0048631274703643	0.158411492173923	0.0375131351319064	0.970075867198192	0.994728055500201	protein_coding	DEGs	WT-MOI0.2
BEST2	0.413929479644086	-0.768907818807544	-0.00488266580040025	4.06921886404142	-0.188957105650466	0.850126435820999		protein_coding	DEGs	WT-MOI0.2
PHLPP2	482.340741288186	-0.0394534822008424	-0.0341808828998822	0.132088392614524	-0.29869000159598	0.765176586570481	0.960384050342736	protein_coding	DEGs	WT-MOI0.2
SPDL1	1757.85968475751	0.0846496610666848	0.0692329633220265	0.158875632834741	0.532804556345877	0.594168879470257	0.914210758337682	protein_coding	DEGs	WT-MOI0.2
STAU2	726.395573839716	0.589567835350457	0.494042368964798	0.148159779298208	3.97927047504442	6.91270612592188e-05	0.00732123733502505	protein_coding	DEGs	WT-MOI0.2
SLC66A1	305.977256584653	-0.189045129370488	-0.15476912720532	0.158295112778515	-1.19425752350925	0.23237724769842	0.722974303943746	protein_coding	DEGs	WT-MOI0.2
CTNS	484.626455031519	-0.0806241399428621	-0.0652108114887815	0.163424406786785	-0.493342099433471	0.621770886386215	0.920940343279073	protein_coding	DEGs	WT-MOI0.2
RTN4R	213.991351269894	-0.406475749950722	-0.324960874778692	0.168559994397093	-2.41146039073274	0.0158887775872832	0.263043819466604	protein_coding	DEGs	WT-MOI0.2
PHF23	1082.36940128758	0.0647066614840566	0.0574253400158299	0.119760980349036	0.540298361749152	0.588991288005089	0.91117279336932	protein_coding	DEGs	WT-MOI0.2
CDH10	5.07322402803012	1.21526871563527	0.0934928375968621	1.18025650795792	1.02966491389056	0.303167331365742		protein_coding	DEGs	WT-MOI0.2
INPP4A	692.673512244137	0.0960378607242038	0.085188615034986	0.120177435764948	0.799133881605214	0.424212785361764	0.850035236629961	protein_coding	DEGs	WT-MOI0.2
RAB27B	704.551808411699	0.24594825773996	0.210311482151601	0.138509816343003	1.77567384199613	0.075786691260443	0.492636624116719	protein_coding	DEGs	WT-MOI0.2
PSMA4	3992.87373619258	0.356904483235022	0.306217413032326	0.136939245250481	2.60629801619101	0.00915267882793924	0.198890369385551	protein_coding	DEGs	WT-MOI0.2
MYO16	2.70250668713077	-0.811149258639296	-0.048830370174592	1.33027180620449	-0.609762046264557	0.542019446545807		protein_coding	DEGs	WT-MOI0.2
LSG1	876.720186296743	0.0267679989038667	0.0241815921231711	0.110108085656901	0.243106568824349	0.807922842659843	0.968213255608604	protein_coding	DEGs	WT-MOI0.2
PARP3	313.934395815231	0.0421965008629876	0.0318940851255761	0.191435523344367	0.220421477298556	0.825542920242654	0.971665381308464	protein_coding	DEGs	WT-MOI0.2
TNC	50.1048257125751	-0.361331851917368	-0.105847662139166	0.521616366598773	-0.692715710347532	0.488487977918784	0.878011994567021	protein_coding	DEGs	WT-MOI0.2
THAP3	211.688527514149	-0.171583992329362	-0.126873832042197	0.199421349662926	-0.860409342426896	0.389563437738203	0.833160643067089	protein_coding	DEGs	WT-MOI0.2
RIPOR3	7.53818213924037	-1.04255327417959	-0.14261305891948	0.844737519344844	-1.23417422608169	0.217137989359844		protein_coding	DEGs	WT-MOI0.2
TDP1	348.667165237139	0.161221499911547	0.1350640529448	0.14802398748178	1.08915793078059	0.276084247085986	0.760366539982036	protein_coding	DEGs	WT-MOI0.2
AIFM2	1327.73254584196	-0.204927747292578	-0.184029535542237	0.113384966344988	-1.80736259751632	0.070705761720087	0.485406743986783	protein_coding	DEGs	WT-MOI0.2
C2orf83	0.467703750767142	-0.51015069734572	-0.00450446057639991	3.99365242024159	-0.127740384906821	0.898354429344572		protein_coding	DEGs	WT-MOI0.2
AL049834.1	127.252147662716	0.0698105721196856	0.0423251362359944	0.272191815501655	0.256475647480521	0.797583582208201	0.966297633290249	protein_coding	DEGs	WT-MOI0.2
MED17	465.219273165669	-0.117687493369072	-0.0910620868412047	0.181821307176931	-0.647270087298131	0.517457157540779	0.889471488197284	protein_coding	DEGs	WT-MOI0.2
RETSAT	1361.9325811081	-0.255864514218554	-0.231721539469238	0.108595471488744	-2.35612508248169	0.0184666983387588	0.278897801799384	protein_coding	DEGs	WT-MOI0.2
CAPG	1320.41575849018	0.0674509684966417	0.0619524094888215	0.100212885811165	0.673076799961053	0.500898432711624	0.882478870375105	protein_coding	DEGs	WT-MOI0.2
AP2S1	2013.55743818692	-0.00980124323186434	-0.00886496956412453	0.109413708782665	-0.0895796636537851	0.928621245477311	0.988520115705267	protein_coding	DEGs	WT-MOI0.2
USH2A	0.933138390350825	0.515799241163594	0.0120294333834888	2.25149766951896	0.229091616725412	0.818797709098846		protein_coding	DEGs	WT-MOI0.2
ZPBP	0							protein_coding	DEGs	WT-MOI0.2
TG	9.6840516495447	2.56151703922744	0.328702384855623	0.890907797572195	2.87517636079492	0.00403801879676854		protein_coding	DEGs	WT-MOI0.2
ADAM28	4.78964471465734	0.0573366051463633	0.00386790959326658	1.23664890373074	0.0463644976139867	0.963019732866601		protein_coding	DEGs	WT-MOI0.2
BARX2	1.70876630524606	0.189119722895019	0.00783822828939707	1.61675836070744	0.116974637330631	0.906880151958337		protein_coding	DEGs	WT-MOI0.2
DCUN1D1	414.177182037628	0.394107111520594	0.301343408322977	0.186839001364064	2.10934070854222	0.0349151833499724	0.369417494966559	protein_coding	DEGs	WT-MOI0.2
JADE2	1519.85187340884	-0.00938674527174992	-0.00787768053203245	0.147244230753432	-0.0637494944536637	0.949169693989971	0.991499939520095	protein_coding	DEGs	WT-MOI0.2
ZIC2	159.085429530953	-0.0433490726266049	-0.0281927066390031	0.246630252533311	-0.175765430969382	0.860478228870522	0.977039379540012	protein_coding	DEGs	WT-MOI0.2
LCP2	0.129169698993126	-1.59790682006058	-0.0110990787950098	4.07378840381063	-0.392240995768433	0.694880155902288		protein_coding	DEGs	WT-MOI0.2
TRIT1	299.412673683205	0.213787157572438	0.164254432497637	0.184857648360246	1.15649614429701	0.247478275772649	0.737621327941559	protein_coding	DEGs	WT-MOI0.2
ADRB1	33.6732780678734	-0.138895970207288	-0.0574881754546254	0.400539094292917	-0.3467725677377	0.728762187577134	0.95021373134259	protein_coding	DEGs	WT-MOI0.2
GUCA2B	1.11427992553107	-2.80437934039351	-0.0404226841569233	2.66424052116084	-1.05259991285307	0.292524397141558		protein_coding	DEGs	WT-MOI0.2
CUL7	715.25043339611	-0.225964143490904	-0.199247487581936	0.123238515409062	-1.83355132720373	0.0667206228868816	0.475611481930943	protein_coding	DEGs	WT-MOI0.2
CTNNA1	7362.99429062895	-0.0181361872448812	-0.0149358130830871	0.155757818043246	-0.116438375118003	0.907305123274537	0.985928801985522	protein_coding	DEGs	WT-MOI0.2
PHKA2	797.02521830079	0.101413351946841	0.083860462407174	0.153945799226773	0.658760112040811	0.510049825120055	0.886062004027662	protein_coding	DEGs	WT-MOI0.2
CNTLN	346.355281089217	0.257671246132791	0.19457003530939	0.191970431547957	1.34224444908028	0.179516748651057	0.670902808507833	protein_coding	DEGs	WT-MOI0.2
EPHA3	0							protein_coding	DEGs	WT-MOI0.2
HSPA5	12718.6250890892	0.259818162793775	0.248107545892149	0.0731109473940295	3.55375182588583	0.000379777408538151	0.0274962344034234	protein_coding	DEGs	WT-MOI0.2
DSG2	2434.65693451244	0.14805386809004	0.131248027655913	0.120469402404339	1.22897486942882	0.219081228408317	0.711391152291591	protein_coding	DEGs	WT-MOI0.2
GEMIN8	170.357383296208	0.0229026552374275	0.0163455214573983	0.213047636043138	0.107500161291581	0.914392197372741	0.986750651542049	protein_coding	DEGs	WT-MOI0.2
OFD1	532.910061072317	0.206394880943446	0.177255420878233	0.136431095750457	1.51281406784974	0.130326894398295	0.60187120455368	protein_coding	DEGs	WT-MOI0.2
GPM6B	11.7092207866214	-0.523416688550779	-0.073410766451387	0.825573068039865	-0.634004074034915	0.526078163344091		protein_coding	DEGs	WT-MOI0.2
MAGEC2	0.780427140812935	1.59489965009603	0.0233403750946701	2.91343091251566	0.547430056859967	0.584083310392023		protein_coding	DEGs	WT-MOI0.2
PREX2	0.129169698993126	-1.59790682006058	-0.0110990787950098	4.07378840381063	-0.392240995768433	0.694880155902288		protein_coding	DEGs	WT-MOI0.2
WDR37	269.633127118988	-0.193093661497484	-0.142906323863121	0.199747413018111	-0.96668917299057	0.333699441200457	0.803355503534691	protein_coding	DEGs	WT-MOI0.2
YTHDC2	786.2744155166	-0.0203348061244243	-0.016859894635633	0.152784257889813	-0.133094903920597	0.894118325374187	0.983855792824895	protein_coding	DEGs	WT-MOI0.2
CTPS2	552.121394022744	0.125959958771418	0.108958743172482	0.133001440642187	0.947057100759439	0.343609683114205	0.806968016626628	protein_coding	DEGs	WT-MOI0.2
ATP6V1H	663.174554255368	0.110681729106409	0.0963548971696145	0.129807809540735	0.852658476389096	0.393848724172341	0.835280413805568	protein_coding	DEGs	WT-MOI0.2
POLR2B	2296.38378344157	0.288781610284215	0.256547645221501	0.119331532110128	2.41999415559088	0.0155207565506089	0.260519878383136	protein_coding	DEGs	WT-MOI0.2
FAM214A	248.96220015635	0.114336599630468	0.0778541918932469	0.230671620791216	0.495668254457514	0.620128488183802	0.920783740237937	protein_coding	DEGs	WT-MOI0.2
ARAP2	45.68737238344	-0.138602150508491	-0.0415341783459293	0.51482240405359	-0.269223230024899	0.787757905025398	0.964668152930219	protein_coding	DEGs	WT-MOI0.2
TPR	3540.6199238392	0.0882940402091729	0.0775331881678692	0.125414164450328	0.704019682275546	0.48142051642467	0.875713290994516	protein_coding	DEGs	WT-MOI0.2
CP	539.224103085415	0.704198365535945	0.531133878931633	0.192215984646989	3.66357858754167	0.000248715859518915	0.0202465019114076	protein_coding	DEGs	WT-MOI0.2
KIAA0556	711.8073202182	-0.0519094367059508	-0.0430590619553663	0.152460581115588	-0.340477757110185	0.733496770548822	0.950610659600426	protein_coding	DEGs	WT-MOI0.2
DTNBP1	171.104256710079	0.0292331328736095	0.0206704729622088	0.216065256001275	0.135297703178326	0.892376500980046	0.983040752131363	protein_coding	DEGs	WT-MOI0.2
XK	38.0532207301823	-0.225265420375318	-0.0965016139755723	0.389847067773843	-0.577830228816799	0.563378744384453	0.904494181564649	protein_coding	DEGs	WT-MOI0.2
ANO2	0							protein_coding	DEGs	WT-MOI0.2
C12orf4	309.54103923327	0.280008910560265	0.209769989603539	0.194854859835715	1.43701271190436	0.150714381574589	0.629775812879202	protein_coding	DEGs	WT-MOI0.2
SCML1	192.720525634308	0.35618370353932	0.267454420958131	0.194036390869197	1.83565413654508	0.0664088250551383	0.474650341044735	protein_coding	DEGs	WT-MOI0.2
WWC3	1393.62499891767	-0.136388459922097	-0.123306409750072	0.109655070823627	-1.24379528368066	0.213574916641123	0.706676459399969	protein_coding	DEGs	WT-MOI0.2
ARHGAP6	0.258339397986252	-2.13790639230103	-0.0172050045453211	4.05716503467014	-0.526945878225743	0.598231173098474		protein_coding	DEGs	WT-MOI0.2
FAM184B	0.845259553274217	-0.280560792711136	-0.00412746929408879	2.86350469709601	-0.0979781150684556	0.92194967138655		protein_coding	DEGs	WT-MOI0.2
MAP4	4660.78845834348	-0.128845673644417	-0.117374916588715	0.105190372462801	-1.22488085770379	0.220620113765417	0.713855250376124	protein_coding	DEGs	WT-MOI0.2
GOPC	1185.59967783295	0.344606299058388	0.294243628153425	0.13931023875779	2.47366096082524	0.0133736544957562	0.240735325477154	protein_coding	DEGs	WT-MOI0.2
ROS1	26.1162307890977	0.21454201651123	0.0678507928256644	0.495368475903094	0.433095820480106	0.664945159017494	0.933931109719636	protein_coding	DEGs	WT-MOI0.2
USP28	657.08075686851	0.267757286611575	0.22028917565234	0.156349276754264	1.71255852390295	0.0867937892123164	0.516130667038116	protein_coding	DEGs	WT-MOI0.2
HDAC9	18.6150133850408	-0.230728423465535	-0.061548541702951	0.555902005535632	-0.415052331468421	0.678103594188274	0.938053781515044	protein_coding	DEGs	WT-MOI0.2
TSPAN17	1468.56288013311	-0.117326519375054	-0.107977068094287	0.0990119026504104	-1.18497388934448	0.236027770740531	0.726226614951812	protein_coding	DEGs	WT-MOI0.2
NOP16	990.563169894521	0.0326368969805739	0.0294613832155734	0.110497055677584	0.295364403878815	0.767715522505722	0.961179927953538	protein_coding	DEGs	WT-MOI0.2
CC2D2A	402.26752679481	-0.26965072207665	-0.21285911623063	0.173532080293643	-1.5538955196086	0.120209340629851	0.585657416272398	protein_coding	DEGs	WT-MOI0.2
RRM2B	646.878985095077	0.161959990763968	0.12744632584081	0.175374877522352	0.923507363495241	0.355742864829886	0.814417826747091	protein_coding	DEGs	WT-MOI0.2
ZNF800	210.366825984814	0.154023625682066	0.105040666810808	0.230329133092184	0.668711003312035	0.503679847119185	0.883040392709464	protein_coding	DEGs	WT-MOI0.2
TNFRSF17	0							protein_coding	DEGs	WT-MOI0.2
SNX29	269.596212344192	-0.48442684669763	-0.323169385881968	0.237056404855676	-2.04350878852043	0.0410020982760774	0.397644423466328	protein_coding	DEGs	WT-MOI0.2
LMO3	4.70476229572088	-0.522131776333828	-0.0409367539678673	1.16363684630646	-0.448706809165714	0.65364317201126		protein_coding	DEGs	WT-MOI0.2
MRPS10	504.171768298384	0.271914183089913	0.228888352814029	0.14596260776205	1.86290302193827	0.0624759115857427	0.459746626193725	protein_coding	DEGs	WT-MOI0.2
GUCA1A	0							protein_coding	DEGs	WT-MOI0.2
GUCA1A	0							protein_coding	DEGs	WT-MOI0.2
GUCA1A	0							protein_coding	DEGs	WT-MOI0.2
GUCA1A	0							protein_coding	DEGs	WT-MOI0.2
RSF1	680.286637016203	0.238127818942653	0.211298088319251	0.119970454394742	1.9848871969688	0.0471570231380606	0.417149864823501	protein_coding	DEGs	WT-MOI0.2
VPS13D	747.379627012981	-0.371630662632591	-0.310115321233452	0.149998123284207	-2.47756874883327	0.0132280921887259	0.239923834392069	protein_coding	DEGs	WT-MOI0.2
CELF2	0.104682176390445	0.280529723881559	0.00189518525767836	4.0804728567969	0.0687493174753697	0.945189161369475		protein_coding	DEGs	WT-MOI0.2
FAM120A	3975.07520120071	-0.0908956866025728	-0.0809551047409447	0.117891804234905	-0.771009377559941	0.440701373227769	0.857073978708851	protein_coding	DEGs	WT-MOI0.2
R3HDM1	766.570699321755	0.331839284445827	0.263186023050107	0.171747705898346	1.93213226756133	0.0533431825424711	0.439242526690127	protein_coding	DEGs	WT-MOI0.2
COL9A2	3.81174923376428	0.403979822340515	0.0271344065755835	1.23999798369671	0.325790709059188	0.744582708664306		protein_coding	DEGs	WT-MOI0.2
KITLG	202.484040159049	0.0396549685957483	0.0193923632829289	0.344666812024052	0.115053051852817	0.908403071897192	0.986098167131126	protein_coding	DEGs	WT-MOI0.2
ERCC8	265.308008152333	0.242865796616042	0.188483619966669	0.181033457935269	1.34155199478586	0.179741300240843	0.670902808507833	protein_coding	DEGs	WT-MOI0.2
ADAMTS6	11.8647604797006	-0.21836306066026	-0.0255983918625066	0.912609283875663	-0.239273328157388	0.810893645841171		protein_coding	DEGs	WT-MOI0.2
H6PD	1153.73627905911	-0.0912117368266797	-0.0823297194843795	0.110539388697908	-0.825151449642544	0.409285613090099	0.843986327761295	protein_coding	DEGs	WT-MOI0.2
VAMP3	1267.41828888746	0.0685604920081204	0.0572122808500403	0.149881548787948	0.457431168563113	0.64736116563272	0.928427827468039	protein_coding	DEGs	WT-MOI0.2
PER3	93.9041023891958	-0.839097809500711	-0.449269325102076	0.312640838021341	-2.68390340433847	0.00727681274145411	0.175960905362032	protein_coding	DEGs	WT-MOI0.2
UTS2	0							protein_coding	DEGs	WT-MOI0.2
TNFRSF9	70.4478217654817	0.578345578130081	0.275801757818604	0.353586210564513	1.635656484473	0.101911501611037	0.547395419422567	protein_coding	DEGs	WT-MOI0.2
EPN3	21.1587811221219	-0.548555012622258	-0.138733516555377	0.577268673965961	-0.950259449995037	0.341980437621945	0.80648174621514	protein_coding	DEGs	WT-MOI0.2
LTBP1	804.268120196618	-0.0636875148791702	-0.0535920986940321	0.145934945051668	-0.436410311845609	0.662539058632421	0.932699222913958	protein_coding	DEGs	WT-MOI0.2
RCN1	3827.02135782842	-0.00417005936186029	-0.00387607626232807	0.092701873735697	-0.044983549887563	0.96412042096868	0.993981653817664	protein_coding	DEGs	WT-MOI0.2
ELN	13.5337624245076	-0.402337487010167	-0.0729478850419174	0.713331951017669	-0.564025607483551	0.572736704840258	0.906092706817724	protein_coding	DEGs	WT-MOI0.2
RFC2	1070.36737590522	0.144383824968718	0.129211366488238	0.115248130837568	1.25280838760166	0.210275448420742	0.702901610667717	protein_coding	DEGs	WT-MOI0.2
ARID1B	977.657597832434	-0.172915885256544	-0.143136157644872	0.153409267141062	-1.12715410534844	0.259677330890191	0.746395991527957	protein_coding	DEGs	WT-MOI0.2
CLPTM1L	3166.2524234703	0.129791702411647	0.106702648404018	0.15647760970488	0.829458621309702	0.406844941958176	0.842968146499089	protein_coding	DEGs	WT-MOI0.2
NEDD4L	847.013253656541	-0.104340530378729	-0.0911269764992917	0.128088726686068	-0.814595734365106	0.415303752947146	0.848404583123709	protein_coding	DEGs	WT-MOI0.2
FOXP3	8.95230667256156	0.125331313378363	0.0134633958098181	0.968165131615593	0.129452413938127	0.896999676215196		protein_coding	DEGs	WT-MOI0.2
PPP1R3F	199.056871707709	0.127691578959073	0.0977468582302023	0.186010249172769	0.686476038427706	0.492412969340283	0.879224930254028	protein_coding	DEGs	WT-MOI0.2
HEXB	2178.5199682816	-0.100546794494706	-0.0890369937331992	0.120955495694254	-0.831270988702025	0.405820559765131	0.842568748914377	protein_coding	DEGs	WT-MOI0.2
PTCD2	380.711251808878	0.190177137182464	0.141117186962489	0.198164673015994	0.959692433005528	0.337210032773537	0.806259133778987	protein_coding	DEGs	WT-MOI0.2
NEXMIF	2.24474413741325	-1.81058382426466	-0.04938946799521	1.94738841617211	-0.929749714658174	0.352500687584395		protein_coding	DEGs	WT-MOI0.2
JKAMP	1252.13123787552	0.429167596540689	0.357892662301136	0.15030806885255	2.85525321306401	0.00430025287350874	0.130269014460655	protein_coding	DEGs	WT-MOI0.2
DKK3	610.72851760166	0.214045068999132	0.188770870258612	0.123045153706998	1.73956521285534	0.0819353920469037	0.506328592312095	protein_coding	DEGs	WT-MOI0.2
ARHGEF5	35.7542469159945	0.283143587349131	0.113352894175059	0.411045457458658	0.688837650949127	0.490925439060573	0.878403583710398	protein_coding	DEGs	WT-MOI0.2
NFE2L3	410.176052447971	0.405173832837031	0.300722547098793	0.198621919505853	2.03992506892016	0.041357789451269	0.399368303668646	protein_coding	DEGs	WT-MOI0.2
MCUR1	641.815454940191	-0.090617090808639	-0.0809672190891141	0.116234692756215	-0.779604511010277	0.4356236998724	0.853978578807369	protein_coding	DEGs	WT-MOI0.2
LIMA1	149.153602844052	-0.122141878946168	-0.0736253828931782	0.272360689970987	-0.448456342797412	0.653823886898979	0.930279246359366	protein_coding	DEGs	WT-MOI0.2
LETMD1	521.889870738658	-0.197610258608523	-0.167858202201973	0.141488302567585	-1.39665438783627	0.162517526604685	0.646402279483748	protein_coding	DEGs	WT-MOI0.2
SLC4A8	102.47322477831	0.694966716928531	0.29402993343553	0.392236159578298	1.7718068565522	0.0764266240142469	0.494179327950819	protein_coding	DEGs	WT-MOI0.2
LAMC3	112.374110499158	0.220315019293149	0.117047428438963	0.317102219790172	0.694776023450521	0.487195676267049	0.877983838374311	protein_coding	DEGs	WT-MOI0.2
PTGER3	0.104682176390445	0.280529723881559	0.00189518525767836	4.0804728567969	0.0687493174753697	0.945189161369475		protein_coding	DEGs	WT-MOI0.2
TNIP3	9.88595892096353	-0.458276672054642	-0.0748426781299347	0.755335649393163	-0.606719241204651	0.544037250706538		protein_coding	DEGs	WT-MOI0.2
MAPK9	812.657413799136	0.094064129259167	0.0851401368711363	0.108924620525756	0.863570869516364	0.38782367240881	0.83182221395424	protein_coding	DEGs	WT-MOI0.2
COL23A1	0.168994903235339	0.280529723881559	0.00189518525767836	4.0804728567969	0.0687493174753697	0.945189161369475		protein_coding	DEGs	WT-MOI0.2
BCAR1	1370.11581639156	-0.186417171101751	-0.17216870742177	0.0968227039003857	-1.92534564303785	0.0541861310390753	0.44088218656631	protein_coding	DEGs	WT-MOI0.2
FAM160A2	513.288191438746	-0.165763285705145	-0.142925345226927	0.134493582078	-1.23249959696226	0.217762517093583	0.709614275097686	protein_coding	DEGs	WT-MOI0.2
HERPUD1	1089.24375457825	-0.282997932204479	-0.223790145171279	0.172939148374839	-1.63640179140405	0.101755524521021	0.54722693096626	protein_coding	DEGs	WT-MOI0.2
HOMER3	629.784275401706	-0.123734793405699	-0.107575024034084	0.130459828671879	-0.948451294665627	0.342899756707819	0.806968016626628	protein_coding	DEGs	WT-MOI0.2
RAD51	355.122783671351	0.0523014937142205	0.0432878818223197	0.153440122042416	0.340859307318346	0.73320950025385	0.950610659600426	protein_coding	DEGs	WT-MOI0.2
POLQ	773.704027564796	-0.0350550362042276	-0.0255305556488298	0.205559131466318	-0.170535047283811	0.864589374274708	0.977770677204349	protein_coding	DEGs	WT-MOI0.2
PIK3CB	510.001466292013	0.106390458307468	0.0833870011154446	0.176662184771016	0.602225419352578	0.54702409749766	0.898702875225948	protein_coding	DEGs	WT-MOI0.2
CYBA	2557.46811488935	0.00801745778122446	0.00734889851214054	0.10152192627571	0.0789726719669493	0.937054359768607	0.990091686656291	protein_coding	DEGs	WT-MOI0.2
THOC3	1395.10797672737	0.106491702976383	0.0960174353623298	0.111084155387717	0.958657898641756	0.337731114481632	0.80648174621514	protein_coding	DEGs	WT-MOI0.2
HEBP2	767.758148634749	-0.0440842387979762	-0.0397110737141827	0.11166166303296	-0.394801918586537	0.692989078885092	0.942531257950972	protein_coding	DEGs	WT-MOI0.2
MPHOSPH9	708.574005903214	0.233190028967899	0.206299000477509	0.121538398539964	1.91865313159628	0.0550282466733782	0.443585554020321	protein_coding	DEGs	WT-MOI0.2
PLEKHA5	360.743050941723	0.317594371786767	0.254008337347694	0.168580858838268	1.8839290176559	0.0595745775390401	0.452599703924497	protein_coding	DEGs	WT-MOI0.2
PRSS8	1.95363720136662	-0.978574098800727	-0.0321066612606279	1.80972356813105	-0.540731256437868	0.588692831265091		protein_coding	DEGs	WT-MOI0.2
SIKE1	227.468457903213	-0.180800689560694	-0.137752578289382	0.188206884587275	-0.960648649793965	0.336728858478802	0.80584114174569	protein_coding	DEGs	WT-MOI0.2
RRP12	1155.01923630792	-0.158851850336977	-0.138456634213789	0.129140250885068	-1.23007233800678	0.218670017582584	0.710847226617003	protein_coding	DEGs	WT-MOI0.2
FNIP2	156.341191184278	-0.412900516934412	-0.309547312838902	0.194395304475077	-2.12402515610838	0.0336680400901241	0.364047386682373	protein_coding	DEGs	WT-MOI0.2
MSMO1	1419.30708325484	0.191376487455089	0.137251713070234	0.211420330624501	0.905194343844766	0.365362437834866	0.818992835695277	protein_coding	DEGs	WT-MOI0.2
TTC17	1193.93446258772	0.23010474393043	0.198531397250698	0.134148997564638	1.71529231010137	0.0862916477404828	0.515094254426567	protein_coding	DEGs	WT-MOI0.2
ALX4	114.352740968643	0.224571918345223	0.14728987628628	0.243603312268536	0.921875471453632	0.356593534840943	0.814883284969102	protein_coding	DEGs	WT-MOI0.2
FSTL4	244.861051199409	0.404833712189608	0.291169979467887	0.209958934168586	1.92815663592837	0.0538356461456914	0.440138945372945	protein_coding	DEGs	WT-MOI0.2
FOXN3	443.571898266675	0.534042488345732	0.164684434746811	0.502667505886194	1.06241696965119	0.288046433345888	0.766254235404206	protein_coding	DEGs	WT-MOI0.2
METTL24	0.594746857125569	-1.71438420864313	-0.0130685568375776	3.69504168272689	-0.463968841449696	0.642670069502771		protein_coding	DEGs	WT-MOI0.2
AKR7A2	852.905253505374	-0.14843368373976	-0.133887886664923	0.11088758444301	-1.33859606091471	0.18070220917965	0.671253709005333	protein_coding	DEGs	WT-MOI0.2
MRTO4	1228.82484097237	0.00582083711723371	0.00534683038061512	0.100163915649757	0.058113114682811	0.9536585280421	0.991687442532621	protein_coding	DEGs	WT-MOI0.2
NNAT	9.285213625828	-0.36742233986057	-0.0590168423316021	0.766955829327289	-0.47906584161808	0.631891789264106		protein_coding	DEGs	WT-MOI0.2
USE1	172.929629047013	-0.106565062237771	-0.0803738680914672	0.191978701647191	-0.555087941128027	0.578834510571646	0.907689762297379	protein_coding	DEGs	WT-MOI0.2
MCF2L2	47.1310941820606	-0.2220806185405	-0.0813665785642413	0.442784432586125	-0.50155471194734	0.615980782936667	0.919835697593255	protein_coding	DEGs	WT-MOI0.2
NRIP2	18.7622042231744	0.208028591209903	0.0589065187722052	0.536850357287398	0.387498282130297	0.698387356449274	0.943200351753251	protein_coding	DEGs	WT-MOI0.2
LAMA3	1854.24072033751	-0.0579558332448807	-0.0527311320985821	0.105898984478549	-0.547274683796618	0.584190033790172	0.908600561056167	protein_coding	DEGs	WT-MOI0.2
AP5M1	586.567129116287	0.133772310134991	0.106505256264479	0.170368227112699	0.785195176366428	0.432339143189887	0.852469914489999	protein_coding	DEGs	WT-MOI0.2
ANAPC4	350.85581978483	0.0719910592480747	0.0545050123669128	0.190795521786936	0.377320487262108	0.705935448834849	0.945762073560528	protein_coding	DEGs	WT-MOI0.2
KCNQ1	17.1265808774869	-0.404995745243544	-0.0827425030291675	0.659263871365969	-0.614315091170412	0.53900713204154	0.896929502898866	protein_coding	DEGs	WT-MOI0.2
TRAPPC3	1131.09081849423	0.517957831950309	0.161616443842246	0.498528192640141	1.03897400306946	0.298816827009725	0.775869323869505	protein_coding	DEGs	WT-MOI0.2
THRAP3	2740.81925622213	0.0373083990093534	0.0341748899073299	0.101858284156998	0.366277513097005	0.714158007419109	0.94692686763116	protein_coding	DEGs	WT-MOI0.2
PHPT1	1892.21823540385	-0.0338451561254482	-0.0314071169432001	0.0937707282082988	-0.360935195579006	0.718147892289302	0.948621007764643	protein_coding	DEGs	WT-MOI0.2
ENTPD2	15.5607838815619	0.0341958753656014	0.00774165086528109	0.619327916804981	0.0552144904786672	0.955967584813766	0.992152644009055	protein_coding	DEGs	WT-MOI0.2
LY75	10.92628615481	-0.977846966681232	-0.128272734012436	0.854174261681193	-1.14478626967362	0.252297704382995		protein_coding	DEGs	WT-MOI0.2
ARID4B	903.366032663488	0.226026077664278	0.188063099288088	0.151238152757066	1.49450435319283	0.13504384496764	0.60896343053548	protein_coding	DEGs	WT-MOI0.2
OPN3	1408.8759372268	0.121409444105573	0.106511986045153	0.125860350880692	0.964636148366229	0.334727087026704	0.803997675761385	protein_coding	DEGs	WT-MOI0.2
SDCCAG8	471.68291395586	-0.0704111596099198	-0.061476692572578	0.128257417955772	-0.548983136665048	0.583017022591296	0.908384882961165	protein_coding	DEGs	WT-MOI0.2
PTPRN	9.56492617508804	1.46008413986503	0.18138618576934	0.892735922952073	1.63551628463305	0.1019408637505		protein_coding	DEGs	WT-MOI0.2
HHAT	121.236852829045	0.000130866116280056	8.85957408579811e-05	0.232494262418774	0.000562878906853782	0.999550887634335	0.999724569517829	protein_coding	DEGs	WT-MOI0.2
KIF1B	955.625344534596	0.0995766451936987	0.087564426358799	0.124621293209318	0.799033958237347	0.424270721692552	0.850035236629961	protein_coding	DEGs	WT-MOI0.2
FOXC1	151.997024358016	0.18058772135971	0.133098896357888	0.20091109561663	0.898843942916426	0.368735790196339	0.820765339065428	protein_coding	DEGs	WT-MOI0.2
TBC1D22A	457.447963313414	0.0235718424060917	0.0203375505805537	0.134119094723408	0.175753068231661	0.860487941722128	0.977039379540012	protein_coding	DEGs	WT-MOI0.2
SYNE2	1114.59438475154	-0.527030188500014	-0.38819130463975	0.201146241463647	-2.62013440900044	0.00878951167082857	0.194770123921562	protein_coding	DEGs	WT-MOI0.2
PLEKHH1	235.445223443745	0.0155442812868377	0.011308184464139	0.205960239564941	0.0754722431847651	0.939838981264619	0.990287488729159	protein_coding	DEGs	WT-MOI0.2
ATP9A	1478.96320336065	-0.239055660236234	-0.222035762915761	0.0931746616923973	-2.56567242525057	0.0102976026395412	0.210229871978924	protein_coding	DEGs	WT-MOI0.2
SPO11	0							protein_coding	DEGs	WT-MOI0.2
CBLN4	0							protein_coding	DEGs	WT-MOI0.2
CHRDL2	6.13591734564408	0.560287877711938	0.0485495443285388	1.10063376087657	0.509059323480786	0.610710642494644		protein_coding	DEGs	WT-MOI0.2
FAM168A	1145.55745346102	0.214465084681184	0.198038463391827	0.0969482262246695	2.21216099595446	0.0269555427929026	0.331934452909934	protein_coding	DEGs	WT-MOI0.2
RELT	281.983561286635	-0.133077042456599	-0.104311450110438	0.176474918796447	-0.754084735463712	0.450798342609816	0.862875218547204	protein_coding	DEGs	WT-MOI0.2
GALC	653.296557198534	0.262354753836418	0.234817493815508	0.115257082328675	2.27625711614206	0.022830625184489	0.309751254122199	protein_coding	DEGs	WT-MOI0.2
NOP58	2148.41557710663	0.300749617584298	0.273497864874324	0.106256514914296	2.8304110842227	0.00464882307673043	0.134912072400502	protein_coding	DEGs	WT-MOI0.2
SZRD1	2205.41517348025	-0.128124167175738	-0.116066911176086	0.10844786211117	-1.18143561967499	0.237429714851695	0.728423794187654	protein_coding	DEGs	WT-MOI0.2
KCNH2	39.7107825257809	0.0356525362622852	0.016168347930332	0.369641086313663	0.0964517678969047	0.923161778898638	0.987146127187857	protein_coding	DEGs	WT-MOI0.2
CUL1	1827.94191998784	0.120970455150108	0.11001514042276	0.106205872571068	1.13901851396362	0.254695432278856	0.744155112015867	protein_coding	DEGs	WT-MOI0.2
FAM114A2	313.837435672687	0.538538059572521	0.439917698376231	0.159317728672991	3.3802770354447	0.000724128008429886	0.0415210771548976	protein_coding	DEGs	WT-MOI0.2
CYFIP2	1023.72301424841	-0.196559933889924	-0.1754654189888	0.116601549327085	-1.6857403269878	0.0918458258532483	0.528056618853826	protein_coding	DEGs	WT-MOI0.2
TAB2	831.958035907455	0.398894855036654	0.335922721202385	0.145785773111795	2.73617134595681	0.0062158650702392	0.160250180543446	protein_coding	DEGs	WT-MOI0.2
GINM1	618.723965111157	0.329001725207707	0.272004885501267	0.154116568203602	2.13475896227501	0.0327807039816072	0.360774292073244	protein_coding	DEGs	WT-MOI0.2
EIF2AK2	2128.56509808996	1.27135040522245	1.10903881477458	0.12879346088173	9.87123411793334	5.54777902432073e-23	5.12712683830017e-20	protein_coding	DEGs	WT-MOI0.2
AC022966.1	1324.19828309941	-0.151854012201435	-0.132398031523761	0.128935419237612	-1.17775249888153	0.238895290692685	0.73021087783517	protein_coding	DEGs	WT-MOI0.2
KMT2C	797.718463576593	-0.224838231381558	-0.151493735218074	0.234258530555654	-0.959786740095434	0.337162557216888	0.806259133778987	protein_coding	DEGs	WT-MOI0.2
MCOLN3	162.455443595273	-0.168915860336638	-0.106250012525441	0.258975792563441	-0.6522457510976	0.514242650023118	0.887090754261524	protein_coding	DEGs	WT-MOI0.2
CCDC85A	15.7076256221761	-0.49869824585305	-0.129631434050658	0.566353291830091	-0.880542680773652	0.37856539441482	0.82780146140037	protein_coding	DEGs	WT-MOI0.2
PUM2	1850.08158200188	0.132818249466979	0.117589342749281	0.121164138629124	1.09618448964943	0.272998045874737	0.757312681262856	protein_coding	DEGs	WT-MOI0.2
MRPL43	981.854984245293	0.0539620652062233	0.0491409644545353	0.105407471241819	0.511937764662116	0.608694566789857	0.918655171838179	protein_coding	DEGs	WT-MOI0.2
ITIH4	27.7817920347315	-0.565691978568406	-0.202827467568661	0.450153519349635	-1.25666456942444	0.208875122910634	0.70067191948476	protein_coding	DEGs	WT-MOI0.2
ITIH1	0							protein_coding	DEGs	WT-MOI0.2
HPF1	306.399932457282	0.325466944876606	0.216624106862197	0.238890307010005	1.3624116815379	0.173067999218234	0.662384279786193	protein_coding	DEGs	WT-MOI0.2
ZFR	2295.56030590416	0.134082221533369	0.122693074144831	0.102482283718799	1.30834537119877	0.190756192624767	0.68330381722018	protein_coding	DEGs	WT-MOI0.2
ZNF280C	155.047857131695	0.0565332052112988	0.0386604998466035	0.228819691004006	0.247064424233966	0.804858365720241	0.967501466556223	protein_coding	DEGs	WT-MOI0.2
NPFFR2	0.296841463102921	1.3307951878302	0.00881251069301781	4.02637023609738	0.330519825499231	0.741007214973167		protein_coding	DEGs	WT-MOI0.2
PHF21B	34.8231338823877	-0.994390547177882	-0.248302724764723	0.577604877161464	-1.72157574580159	0.0851463999518519	0.514068264378548	protein_coding	DEGs	WT-MOI0.2
TRAF1	189.610858085291	-0.0796035135663036	-0.0602341905510552	0.190662226530835	-0.417510668026473	0.676304922896698	0.937991334458505	protein_coding	DEGs	WT-MOI0.2
RC3H2	755.505264937726	0.174829982282769	0.148702632471489	0.141127122647243	1.23881206534458	0.215415104631895	0.707233668177654	protein_coding	DEGs	WT-MOI0.2
IL17RB	58.3702586338594	0.101001722249979	0.0551256867813953	0.306721015857459	0.329295082593615	0.741932660577126	0.952911067393976	protein_coding	DEGs	WT-MOI0.2
TRAF3IP2	216.644085585088	0.12732996542414	0.0945700755979254	0.198520218054683	0.641395454185257	0.521265785680031	0.891725474610079	protein_coding	DEGs	WT-MOI0.2
GYG2	241.783747135704	0.127556689230227	0.0939995261134991	0.201133116410423	0.634190388468604	0.525956579421255	0.893756417452009	protein_coding	DEGs	WT-MOI0.2
DCBLD2	13178.6464188012	0.231533412186091	0.210469473293637	0.106456898232937	2.17490285767557	0.0296373967353457	0.345425178122415	protein_coding	DEGs	WT-MOI0.2
SERPINB3	3.97077501240828	3.38766459287251	0.168771362759687	1.53496071451963	2.20700410168653	0.0273137727864928		protein_coding	DEGs	WT-MOI0.2
SOAT1	934.813865542802	0.198318181747304	0.173917730944199	0.126145998316101	1.57213216744579	0.115919902756674	0.579267682000672	protein_coding	DEGs	WT-MOI0.2
PKP2	221.345979650374	-0.100199971359432	-0.0773340123867186	0.182847760323256	-0.547996711484399	0.583694160867124	0.908384882961165	protein_coding	DEGs	WT-MOI0.2
MSH4	1.66986251337482	-1.20137072640253	-0.0471979183736226	1.6588981368292	-0.724198008142206	0.468944181253994		protein_coding	DEGs	WT-MOI0.2
F7	4.20625365553039	1.09025306805982	0.0826633133548307	1.16325178182485	0.937245990158286	0.348632037915941		protein_coding	DEGs	WT-MOI0.2
GDI2	4777.77044161589	0.198773458108594	0.174244647395965	0.126288868189169	1.57395866285577	0.115497006350467	0.578626743230925	protein_coding	DEGs	WT-MOI0.2
PRDM1	108.781682208423	0.0464558243830652	0.0312647022593295	0.234390461335766	0.19819844254036	0.842889805989014	0.974443503807946	protein_coding	DEGs	WT-MOI0.2
ATG5	599.358173121982	0.353489836460552	0.280871609088847	0.171321508125753	2.06331265891661	0.0390829321149624	0.389120371646498	protein_coding	DEGs	WT-MOI0.2
TMCC3	26.047305790535	0.328684794694673	0.0630990873486582	0.683618703544974	0.480801348749303	0.630657691573432	0.923340762465681	protein_coding	DEGs	WT-MOI0.2
PITHD1	384.729283346643	-0.124552773692461	-0.105367496349036	0.143656988171674	-0.86701507025622	0.385933752535698	0.830695109618467	protein_coding	DEGs	WT-MOI0.2
MTA3	819.882134540159	0.262240186944877	0.230728170677476	0.124422529603444	2.10765837811433	0.0350605499986211	0.369845381684324	protein_coding	DEGs	WT-MOI0.2
USP13	439.001162059588	-0.285821850932767	-0.232292874244703	0.161466919812345	-1.77015732550634	0.0767009360892301	0.494683254063175	protein_coding	DEGs	WT-MOI0.2
ATP11B	499.443016180534	0.459778564714571	0.35461609117837	0.18356102443879	2.50477227461698	0.0122530255970452	0.230547646892428	protein_coding	DEGs	WT-MOI0.2
LAMC2	1363.52679479834	0.111253968928779	0.101329654989714	0.105263053476391	1.05691375325467	0.290550951053164	0.768751430110519	protein_coding	DEGs	WT-MOI0.2
CDK14	0.617391554986318	1.16544987502107	0.01515457883036	3.13824148811781	0.371370361214637	0.71036169799353		protein_coding	DEGs	WT-MOI0.2
SEC61A1	4184.25049816341	-0.000323146196790954	-0.000304213011555117	0.0840559097162466	-0.00384441971875411	0.996932604416956	0.999357743253972	protein_coding	DEGs	WT-MOI0.2
PPP1R12A	812.7044143095	0.233622338782456	0.198558888975358	0.141396949666697	1.65224454511327	0.0984847090245788	0.541239216915255	protein_coding	DEGs	WT-MOI0.2
RASGRF1	7.87958435221502	-0.687346030045697	-0.10035512246952	0.814904942557629	-0.843467739793575	0.398966900688619		protein_coding	DEGs	WT-MOI0.2
CAMK2B	5.34557393631007	1.09147106392466	0.0667936152642199	1.29149534787481	0.845121947764432	0.398042755371578		protein_coding	DEGs	WT-MOI0.2
CROCC	401.27628743918	-0.035578372431604	-0.0289561603331045	0.160964036932397	-0.221033052535497	0.825066697184494	0.971419580295682	protein_coding	DEGs	WT-MOI0.2
POLR3E	879.12057117511	0.016228844315454	0.0143617949688173	0.121339892292839	0.133746981382575	0.893602653109586	0.98349501106863	protein_coding	DEGs	WT-MOI0.2
ATP2B4	666.366380000176	0.000330810630853785	0.000293694006404353	0.119506799462459	0.00276813229323997	0.997791352801612	0.999445326354232	protein_coding	DEGs	WT-MOI0.2
ZC3H11A	1772.88975969538	0.13133813994132	0.11986044123081	0.104110046534163	1.26153185320325	0.207117291127583	0.699242481056587	protein_coding	DEGs	WT-MOI0.2
RIOK2	442.198887236769	0.79918785363587	0.502650867579312	0.258506378103776	3.09155951778892	0.00199108062389505	0.0831964566011042	protein_coding	DEGs	WT-MOI0.2
YIPF1	319.474186993381	-0.00912443577242408	-0.00751255949651249	0.155985729269269	-0.058495323996422	0.953354087029279	0.991687442532621	protein_coding	DEGs	WT-MOI0.2
NDC1	1121.58854554954	0.167190661327518	0.140985881986294	0.145158572840126	1.15177945095711	0.249411714067192	0.739956905964725	protein_coding	DEGs	WT-MOI0.2
DGKG	346.252677318443	0.181697802771743	0.143483060976192	0.173815342383946	1.0453496238001	0.295861410397906	0.773499194776272	protein_coding	DEGs	WT-MOI0.2
FLYWCH1	896.942529484193	0.208248095352569	0.163572189182489	0.175961394523756	1.1834874116348	0.236616032615755	0.726889404763061	protein_coding	DEGs	WT-MOI0.2
UNKL	1197.0955222351	-0.427665397659412	-0.1361793462439	0.491466360139112	-0.870182442473497	0.384200709340511	0.830515793488768	protein_coding	DEGs	WT-MOI0.2
TBXAS1	228.525123252039	0.116454476919855	0.051107328175569	0.380049355156262	0.306419351433903	0.759285376214519	0.958625244752998	protein_coding	DEGs	WT-MOI0.2
PARP12	500.374188347905	0.891108146732872	0.763201393489332	0.137610786243499	6.47556903828801	9.44552865851955e-11	3.80509489112822e-08	protein_coding	DEGs	WT-MOI0.2
ALDH18A1	1747.54125625411	0.0922142475605849	0.0850780534399435	0.0974335342606072	0.946432337288903	0.343928118312456	0.806968016626628	protein_coding	DEGs	WT-MOI0.2
TARBP1	772.362654655039	0.0451961214030501	0.0392020948808396	0.131557506751316	0.343546503115817	0.731187362667531	0.950610659600426	protein_coding	DEGs	WT-MOI0.2
GATB	331.60278016601	-0.0798215398233893	-0.065839947166508	0.15500001739816	-0.514977618475653	0.606568660097932	0.917332045061769	protein_coding	DEGs	WT-MOI0.2
MXD1	93.1769252810487	-0.304657158579588	-0.190503541602994	0.260661901395193	-1.16878284455423	0.242491133972007	0.733261728649541	protein_coding	DEGs	WT-MOI0.2
CDK17	351.397215115802	0.346703212308311	0.268846653778137	0.180961562803896	1.91589422049823	0.0553785612961036	0.444328915917471	protein_coding	DEGs	WT-MOI0.2
DNAJC25	208.662302333272	0.214956114054123	0.156073974637728	0.20686852129925	1.03909532829876	0.298760403443369	0.775869323869505	protein_coding	DEGs	WT-MOI0.2
SLC2A3	858.897169146314	0.0173312599283147	0.0141035224506905	0.161079370037139	0.10759453506876	0.914317332208802	0.986750651542049	protein_coding	DEGs	WT-MOI0.2
PSD	38.7019758385842	-0.489398776128963	-0.206574908717049	0.393444048822769	-1.24388404804521	0.213542241147722	0.706676459399969	protein_coding	DEGs	WT-MOI0.2
CTDP1	592.257071734661	-0.16754048160581	-0.146250360501474	0.128307377358031	-1.30577434482433	0.191629307009287	0.684622271063946	protein_coding	DEGs	WT-MOI0.2
YBX3	2302.43321152398	0.0120384213926085	0.0112402406828686	0.0896676378294707	0.134256033548058	0.893200118559353	0.983396430461527	protein_coding	DEGs	WT-MOI0.2
STYK1	25.0547970671749	-1.49923564831987	-0.179859295170479	0.890779816711866	-1.68305974180465	0.0923635268561129	0.528476378972368	protein_coding	DEGs	WT-MOI0.2
WNK1	3301.77675748616	-0.336074369491924	-0.309436595096146	0.098742165672743	-3.40355477522906	0.000665150753522864	0.0398861965213653	protein_coding	DEGs	WT-MOI0.2
RPS17P5	0.168994903235339	0.280529723881559	0.00189518525767836	4.0804728567969	0.0687493174753697	0.945189161369475		processed_pseudogene	DEGs	WT-MOI0.2
CCAR1	2210.82258804035	0.55585249940343	0.512898265462979	0.0974128551295322	5.7061513972083	1.15559220925131e-08	3.55990376461713e-06	protein_coding	DEGs	WT-MOI0.2
OGFR	1154.5662990189	0.132856465279114	0.119296253757118	0.113400095258362	1.17157278374788	0.241368620311841	0.73226639749508	protein_coding	DEGs	WT-MOI0.2
GNA15	0.621360972362949	-1.9560723541521	-0.0179930844419415	3.59570192589722	-0.544002921950772	0.586439462130835		protein_coding	DEGs	WT-MOI0.2
CREB3L3	5.09907507956433	-0.18842417009192	-0.0196564227915741	0.985400669599852	-0.191215792626196	0.848356531173525		protein_coding	DEGs	WT-MOI0.2
PIGV	295.742317808444	0.124194878978756	0.091388039542216	0.201717490708165	0.615687209585779	0.538100980547314	0.896804287124362	protein_coding	DEGs	WT-MOI0.2
PTPRU	577.069862405646	-0.017885835301603	-0.0145190144224845	0.162044040353711	-0.110376384485117	0.9121108811308	0.986750651542049	protein_coding	DEGs	WT-MOI0.2
SNRNP40	767.888230620526	0.058662169471054	0.053116897488264	0.108739356871499	0.539475045271576	0.589559111413215	0.91149017904084	protein_coding	DEGs	WT-MOI0.2
RIMBP2	0							protein_coding	DEGs	WT-MOI0.2
COL11A1	109.025946736591	-0.622771886518588	-0.319019527051481	0.326980914130035	-1.90461234771312	0.0568304803266917	0.446722798791696	protein_coding	DEGs	WT-MOI0.2
QSER1	823.496673539786	0.0138427581310042	0.0110176822974422	0.170504096231349	0.0811872467405217	0.935293041660816	0.989969381666709	protein_coding	DEGs	WT-MOI0.2
MPC1	53.203520825967	-0.455320974063948	-0.217710110506523	0.351038936160819	-1.2970668696858	0.19460817961416	0.688939370470012	protein_coding	DEGs	WT-MOI0.2
ACAA1	987.409320736107	0.0150961332454988	0.0134147413197011	0.119032666313827	0.126823448663228	0.899080136243192	0.984568251042819	protein_coding	DEGs	WT-MOI0.2
BCAT1	168.941585669624	0.010527417698803	0.00512501373273218	0.34519170459413	0.0304973078978852	0.975670440370285	0.995123696813764	protein_coding	DEGs	WT-MOI0.2
HDAC7	1483.02339682528	-0.192913073047279	-0.170809147563696	0.121017684023973	-1.59408994316123	0.110915891098561	0.568855240774008	protein_coding	DEGs	WT-MOI0.2
LZTS1	2.11504228653946	-1.00437270828817	-0.031543963942586	1.85132208576875	-0.542516462159045	0.587462769960111		protein_coding	DEGs	WT-MOI0.2
PRDM6	14.8936588430973	-0.0890814369923946	-0.0143194688293254	0.774222495851314	-0.115059220662974	0.908398182369725	0.986098167131126	protein_coding	DEGs	WT-MOI0.2
WNT8A	0							protein_coding	DEGs	WT-MOI0.2
SPAG4	109.599897866087	0.328107280884625	0.19418363214953	0.279939798108486	1.17206371906245	0.241171474814595	0.732182616582048	protein_coding	DEGs	WT-MOI0.2
NCKAP1	3395.93824822692	0.170756092281781	0.148040274086431	0.131864795225561	1.29493313199853	0.195343297796668	0.689696038159197	protein_coding	DEGs	WT-MOI0.2
MRPS35	1651.08359761603	0.146296902217025	0.12779082434727	0.128123531841378	1.14184256486269	0.253519465990335	0.743769463869107	protein_coding	DEGs	WT-MOI0.2
GUCY1B1	9.40820877585428	-0.370471156656161	-0.0572517017258932	0.783871299883987	-0.472617324694743	0.636486220048218		protein_coding	DEGs	WT-MOI0.2
SFSWAP	861.691132703655	0.11070403748492	0.0996365723794113	0.112080090682987	0.987722590250582	0.32328852781533	0.79722885576365	protein_coding	DEGs	WT-MOI0.2
TNK2	457.278446627497	-0.117723437340914	-0.0991913243305238	0.145297115895869	-0.810225561705462	0.417810548749407	0.848823927656392	protein_coding	DEGs	WT-MOI0.2
MON2	826.614679117092	0.237770082958844	0.195406889349117	0.156794629263692	1.51644277661431	0.129407429489115	0.601049407097073	protein_coding	DEGs	WT-MOI0.2
CDH3	29.1630123263164	-0.269314832655165	-0.0967132558705501	0.449712461329477	-0.598860062402974	0.549266205707722	0.89963648442762	protein_coding	DEGs	WT-MOI0.2
ARSF	0.129169698993126	-1.59790682006058	-0.0110990787950098	4.07378840381063	-0.392240995768433	0.694880155902288		protein_coding	DEGs	WT-MOI0.2
GPBP1	927.978037861471	0.356277018342958	0.295818169776341	0.152225485054117	2.3404557930382	0.0192602184065076	0.283862374657262	protein_coding	DEGs	WT-MOI0.2
DGAT2	55.976319878967	-0.0558229052741583	-0.0274580342826445	0.340823119730731	-0.163788493334201	0.869897650336065	0.978237920294175	protein_coding	DEGs	WT-MOI0.2
ZNF112	164.767889418796	-0.0975876478512546	-0.0628723451470916	0.250443634057587	-0.389659127166377	0.696788623925096	0.943200351753251	protein_coding	DEGs	WT-MOI0.2
CS	3259.56183822109	-0.0612007105639299	-0.05777402863926	0.0819460491861918	-0.746841503302669	0.455159239668377	0.864806518025142	protein_coding	DEGs	WT-MOI0.2
LTK	6.87333600143683	-0.845430487723252	-0.0964470595065647	0.929241027398831	-0.909807534101044	0.362924020584349		protein_coding	DEGs	WT-MOI0.2
MRPS24	1347.1797995739	-0.0867187438277215	-0.0800174435471617	0.097373161198557	-0.890581580800178	0.373153684293484	0.824095801790122	protein_coding	DEGs	WT-MOI0.2
ELMO2	784.400771693565	0.0165628243936205	0.0140336092842507	0.142720670999004	0.116050634275228	0.907612412508491	0.985993479453063	protein_coding	DEGs	WT-MOI0.2
WAPL	721.435442404887	0.345048333336843	0.259546482721091	0.193387855230122	1.78422958838988	0.0743863662551644	0.492326794657275	protein_coding	DEGs	WT-MOI0.2
VMP1	6973.79379587241	0.131867457534574	0.117751559458307	0.116520888902801	1.13170658734482	0.257757811168721	0.74512640814585	protein_coding	DEGs	WT-MOI0.2
APPBP2	657.724254457906	-0.0378176209218203	-0.0267768281697594	0.216363527094012	-0.174787411860726	0.861246679951015	0.977086262498162	protein_coding	DEGs	WT-MOI0.2
POLD1	1993.98246993402	-0.0867759933348141	-0.078287048780177	0.110802618396043	-0.783158327763067	0.433534142732576	0.853540716349811	protein_coding	DEGs	WT-MOI0.2
SEZ6	1.23720930061914	-1.20100139778036	-0.0263354785065942	2.22219775141124	-0.540456580436032	0.588882196948918		protein_coding	DEGs	WT-MOI0.2
EIF4B	10325.5916016002	-0.0404212862882368	-0.0383469423130244	0.0782657159506058	-0.51646223122455	0.605531611260981	0.916964544050243	protein_coding	DEGs	WT-MOI0.2
SLC6A16	57.1069963362514	0.258890358473015	0.117545599012501	0.368374701307006	0.702790820201452	0.482186118858392	0.875794926402798	protein_coding	DEGs	WT-MOI0.2
BICRA	306.73313331708	-0.397148855440897	-0.297040581841637	0.195467177807975	-2.03179306057743	0.0421746100188136	0.40402762073511	protein_coding	DEGs	WT-MOI0.2
SPHK2	388.393154117171	-0.0212472050433966	-0.0182639145116123	0.136070635860348	-0.156148348312292	0.875916089282862	0.979885907058035	protein_coding	DEGs	WT-MOI0.2
RPL18	13442.2291513893	-0.0295574821797305	-0.0280792164881629	0.077216890420044	-0.382785191412706	0.701879042318012	0.944273131859761	protein_coding	DEGs	WT-MOI0.2
CA11	205.252504261997	0.727776480966027	0.472160741240885	0.247214383181603	2.94390832604349	0.00324095983813427	0.110478704928854	protein_coding	DEGs	WT-MOI0.2
ISOC2	826.668784188742	-0.0397696557817769	-0.0348344821115551	0.126697874354835	-0.313893630688677	0.753601828059062	0.956262309570887	protein_coding	DEGs	WT-MOI0.2
U2AF2	5962.43111911996	-0.0985279685626545	-0.088888142116207	0.110804239476219	-0.889207570291578	0.373891535047728	0.824477517904363	protein_coding	DEGs	WT-MOI0.2
EPN1	2634.00073785765	-0.112676045643602	-0.100148049703261	0.118997889450205	-0.946874319907592	0.343702825050206	0.806968016626628	protein_coding	DEGs	WT-MOI0.2
MED29	2185.99215937689	-0.0186984282537949	-0.0172340718512014	0.0981210512836075	-0.190564899266614	0.848866492497186	0.9756005033436	protein_coding	DEGs	WT-MOI0.2
AHRR	12.0568798203666	-0.49346533644325	-0.0471609861814761	1.0261459512078	-0.480891958753461	0.630593288167232		protein_coding	DEGs	WT-MOI0.2
AHRR	12.0568798203666	-0.49346533644325	-0.0471609861814761	1.0261459512078	-0.480891958753461	0.630593288167232		protein_coding	DEGs	WT-MOI0.2
AHRR	12.0568798203666	-0.49346533644325	-0.0471609861814761	1.0261459512078	-0.480891958753461	0.630593288167232		protein_coding	DEGs	WT-MOI0.2
AHRR	12.0568798203666	-0.49346533644325	-0.0471609861814761	1.0261459512078	-0.480891958753461	0.630593288167232		protein_coding	DEGs	WT-MOI0.2
GSC2	0							protein_coding	DEGs	WT-MOI0.2
ZNF275	201.035774933567	0.0646497656689634	0.0495266211567328	0.186235265787879	0.347140298028189	0.728485920236491	0.950128033607464	protein_coding	DEGs	WT-MOI0.2
MTMR1	666.028578128817	-0.0201340365323526	-0.0174016762008536	0.133259293024301	-0.151089174161242	0.87990537223248	0.981223731751418	protein_coding	DEGs	WT-MOI0.2
GPC1	3743.71076572241	-0.180736660894354	-0.163176674557843	0.110382467437808	-1.6373674650477	0.101553712030074	0.546606296798569	protein_coding	DEGs	WT-MOI0.2
ADCK1	131.118264184542	-0.0136636663386554	-0.00983668596608326	0.209809985802848	-0.0651240039236966	0.948075268630071	0.991422670112441	protein_coding	DEGs	WT-MOI0.2
HAGH	902.61034675617	-0.304038828671074	-0.272586644070888	0.114363979925436	-2.65851913224168	0.00784848942526166	0.183493478214711	protein_coding	DEGs	WT-MOI0.2
RNF4	1462.12299162487	0.212676894368318	0.188720756483601	0.119955895187472	1.77295908663711	0.0762354866002059	0.493381757508449	protein_coding	DEGs	WT-MOI0.2
CASP8	954.761446794515	0.288083114170742	0.256734391011411	0.117587175282008	2.44995352154548	0.0142874655946851	0.248611194701597	protein_coding	DEGs	WT-MOI0.2
LIMCH1	3062.239578653	0.0914551431696326	0.0817598115158948	0.115836454387573	0.789519531249085	0.429808418958858	0.851712700731748	protein_coding	DEGs	WT-MOI0.2
INTS13	644.366399881519	0.358776159927766	0.294255454886014	0.157671495304574	2.27546621052029	0.0228779774302068	0.310125887321811	protein_coding	DEGs	WT-MOI0.2
TM7SF3	2312.71870173175	0.197705200602159	0.185372422266083	0.0868257746096096	2.27703353630982	0.0227842230431061	0.309574300195284	protein_coding	DEGs	WT-MOI0.2
DLX3	0.338132325019439	-0.768907818807544	-0.00488266770266464	4.06921886404142	-0.188957105650466	0.850126435820999		protein_coding	DEGs	WT-MOI0.2
SPA17	242.124937493129	0.395578246085298	0.308034466004226	0.179743582510346	2.20079204253386	0.0277507491911443	0.334863303027702	protein_coding	DEGs	WT-MOI0.2
TSPAN32	0							protein_coding	DEGs	WT-MOI0.2
CCN5	542.186396453341	0.00346324518962089	0.00301817137496731	0.129123360127266	0.0268212133436387	0.978602333501784	0.99524697668523	protein_coding	DEGs	WT-MOI0.2
DMRT3	0.104682176390445	0.280529723881559	0.00189518525767836	4.0804728567969	0.0687493174753697	0.945189161369475		protein_coding	DEGs	WT-MOI0.2
ST3GAL6	51.6548899479	-0.0366055871919449	-0.0133789026730402	0.441610757116243	-0.0828910677606284	0.93393815649361	0.989969381666709	protein_coding	DEGs	WT-MOI0.2
ATP2C2	15.6898415939187	1.0529645982749	0.146517254491061	0.835396469662202	1.26043697395642	0.20751177063392	0.699617473911915	protein_coding	DEGs	WT-MOI0.2
NGFR	5.04280981430827	-0.824271895456829	-0.0719285473396774	1.07448083002296	-0.767135040872916	0.443001229960696		protein_coding	DEGs	WT-MOI0.2
CDON	152.382512713219	0.367326982887085	0.263040234444395	0.212335391266382	1.72993762696046	0.083641419722961	0.510579290111322	protein_coding	DEGs	WT-MOI0.2
TAF2	757.199979118827	0.184002872005026	0.157994921515553	0.136433084059231	1.34866754111593	0.177443775772771	0.669628669645476	protein_coding	DEGs	WT-MOI0.2
HIPK2	1615.16331872575	-0.197329414299556	-0.181434710288048	0.0996198972969579	-1.98082330592386	0.0476110922292777	0.418554592144049	protein_coding	DEGs	WT-MOI0.2
TNPO3	1837.96676417452	-0.0029320791943401	-0.00270259113379026	0.0981051495341417	-0.0298871079475773	0.976157087625159	0.995140514725711	protein_coding	DEGs	WT-MOI0.2
BORCS8-MEF2B	66.8344428702594	-0.528144216157203	-0.242583929235601	0.364300017406036	-1.4497507299555	0.147128043509308	0.623053555680524	protein_coding	DEGs	WT-MOI0.2
RFXANK	365.038493916015	-0.0189870891465771	-0.0155413287636175	0.158350271101042	-0.119905630818034	0.90455790391316	0.985393189313125	protein_coding	DEGs	WT-MOI0.2
TMEM161A	431.189344052402	-0.276919896569252	-0.228420506960275	0.154968675409442	-1.78694110817946	0.0739470074670067	0.492103267221653	protein_coding	DEGs	WT-MOI0.2
LPAR2	44.8727519177832	-0.207785155367318	-0.0846914893968469	0.406991103604914	-0.510539796882207	0.609673340935599	0.918984731789234	protein_coding	DEGs	WT-MOI0.2
CTSA	1920.11832283665	-0.166092058425419	-0.152252511763107	0.101432697435053	-1.63746072642668	0.101534238574898	0.546606296798569	protein_coding	DEGs	WT-MOI0.2
SUGP2	2074.07793050659	-0.204285384321281	-0.17871392821329	0.127233200978543	-1.60559808878606	0.108362245677833	0.564349092044174	protein_coding	DEGs	WT-MOI0.2
SLC12A2	1411.61708307132	0.140235727414737	0.121912657579212	0.130516150393665	1.07447030112178	0.282611948694966	0.763635396109058	protein_coding	DEGs	WT-MOI0.2
SNX24	261.283578025617	-0.153902991034566	-0.10903146846903	0.215804464772901	-0.713159439015885	0.475747102146989	0.874336097004266	protein_coding	DEGs	WT-MOI0.2
EYA2	134.723607258924	-0.0254731349903813	-0.0155734111862352	0.267438826259673	-0.0952484549331961	0.924117483432706	0.987325980835417	protein_coding	DEGs	WT-MOI0.2
CNN2	1445.17040115379	-0.0445396876892988	-0.0389328793956828	0.127616306601299	-0.349012511609904	0.727079916583473	0.949927699774271	protein_coding	DEGs	WT-MOI0.2
ABCA7	476.117535279462	-0.168817975532859	-0.130020515809719	0.184059734595324	-0.917191236334353	0.359042438289661	0.815813309350406	protein_coding	DEGs	WT-MOI0.2
SNCAIP	1.31734027411872	-1.26403366466917	-0.0166322448361834	2.85912026017038	-0.442105805159046	0.658412643798976		protein_coding	DEGs	WT-MOI0.2
DDX20	339.204436319486	0.0416783135110108	0.0323582748166503	0.180880855178663	0.23041860051935	0.8177665088483	0.970211222502592	protein_coding	DEGs	WT-MOI0.2
BTBD1	1488.53494355888	0.221877270802812	0.199320361368089	0.113274890977936	1.95875068947125	0.0501419909565381	0.427444829038616	protein_coding	DEGs	WT-MOI0.2
FAR2	15.0512812257	0.317917470143179	0.0486014183366043	0.788256562673655	0.403317251257443	0.686714852368028	0.940215864536304	protein_coding	DEGs	WT-MOI0.2
BCAS1	74.9318943158542	-0.198212518106968	-0.114273348836238	0.287940516743862	-0.688380087486224	0.491213459989451	0.878504057142523	protein_coding	DEGs	WT-MOI0.2
POU1F1	0.529370199360949	2.18510535779301	0.0237408068440753	3.23645738001298	0.675153447497041	0.499578279523877		protein_coding	DEGs	WT-MOI0.2
CHI3L2	2.05633403446638	1.26829129895096	0.0497540356863088	1.66607443904119	0.761245277660494	0.44651057893028		protein_coding	DEGs	WT-MOI0.2
SBNO2	1375.87643800397	-0.137190634290197	-0.115441115473548	0.146029168787008	-0.939474184710986	0.34748734038645	0.808963086743488	protein_coding	DEGs	WT-MOI0.2
PMS1	414.98578868635	0.868456732807531	0.565013873102147	0.246391794661316	3.52469827171514	0.000423965402061538	0.0289605236164731	protein_coding	DEGs	WT-MOI0.2
HMG20B	1124.67226650103	-0.16259982457967	-0.146886921581652	0.110012116045018	-1.47801742594546	0.139403114053774	0.614006819427767	protein_coding	DEGs	WT-MOI0.2
CALCRL	4.15701970142426	-0.0626845929798027	-0.0039109986987008	1.3068636718603	-0.0479656710409375	0.961743601641696		protein_coding	DEGs	WT-MOI0.2
TAF11	297.316276991777	-0.00510864360006796	-0.0041647980158112	0.16015443946038	-0.031898232838758	0.974553207914418	0.995123696813764	protein_coding	DEGs	WT-MOI0.2
ANKS1A	441.590894681023	-0.112763288166769	-0.0962815363113168	0.139174237213055	-0.810231048682846	0.417807395759339	0.848823927656392	protein_coding	DEGs	WT-MOI0.2
AP3D1	2430.12598230028	-0.0415057377940414	-0.0366612786925782	0.122304334888189	-0.339364404638527	0.734335230165175	0.950610659600426	protein_coding	DEGs	WT-MOI0.2
ZNF76	245.409036034628	-0.205319531084852	-0.166741783486208	0.161867277157121	-1.26844371939087	0.204639537227791	0.69848741026868	protein_coding	DEGs	WT-MOI0.2
SLC9A3R2	428.75813447887	0.0225146108213047	0.0184132195685722	0.158812616289556	0.141768401952745	0.887262943521494	0.981857471531156	protein_coding	DEGs	WT-MOI0.2
NTHL1	550.217964814155	-0.141333127130882	-0.12287219822587	0.130368270247805	-1.0841067911865	0.278317452090887	0.761459532912874	protein_coding	DEGs	WT-MOI0.2
UHRF1BP1	528.909724249313	-0.0200967758999691	-0.0175701795682879	0.127530665030878	-0.157583871260322	0.87478471363257	0.979178016235488	protein_coding	DEGs	WT-MOI0.2
GNAI3	1329.08838168567	0.142733831115633	0.121757978849339	0.139770551432777	1.02120103020615	0.307159204363119	0.782009116796136	protein_coding	DEGs	WT-MOI0.2
IPO5	3288.27162478646	0.182828482282611	0.1629044247147	0.117718965041635	1.55309284462319	0.120400955309735	0.585657416272398	protein_coding	DEGs	WT-MOI0.2
OAT	1269.66876934698	0.165647632098474	0.145691342694579	0.124603693784906	1.32939583945576	0.183717409757143	0.674659614575874	protein_coding	DEGs	WT-MOI0.2
WDR3	910.346660228577	0.238174571199318	0.215233205948243	0.109931562864997	2.1665713193927	0.0302675562693118	0.349232714265845	protein_coding	DEGs	WT-MOI0.2
PKN2	716.068939112219	0.514574300900657	0.423337963617937	0.156277521886767	3.29269555012204	0.000992318640790244	0.0511157972637886	protein_coding	DEGs	WT-MOI0.2
WDR18	768.536250698883	-0.166001809454178	-0.147604515676543	0.118766344161324	-1.39771759942945	0.16219788711909	0.646118408855991	protein_coding	DEGs	WT-MOI0.2
TRAM2	1156.45060988726	0.0571548228904256	0.0529258219567051	0.095114220029656	0.600907234192795	0.547901774607032	0.899392412585005	protein_coding	DEGs	WT-MOI0.2
NTN1	24.4480715003922	0.154866904247869	0.0498842113612816	0.487250648539115	0.3178382721751	0.750607617872085	0.955902651339548	protein_coding	DEGs	WT-MOI0.2
GLP2R	958.402542463702	0.399641078972588	0.328725997543758	0.156457028077204	2.55431848529926	0.0106395887783702	0.21321247359308	protein_coding	DEGs	WT-MOI0.2
MCM10	1034.13584113042	0.1368205173183	0.124666936495757	0.105020335278858	1.30280023345006	0.192642971056739	0.685280095490201	protein_coding	DEGs	WT-MOI0.2
DGKA	253.483064783109	0.2262517145433	0.126357740717416	0.298592550974172	0.757727256775642	0.448614278126224	0.862436953621651	protein_coding	DEGs	WT-MOI0.2
ERBB3	182.324887985927	-0.355315382852028	-0.186026796826602	0.320490037786349	-1.10866280058569	0.267575675220657	0.752860824147793	protein_coding	DEGs	WT-MOI0.2
ROPN1	0.338132325019439	-0.768907818807544	-0.00488266770266464	4.06921886404142	-0.188957105650466	0.850126435820999		protein_coding	DEGs	WT-MOI0.2
ANKRD44	147.572212404182	0.290672011449278	0.0393813786449167	0.848930955829009	0.3423977055536	0.732051614970002	0.950610659600426	protein_coding	DEGs	WT-MOI0.2
KARS1	3155.02368712875	0.021568500818334	0.0201832601584695	0.0881671171054738	0.244632029791013	0.806741361258218	0.967919043950318	protein_coding	DEGs	WT-MOI0.2
ADAT1	504.357672724612	0.011604549654472	0.0098845830801121	0.140268044684734	0.0827312427470871	0.934065241900287	0.989969381666709	protein_coding	DEGs	WT-MOI0.2
PDIA5	471.833669926427	0.0218211038486475	0.0171449239412141	0.175494421083191	0.124340726696398	0.901045502247604	0.984817218854599	protein_coding	DEGs	WT-MOI0.2
TBC1D22B	243.588618296394	-0.0432379098378677	-0.0337328033141241	0.178318280240181	-0.242476036554579	0.808411322967478	0.96842930195517	protein_coding	DEGs	WT-MOI0.2
NDUFB4	1730.1537261346	0.0120755057216621	0.0108957118614962	0.110669518712509	0.109113203546418	0.913112702503404	0.986750651542049	protein_coding	DEGs	WT-MOI0.2
SPEN	1365.61606985469	0.233423767143888	0.199025882470025	0.139922254578099	1.66823903636858	0.0952682845415627	0.536088831816795	protein_coding	DEGs	WT-MOI0.2
MYLK	1470.22232912069	0.102339854584472	0.0696260062662479	0.23055599081885	0.443882868629865	0.657127270968347	0.931667768210895	protein_coding	DEGs	WT-MOI0.2
ZC3H15	1743.09414834119	0.644767448619129	0.533589443470764	0.153593301874677	4.19788780337063	2.69416042785859e-05	0.00345844336960224	protein_coding	DEGs	WT-MOI0.2
MAP2K4	953.586091818939	0.177054474341909	0.139733463852517	0.173973212063427	1.01771113059267	0.308815256086031	0.783558864400458	protein_coding	DEGs	WT-MOI0.2
PACC1	299.893953901946	-0.0050350758771437	-0.00364615341478663	0.207445574379735	-0.0242717922144092	0.980635813052411	0.996023448566009	protein_coding	DEGs	WT-MOI0.2
SNAP91	8.86856709087465	-0.12334940399899	-0.0161139070780144	0.86586019559274	-0.142458799500015	0.886717620631855		protein_coding	DEGs	WT-MOI0.2
SLK	1713.01466864727	0.28421003874281	0.244216153413587	0.136261638502012	2.08576707184255	0.0369997275065027	0.378518019123643	protein_coding	DEGs	WT-MOI0.2
CYB5R4	472.805932394866	0.387429825804682	0.306848047170297	0.172636494936405	2.24419422988981	0.0248199071356313	0.318582974679659	protein_coding	DEGs	WT-MOI0.2
COL17A1	27.3675265254009	0.314617872987216	0.0985004370524192	0.499270091753869	0.630155657596083	0.528592747759505	0.893815626347331	protein_coding	DEGs	WT-MOI0.2
GSTO2	32.8930747294877	0.140346666896703	0.039722067028499	0.537327629226417	0.26119384015067	0.793943028138408	0.965824777619901	protein_coding	DEGs	WT-MOI0.2
SEC61A2	251.102564041166	0.0496614312359113	0.0352091804186123	0.215943759086666	0.229973912864879	0.818112040972207	0.970211222502592	protein_coding	DEGs	WT-MOI0.2
PRKCQ	182.758648958277	0.0152139223849445	0.010586216329477	0.222375000439859	0.0684156148616135	0.945454792092189	0.990628753752017	protein_coding	DEGs	WT-MOI0.2
TLE2	84.4324895390236	0.00263092397689295	0.00145342031013417	0.303977506939538	0.00865499557313051	0.993094398873709	0.998552624425245	protein_coding	DEGs	WT-MOI0.2
ASB1	1160.3873705338	-0.159848687755443	-0.134108241604602	0.147352233824436	-1.08480668128789	0.278007285740016	0.761459532912874	protein_coding	DEGs	WT-MOI0.2
FAM107B	3970.60745692982	0.362018167831801	0.331193963522496	0.102642563283613	3.52697902556763	0.00042033005951823	0.0289605236164731	protein_coding	DEGs	WT-MOI0.2
ME1	1726.2054895812	0.0791408554296881	0.0711958931155153	0.112436703501285	0.703870292931378	0.481513553243861	0.875713290994516	protein_coding	DEGs	WT-MOI0.2
TBC1D1	782.155185738608	-0.0659010055949741	-0.0555713603525136	0.144973000989922	-0.454574335531313	0.64941550188219	0.92909707462908	protein_coding	DEGs	WT-MOI0.2
CDK13	841.322345908359	0.176350043632904	0.158156343105829	0.114193938856418	1.54430301116628	0.122514943451378	0.58809418776798	protein_coding	DEGs	WT-MOI0.2
MTHFD2	1916.53609329922	0.129991377910478	0.11891647346259	0.102714304839938	1.26556255346368	0.205669739775235	0.69848741026868	protein_coding	DEGs	WT-MOI0.2
SLC9A7	800.042097944156	0.00763051163785455	0.00610218885239145	0.168466209953164	0.0452940185451786	0.963872955056725	0.993922814183264	protein_coding	DEGs	WT-MOI0.2
FOXJ2	382.218852579336	0.1122598705424	0.0958129352761924	0.139357446907939	0.805553438536802	0.420500382039075	0.849057840359402	protein_coding	DEGs	WT-MOI0.2
YBX1	9570.09294442774	-0.0931161672683801	-0.0872412775093274	0.0873166776484715	-1.06641903673038	0.286234259959703	0.765381424696359	protein_coding	DEGs	WT-MOI0.2
PDE4A	113.414187143873	-0.177630107774512	-0.108171880486125	0.268809135736457	-0.660803834988191	0.508738123105579	0.885528988711695	protein_coding	DEGs	WT-MOI0.2
PPP2R5A	689.567087177161	0.0867091730267748	0.0755375503037046	0.129496946860982	0.669584690053422	0.503122576428606	0.883040392709464	protein_coding	DEGs	WT-MOI0.2
CTNNA2	30.9067265140044	-0.766459898472839	-0.109967841667501	0.813188013451907	-0.942537132611298	0.345917709329584	0.807317862490471	protein_coding	DEGs	WT-MOI0.2
ELAVL1	1332.72867798962	-0.0146020527064373	-0.0131444200151105	0.112044881527968	-0.130323246428642	0.896310688919663	0.984269045475419	protein_coding	DEGs	WT-MOI0.2
TIE1	3.69440021367234	-0.236158114923409	-0.0176464626095142	1.19095173093646	-0.198293607363679	0.842815352972594		protein_coding	DEGs	WT-MOI0.2
DIP2B	1007.14312900673	-0.212590461054615	-0.190335988027473	0.11509388554237	-1.84710473586674	0.0647319622580353	0.469097720957561	protein_coding	DEGs	WT-MOI0.2
SMARCD1	1224.58555278108	0.140202634287603	0.129264239675771	0.0978871511224281	1.43228843295532	0.152061292065987	0.631184929893982	protein_coding	DEGs	WT-MOI0.2
KDM4A	661.375058612146	-0.0408970529648368	-0.0362530777151673	0.120515197217808	-0.339351832042588	0.734344700328949	0.950610659600426	protein_coding	DEGs	WT-MOI0.2
NFYC	695.477498693405	-0.0885565258564916	-0.0780311831887226	0.123642878137104	-0.716228279305287	0.473850404044539	0.873684273904911	protein_coding	DEGs	WT-MOI0.2
ZMYND12	8.18835728546013	1.39531105658407	0.172941005939087	0.892251512174833	1.56380912505606	0.117862400697677		protein_coding	DEGs	WT-MOI0.2
SLC9A3	122.899492827129	-0.420728569492178	-0.295910858943222	0.218454825116151	-1.92592939647124	0.0541131902905423	0.44088218656631	protein_coding	DEGs	WT-MOI0.2
NGEF	475.041587872236	-0.0310395891848311	-0.024065534689007	0.180949146722521	-0.171537637767528	0.863801038345872	0.977609718588963	protein_coding	DEGs	WT-MOI0.2
ASPM	1943.28016485368	0.275326784428678	0.195915403877348	0.214314563739002	1.28468536913795	0.198902253015393	0.692821287379753	protein_coding	DEGs	WT-MOI0.2
CD84	1.16739199248897	0.780608536812299	0.0182205084781549	2.22869546593048	0.350253567050892	0.726148408918556		protein_coding	DEGs	WT-MOI0.2
ELOVL1	1881.7807774321	0.0187890101742833	0.01701465147553	0.108706074448651	0.172842320630008	0.862775370581354	0.977188731510001	protein_coding	DEGs	WT-MOI0.2
SPI1	0.543099178637212	-1.55370210698195	-0.0158645599750866	3.31816150760044	-0.468241857252309	0.639611642267549		protein_coding	DEGs	WT-MOI0.2
ZNRD1	216.652317749551	0.0577126649808537	0.0431998443345308	0.194876468950127	0.296149993335643	0.76711553621867	0.960948544227588	protein_coding	DEGs	WT-MOI0.2
MPPED2	0.298164602228465	-0.636124947830452	-0.00419625247771326	4.0737881606428	-0.156150718384453	0.875914221153271		protein_coding	DEGs	WT-MOI0.2
CLDN18	3.61505395994112	-0.0170831364527491	-0.00114338026363514	1.24152532644056	-0.0137597969924031	0.989021616847637		protein_coding	DEGs	WT-MOI0.2
ZBTB11	534.7131312877	0.255998992151308	0.20889315099617	0.159974675588836	1.60024698414936	0.109543802848329	0.567237572702182	protein_coding	DEGs	WT-MOI0.2
ATXN3	325.796253060966	-0.242952340489696	-0.182023740846084	0.194639829252327	-1.24821492817247	0.211952358511433	0.705520391873318	protein_coding	DEGs	WT-MOI0.2
GOLGA5	937.185019119206	0.250740508080188	0.220374344341698	0.12489996547982	2.00753064355891	0.0446931911386009	0.410623189303467	protein_coding	DEGs	WT-MOI0.2
FGFR2	28.9586993120515	-1.13092468139011	-0.400895930452921	0.453786752828603	-2.49219412938055	0.0126956626460592	0.234660653920279	protein_coding	DEGs	WT-MOI0.2
LRRC40	307.673987644695	0.244772452236742	0.171858940831553	0.219597018851193	1.11464378486216	0.265003099491361	0.750617120997533	protein_coding	DEGs	WT-MOI0.2
ISOC1	341.086931512923	0.0620967831263568	0.0503599915478588	0.162690155402213	0.381687404335173	0.702693243913446	0.944721337936347	protein_coding	DEGs	WT-MOI0.2
EML1	900.594767458422	-0.048219313604362	-0.0414837132053379	0.135462039616997	-0.355961815876215	0.721869161192828	0.949724724212517	protein_coding	DEGs	WT-MOI0.2
TRMT11	263.663613452666	0.498205743719045	0.265564315042347	0.31523014231992	1.58045084157411	0.114003656194459	0.575180296233507	protein_coding	DEGs	WT-MOI0.2
THUMPD1	811.488708972892	0.107306117855443	0.0883367780878034	0.156033457099287	0.687712237172073	0.491634012330334	0.878832855583329	protein_coding	DEGs	WT-MOI0.2
MSANTD3	816.328299751783	-0.0267412053025255	-0.0236387747295547	0.121913655138017	-0.219345447991466	0.826380961397688	0.971803304681545	protein_coding	DEGs	WT-MOI0.2
KIF26A	222.910185068393	-0.217229424620425	-0.168167298234413	0.181689738686331	-1.19560645631974	0.231850170777653	0.722974303943746	protein_coding	DEGs	WT-MOI0.2
ATG2B	696.444849448884	0.0112524213076501	0.00782829658039189	0.222654221778478	0.0505376507922014	0.9596939467306	0.992889439364956	protein_coding	DEGs	WT-MOI0.2
ARFGEF1	984.09715174615	-0.0258995820006984	-0.0219572995136187	0.142609183601057	-0.181612301162535	0.855886994466041	0.977039379540012	protein_coding	DEGs	WT-MOI0.2
ACSM2B	0.37835925601623	1.7044117118119	0.0123639119932881	3.99948457652409	0.426157840891885	0.669992835382235		protein_coding	DEGs	WT-MOI0.2
ZFAT	243.694369467801	-0.60991892890764	-0.275574308868192	0.369195089251008	-1.65202340622946	0.0985297794489163	0.541239216915255	protein_coding	DEGs	WT-MOI0.2
MTFR1	590.742937197829	-0.0580223887855637	-0.0508663810473788	0.126240071619145	-0.459619422275139	0.645789415707838	0.928408289910775	protein_coding	DEGs	WT-MOI0.2
STAG3	300.537500921087	-0.346127155468557	-0.276659255459898	0.168380816023932	-2.0556210834574	0.039819053958519	0.392469985409217	protein_coding	DEGs	WT-MOI0.2
FECH	919.833480823988	0.000202581426631832	0.000180208248284118	0.118332790957311	0.00171196356473088	0.998634051370269	0.999652091817668	protein_coding	DEGs	WT-MOI0.2
MYO9A	700.632836328571	-0.250010091582233	-0.168232327450903	0.234517226102804	-1.06606280373041	0.286395252625382	0.765381424696359	protein_coding	DEGs	WT-MOI0.2
DDX3Y	292.966816387917	0.117631492604527	0.0900154082337067	0.186283398625528	0.631465248500182	0.52773636470385	0.893756417452009	protein_coding	DEGs	WT-MOI0.2
PFKP	9919.59699841406	-0.0741469866558751	-0.0683260257437762	0.0982173939336622	-0.754927245432263	0.450292637109801	0.862875218547204	protein_coding	DEGs	WT-MOI0.2
IDI1	2256.84268048034	0.0663984764056505	0.0527818238448232	0.170984888305056	0.388329501301824	0.697772208052908	0.943200351753251	protein_coding	DEGs	WT-MOI0.2
SP100	963.970430055581	0.922600018304149	0.82201644244606	0.117723078102295	7.83703614598374	4.61305291841661e-15	2.58841694290155e-12	protein_coding	DEGs	WT-MOI0.2
KLF6	1639.22023781618	-0.00852117658981202	-0.00719887450211067	0.144171034561888	-0.0591046364875334	0.952868765717108	0.991687442532621	protein_coding	DEGs	WT-MOI0.2
PLPP1	580.295259540108	0.12887812017329	0.112629411910714	0.127893683164658	1.00769730751568	0.313599797981606	0.788314628174242	protein_coding	DEGs	WT-MOI0.2
NEO1	2205.83863160533	-0.105531450756592	-0.0943663424878786	0.115699212795942	-0.91211900415189	0.361706075260221	0.817113875050327	protein_coding	DEGs	WT-MOI0.2
TRAM1	9764.32325287153	0.479019956233214	0.362762837108239	0.190478261811146	2.51482742271215	0.0119090662884786	0.227619635594024	protein_coding	DEGs	WT-MOI0.2
PHKA1	1060.46328349967	-0.0453648023464413	-0.0404607199714822	0.117082518635261	-0.387460082642766	0.698415630959188	0.943200351753251	protein_coding	DEGs	WT-MOI0.2
TNFRSF1A	5068.59994896478	0.0950761242129426	0.0874001792286619	0.0997300122426331	0.953335130267826	0.340420297446567	0.80648174621514	protein_coding	DEGs	WT-MOI0.2
CACNB1	189.451779475168	-0.143388358183981	-0.087173360839907	0.270034412894892	-0.531000314540625	0.595418561197545	0.914210758337682	protein_coding	DEGs	WT-MOI0.2
EVI5	210.03580904261	0.0475526057893374	0.0351876850798967	0.199955943154998	0.237815415931281	0.812024261466236	0.969069619012106	protein_coding	DEGs	WT-MOI0.2
STOML1	201.283745506807	-0.243155610097203	-0.181549653480363	0.196025566235758	-1.24042804602723	0.214817112826966	0.707233668177654	protein_coding	DEGs	WT-MOI0.2
PKM	100555.902025279	-0.0701021646252282	-0.0643969947251977	0.1001637366525	-0.699875693220544	0.484004938385204	0.876767160955834	protein_coding	DEGs	WT-MOI0.2
DHX29	1124.77851664988	0.36679619442259	0.306237492458972	0.149742436682764	2.4495139958198	0.0143049150283396	0.248611194701597	protein_coding	DEGs	WT-MOI0.2
DNTTIP2	1234.60378679076	0.212580580219967	0.182310744997772	0.137179255961223	1.54965543974125	0.121224238754983	0.585782687215925	protein_coding	DEGs	WT-MOI0.2
METTL22	360.033821334507	-0.21736822212787	-0.180961706865022	0.150894758620595	-1.44052864469875	0.149717891867493	0.628004132627263	protein_coding	DEGs	WT-MOI0.2
TP53BP1	1133.15971235808	-0.224487118535392	-0.19376936123706	0.133912270350897	-1.6763745245089	0.0936648557006398	0.531154887355154	protein_coding	DEGs	WT-MOI0.2
TRO	28.8302384848735	0.803209042449899	0.245433790795514	0.509020235142289	1.57795110488166	0.114576843105996	0.577145489592277	protein_coding	DEGs	WT-MOI0.2
RRP15	551.613345755636	0.206903325248133	0.146892709186798	0.215230708546494	0.961309502000909	0.336396571669787	0.805757312602653	protein_coding	DEGs	WT-MOI0.2
RHOA	6087.18412119209	0.0188103901559808	0.0177930090177438	0.0804729952621408	0.233747856590971	0.81518073254138	0.970107818246408	protein_coding	DEGs	WT-MOI0.2
DHX8	1715.16117022263	-0.0369177165550105	-0.0323565259052534	0.126336774500116	-0.292216709672105	0.770120936460841	0.961563479067618	protein_coding	DEGs	WT-MOI0.2
PMS2P4	29.2972311274069	-0.00995257195765653	-0.00383495736608035	0.424879251956877	-0.0234244715688463	0.981311684870576	0.996023448566009	transcribed_unprocessed_pseudogene	DEGs	WT-MOI0.2
PRKCZ	283.804972194682	-0.0628958782988509	-0.0505014038936186	0.166470944111983	-0.377818955940694	0.705565090893426	0.945669095975654	protein_coding	DEGs	WT-MOI0.2
ZFY	45.7264075175337	0.155848384249408	0.0532272091903517	0.468431309418065	0.332702748761648	0.739358674437977	0.952377151171145	protein_coding	DEGs	WT-MOI0.2
IARS2	3940.93165836628	0.267928049220078	0.251716812552927	0.085390148441683	3.13769274453316	0.00170283275233311	0.0739038822428328	protein_coding	DEGs	WT-MOI0.2
SYT1	265.543844136822	0.0794932997966035	0.0598628467948152	0.192381863766635	0.413205788946048	0.679455847166346	0.938053781515044	protein_coding	DEGs	WT-MOI0.2
NAV3	463.097941181904	-0.0975807569557462	-0.0734284703030619	0.19316518705666	-0.505167408489208	0.613441259294806	0.919524508900882	protein_coding	DEGs	WT-MOI0.2
IDH3G	813.508474511561	-0.00919071102908416	-0.00827876586098762	0.111664539129244	-0.0823064430369123	0.934403031004205	0.989969381666709	protein_coding	DEGs	WT-MOI0.2
ROGDI	280.036092566873	-0.0519885774748468	-0.0411215567053189	0.173049113553651	-0.300426719370213	0.763851685328248	0.960054461048069	protein_coding	DEGs	WT-MOI0.2
PDZD4	75.609843599114	-0.103681770039583	-0.0578761504160529	0.299096124913665	-0.346650328784803	0.72885403070521	0.95021373134259	protein_coding	DEGs	WT-MOI0.2
ATP2B3	0.804512936661038	0.230449847612662	0.00428300715576818	2.56838447044004	0.0897256038824978	0.92850526904571		protein_coding	DEGs	WT-MOI0.2
ROCK1	1058.95066086944	0.308646027771459	0.245618691740139	0.170622520832161	1.80894073224408	0.0704602114879597	0.485406743986783	protein_coding	DEGs	WT-MOI0.2
CBFB	462.262417306286	0.0802882613916006	0.0652896987632333	0.161095205722523	0.498390135395417	0.618209088318121	0.920448105690108	protein_coding	DEGs	WT-MOI0.2
PDK3	554.400631069321	0.082272039293519	0.0696829213656405	0.14310980269302	0.574887518152744	0.565367372043018	0.904925625706085	protein_coding	DEGs	WT-MOI0.2
HYAL2	565.841932546116	-0.0128378932240565	-0.0111684172407315	0.130102266140638	-0.0986754005512782	0.921396001040435	0.987057046107672	protein_coding	DEGs	WT-MOI0.2
HDAC4	732.762268873207	-0.275957773502739	-0.20649925816428	0.194998030716782	-1.4151823610134	0.157015034872615	0.638160648183549	protein_coding	DEGs	WT-MOI0.2
RASSF1	303.217827876805	-0.11415017036259	-0.0930551391917894	0.160082037480343	-0.713072947841548	0.475800618307424	0.874336097004266	protein_coding	DEGs	WT-MOI0.2
FGFR3	60.9948802467914	0.423339788548475	0.199460023835329	0.3576723634579	1.18359658670778	0.236572792201051	0.726889404763061	protein_coding	DEGs	WT-MOI0.2
IFI35	637.686822518776	1.18018448717511	1.03229279581561	0.127431672427146	9.26131207961525	2.01935262562643e-20	1.58630245506084e-17	protein_coding	DEGs	WT-MOI0.2
HEATR6	679.986042408203	0.175097487320343	0.144025546523579	0.15625663544293	1.1205763315203	0.26246824441676	0.748488808397364	protein_coding	DEGs	WT-MOI0.2
COASY	2107.70947683449	-0.129467433738997	-0.116524021711393	0.112130349996473	-1.15461544303634	0.248247939804919	0.738678981872172	protein_coding	DEGs	WT-MOI0.2
PLEKHH3	500.52454615851	0.081236316340699	0.0645774003368004	0.170891984398153	0.475366452246411	0.634525801774494	0.92404011432375	protein_coding	DEGs	WT-MOI0.2
MEF2A	536.16857632905	-0.279579435775754	-0.218971768601201	0.177038086407577	-1.5792050255904	0.11428903761324	0.576358306800301	protein_coding	DEGs	WT-MOI0.2
OTUD5	1491.03019228503	-0.0110355114163386	-0.0100818294656817	0.103493740306749	-0.106629747689377	0.915082717877147	0.986752176547956	protein_coding	DEGs	WT-MOI0.2
TFE3	1931.20823213754	0.0128957191782864	0.011226054613359	0.1297175180736	0.0994138599766421	0.920809678608169	0.987057046107672	protein_coding	DEGs	WT-MOI0.2
TBC1D25	326.411765214121	-0.14729704979907	-0.114331177293738	0.180639849809839	-0.815418358430493	0.414832879341086	0.84807278690017	protein_coding	DEGs	WT-MOI0.2
ACSL4	1993.23787826986	0.220430353532203	0.187192836158456	0.141779824536371	1.55473710207375	0.120008694441765	0.585657416272398	protein_coding	DEGs	WT-MOI0.2
INPP5A	325.250453780443	-0.175271974694835	-0.132472558326393	0.191093428979223	-0.917205660242201	0.359034881327736	0.815813309350406	protein_coding	DEGs	WT-MOI0.2
GPKOW	663.59138413902	-0.103627733990426	-0.090506375796623	0.128029880858992	-0.809402721420621	0.418283537347627	0.849057840359402	protein_coding	DEGs	WT-MOI0.2
GRIPAP1	1120.12609207551	0.0939967993778719	0.083229104539927	0.120996875884816	0.776853110384049	0.437245438146544	0.854485441077772	protein_coding	DEGs	WT-MOI0.2
FTSJ1	784.172390146233	0.0109540485180954	0.00973013609669002	0.11929645036328	0.0918220825912103	0.926839398807695	0.988078291239967	protein_coding	DEGs	WT-MOI0.2
PRR11	1324.64984556157	-0.00375157914780514	-0.00324785038930982	0.132643223468995	-0.0282832326423525	0.97743625366374	0.995140514725711	protein_coding	DEGs	WT-MOI0.2
REEP1	80.382329804445	-0.460501170845276	-0.24361379732179	0.317376120186492	-1.45096351475556	0.146790020047848	0.623012199574988	protein_coding	DEGs	WT-MOI0.2
ATP11A	916.373250231154	-0.221856885666814	-0.181083317758448	0.159521643447454	-1.39076354074733	0.164297142366632	0.649081936468585	protein_coding	DEGs	WT-MOI0.2
POLR1A	2496.94098173262	-0.115769271736147	-0.106152557657376	0.101297888477367	-1.1428596733486	0.253096858138989	0.743518411942094	protein_coding	DEGs	WT-MOI0.2
LAPTM4A	3374.67026768654	0.13966168496489	0.119147801806459	0.139675553249398	0.999900710724349	0.317358560444281	0.791976508327404	protein_coding	DEGs	WT-MOI0.2
TTC7A	1961.88069341808	-0.0266847946715946	-0.0244793726052541	0.100975547205296	-0.264269869390665	0.79157197593569	0.965509301797646	protein_coding	DEGs	WT-MOI0.2
IP6K2	859.56432087604	0.0332333400998615	0.0303298005414071	0.104116051193205	0.319195164616756	0.749578523418439	0.955823060620617	protein_coding	DEGs	WT-MOI0.2
STON1-GTF2A1L	2.45700151038677	-1.49842127052775	-0.036451206017912	2.07094880407359	-0.723543366972825	0.469346120724023		protein_coding	DEGs	WT-MOI0.2
SRBD1	458.437551378286	0.153786612185379	0.13068136557535	0.141641503271592	1.08574541100781	0.277591643784717	0.761390069047083	protein_coding	DEGs	WT-MOI0.2
KIF2A	852.529451385212	0.516807914611454	0.38349286201662	0.198536093251287	2.60309300010921	0.00923868887924726	0.200482100803665	protein_coding	DEGs	WT-MOI0.2
RASGRP2	11.9907242760719	1.26346470518664	0.222449729917634	0.730867056277669	1.72872028412596	0.083859169199101		protein_coding	DEGs	WT-MOI0.2
PSME4	1481.74590386227	0.185349914602358	0.1606314516471	0.132039097892025	1.40375023429748	0.160393237910869	0.644155971579156	protein_coding	DEGs	WT-MOI0.2
IFT80	637.807234034784	0.418356659297836	0.320924938763508	0.185691459724025	2.25296661418677	0.0242612540882542	0.315174561255411	protein_coding	DEGs	WT-MOI0.2
SIRT2	771.306580158102	-0.200456918215357	-0.177072311384686	0.122236583583707	-1.63990936541584	0.101024013290101	0.545425523299238	protein_coding	DEGs	WT-MOI0.2
ERLEC1	1364.1687408832	0.0657427686728659	0.0573087356718309	0.129119290478695	0.509163026137553	0.610637957185614	0.919380253506773	protein_coding	DEGs	WT-MOI0.2
PPP2R5B	175.713149015386	0.261646856499412	0.192875495489755	0.200829614182104	1.3028300510609	0.192632788825287	0.685280095490201	protein_coding	DEGs	WT-MOI0.2
PYGM	11.1658471024293	-2.34627902117193	-0.243959794860991	0.951744708348416	-2.46523989110849	0.0136921547113642		protein_coding	DEGs	WT-MOI0.2
PAGE1	1.29058184498762	-1.34083381389366	-0.0372799844459097	1.98688453511688	-0.674842342468978	0.499775935521121		protein_coding	DEGs	WT-MOI0.2
PITX1	513.627907626719	-0.209117072720345	-0.164042499164056	0.176318921678765	-1.18601605958852	0.235615957441307	0.725978095187366	protein_coding	DEGs	WT-MOI0.2
TRPC7	0							protein_coding	DEGs	WT-MOI0.2
MAST4	203.829028529553	-0.0153600426112631	-0.0103741884418868	0.233243456544994	-0.0658541201489186	0.947493968062715	0.991347744554696	protein_coding	DEGs	WT-MOI0.2
ADGRF5	0							protein_coding	DEGs	WT-MOI0.2
SDK2	104.831363778271	0.0801646928491607	0.0458246160216282	0.291069461692828	0.275414302767908	0.782997956816339	0.963980577489744	protein_coding	DEGs	WT-MOI0.2
ADAM7	0							protein_coding	DEGs	WT-MOI0.2
NUP133	1247.53346237566	0.101626323580816	0.0916744399740531	0.110877761504164	0.916561826304541	0.359372295636238	0.815817298795466	protein_coding	DEGs	WT-MOI0.2
NUCKS1	6705.77872932398	0.484724611901301	0.202127972883112	0.39730230333005	1.22003977283421	0.222449797924262	0.716482788057209	protein_coding	DEGs	WT-MOI0.2
VPS35	3560.26110058013	0.0288979446633335	0.0259841442197784	0.112701362343804	0.256411671184401	0.797632976734462	0.966297633290249	protein_coding	DEGs	WT-MOI0.2
DNAJA2	1334.87366258105	0.220762277241032	0.198765905480427	0.11191044512599	1.97266910155254	0.0485332744796127	0.421274185275798	protein_coding	DEGs	WT-MOI0.2
BCL3	1070.54528493925	0.154396768468533	0.139882812770016	0.108373503885802	1.42467266382037	0.154251844592731	0.634283584318047	protein_coding	DEGs	WT-MOI0.2
KCNAB2	571.45479037107	-0.0963870944229338	-0.0805019927407168	0.149387842107627	-0.645213780874427	0.518788656841805	0.890299135733653	protein_coding	DEGs	WT-MOI0.2
ABCC9	89.1521447794899	0.341543668467834	0.183390917039343	0.313969357416716	1.08782484787049	0.276672437909533	0.760521625062173	protein_coding	DEGs	WT-MOI0.2
GAL	44.3030510187984	-0.659111252521772	-0.316653907716282	0.349782916362362	-1.88434375062205	0.0595184930903764	0.452599703924497	protein_coding	DEGs	WT-MOI0.2
CLEC2D	52.0592784284999	0.467669327586974	0.172735462224225	0.438577681596677	1.06633179756067	0.286273680373795	0.765381424696359	protein_coding	DEGs	WT-MOI0.2
FUNDC1	337.203349026381	0.244571004462145	0.195759530066045	0.168224269261787	1.4538390063181	0.14599094630481	0.622014780956151	protein_coding	DEGs	WT-MOI0.2
MAOB	1.02156147273077	0.50028135745445	0.0109101896170342	2.32053756449221	0.215588562369998	0.829308472063851		protein_coding	DEGs	WT-MOI0.2
RORA	25.2608819879649	0.0084244965064309	0.00286696947084405	0.470492371382613	0.0179057026613933	0.98571407967835	0.996835691752944	protein_coding	DEGs	WT-MOI0.2
DRD4	6.47623695535481	-1.88928793303242	-0.173284210622702	1.0456267833048	-1.80684730268781	0.0707860909642882		protein_coding	DEGs	WT-MOI0.2
TGFBR3	196.642723040501	0.493678466643193	0.332588799338621	0.234326512961175	2.10679730775915	0.0351351529729696	0.369845381684324	protein_coding	DEGs	WT-MOI0.2
PLA2G10	2.65431053574761	-0.296282589610799	-0.0176240575896799	1.33011714050664	-0.222749245602493	0.823730671641018		protein_coding	DEGs	WT-MOI0.2
HES2	44.633082054707	-0.320144183929336	-0.117358752424658	0.443706561391284	-0.721522311785279	0.470588218194552	0.872308375053237	protein_coding	DEGs	WT-MOI0.2
ATP1B3	2317.80543460528	0.105007357671164	0.0901397029278093	0.136737117921563	0.767950643302279	0.442516508389509	0.858530114016742	protein_coding	DEGs	WT-MOI0.2
NEDD4	3366.90528919941	0.128281676974489	0.117462693355541	0.102144359670863	1.25588605565542	0.209157284948768	0.700804031526999	protein_coding	DEGs	WT-MOI0.2
PIGB	306.39644262926	0.312573527085648	0.243371826004625	0.179586548291305	1.74051748340654	0.0817681928388333	0.506047172416494	protein_coding	DEGs	WT-MOI0.2
MAPK6	1608.88181876828	0.266704263184296	0.227422919785619	0.139910551915736	1.90624838178699	0.0566179877939348	0.446722798791696	protein_coding	DEGs	WT-MOI0.2
GNB5	1074.4604124044	0.0411464100185185	0.0368169029709043	0.115365648864505	0.3566608468249	0.721345719960908	0.949565362907903	protein_coding	DEGs	WT-MOI0.2
RAB27A	221.581492643875	0.0342766952378542	0.0268492471871996	0.177054182619173	0.193594382978121	0.846493496720891	0.975305025446019	protein_coding	DEGs	WT-MOI0.2
HDHD5	798.75131153517	-0.0816843092266548	-0.0716043288295958	0.126175028627695	-0.647388870167653	0.517380297345904	0.88944111136543	protein_coding	DEGs	WT-MOI0.2
UFD1	1141.86835599678	-0.0494113719894859	-0.0447569671363183	0.10849157558821	-0.455439712453171	0.648792930627904	0.928769734163882	protein_coding	DEGs	WT-MOI0.2
LRP6	1485.57786655491	-0.308222137698224	-0.282060297733785	0.102472111991364	-3.00786361975442	0.00263091175062796	0.0978162515460402	protein_coding	DEGs	WT-MOI0.2
GUCY2C	0							protein_coding	DEGs	WT-MOI0.2
SCT	0.258339397986252	-2.13790639230103	-0.0172050045453211	4.05716503467014	-0.526945878225743	0.598231173098474		protein_coding	DEGs	WT-MOI0.2
PHRF1	1512.54311889692	-0.0536597699185361	-0.0480038959335642	0.115496523528874	-0.464600736706343	0.642217404610814	0.927122819428512	protein_coding	DEGs	WT-MOI0.2
ELP1	1545.6776431365	0.0311301819489423	0.0283181503514015	0.106016185489717	0.293636125513701	0.769035967872902	0.961549557066308	protein_coding	DEGs	WT-MOI0.2
NUCB2	734.872249792817	0.494144279402002	0.408034688662985	0.154611684675944	3.19603450695009	0.00139330447360113	0.0632664930195009	protein_coding	DEGs	WT-MOI0.2
PFN2	2594.23522446889	0.193293291826383	0.178760175109752	0.0959357498409574	2.01482025362626	0.0439234860949745	0.409301239643027	protein_coding	DEGs	WT-MOI0.2
PTPN3	1057.86222937621	0.0566239617530842	0.0504054418785301	0.11814919254051	0.479258135714041	0.631755000688456	0.923502359141206	protein_coding	DEGs	WT-MOI0.2
SPTB	295.44351780828	-0.0224924361511935	-0.017642341727074	0.176594287713787	-0.127367857943672	0.898649254661285	0.984568251042819	protein_coding	DEGs	WT-MOI0.2
DAPP1	1.37569368355489	-1.01778942745284	-0.0183906183496583	2.46179948287568	-0.413433114489058	0.679289317201663		protein_coding	DEGs	WT-MOI0.2
FGF10	0							protein_coding	DEGs	WT-MOI0.2
SLC44A1	1361.2717962226	0.199773453884376	0.17700676336832	0.12065661124929	1.65571908423336	0.0977787206853545	0.541106544800143	protein_coding	DEGs	WT-MOI0.2
TMEM260	322.432922956901	0.259790646047263	0.195632924821381	0.192869878669103	1.34697365830241	0.177988716622368	0.669939144189725	protein_coding	DEGs	WT-MOI0.2
SMG6	1052.91670044018	-0.236991861379485	-0.204818864962036	0.133244503798933	-1.77862391785486	0.0753014401438556	0.492326794657275	protein_coding	DEGs	WT-MOI0.2
EXOC5	1066.95781238525	0.164816905204907	0.138374488353283	0.147189609441417	1.11975910412688	0.262816430890334	0.748488808397364	protein_coding	DEGs	WT-MOI0.2
CLTCL1	329.090885983104	-0.397394734878712	-0.319603903184118	0.165784186263608	-2.39706056310358	0.0165271917583398	0.268142641262603	protein_coding	DEGs	WT-MOI0.2
FGF22	4.01187594551816	-0.660152354173035	-0.0493370053491285	1.1895928546054	-0.554939743978216	0.578935875985289		protein_coding	DEGs	WT-MOI0.2
FSTL3	3019.44651811457	-0.191468532815852	-0.173850340238622	0.107113812794425	-1.78752420272185	0.0738528039294438	0.492103267221653	protein_coding	DEGs	WT-MOI0.2
DGCR2	1052.88212743397	-0.0804862193946793	-0.0659942612827573	0.157639508054707	-0.510571368738018	0.60965122847604	0.918984731789234	protein_coding	DEGs	WT-MOI0.2
RNF126	493.674767062164	0.176784481053761	0.150344460336668	0.141094615821234	1.25294987356389	0.210223949744918	0.702879011373144	protein_coding	DEGs	WT-MOI0.2
MNT	728.67264932565	-0.549690913359989	-0.473618646543688	0.134716616112565	-4.08034976844046	4.49679848236895e-05	0.0051195073156883	protein_coding	DEGs	WT-MOI0.2
ZXDC	310.911806283188	-0.0891601430727685	-0.0738791289913361	0.153187262830464	-0.582033658839143	0.560544009286329	0.904296230913034	protein_coding	DEGs	WT-MOI0.2
JMJD6	936.772135669866	-0.0374853390076143	-0.0336762405563686	0.113131465298406	-0.331343175912549	0.74038528178106	0.952377151171145	protein_coding	DEGs	WT-MOI0.2
POLB	268.575184634523	0.19191382258033	0.154784321585014	0.16499314355788	1.16316241052166	0.244763614383798	0.734244260225524	protein_coding	DEGs	WT-MOI0.2
ST6GALNAC1	5.5377041065942	-0.279602667610846	-0.0256979029403842	1.04774866707742	-0.266860437427964	0.789576618633433		protein_coding	DEGs	WT-MOI0.2
WIPI1	333.873155828053	0.0697955151523293	0.0561830590958544	0.165449077696406	0.421854966640564	0.673130882060368	0.93589020248234	protein_coding	DEGs	WT-MOI0.2
FRMPD1	35.1072422920027	-0.0628323588665832	-0.0255093000271837	0.407065261441008	-0.154354509751476	0.877330219683878	0.980490473854987	protein_coding	DEGs	WT-MOI0.2
GBA2	928.622300064499	-0.068696463522905	-0.0623320818118258	0.107492338562851	-0.639082416862091	0.522769317801842	0.892160411903621	protein_coding	DEGs	WT-MOI0.2
NDST1	2485.8111271308	-0.0494951828834623	-0.0443253999790047	0.114930747785741	-0.430652230469548	0.666721257565559	0.934004251236067	protein_coding	DEGs	WT-MOI0.2
ASNS	404.969135427423	-0.0265363798231241	-0.0189327649597816	0.213620065821557	-0.124222318353234	0.901139251611924	0.984817218854599	protein_coding	DEGs	WT-MOI0.2
AP3M2	573.235047383137	-0.421357773665739	-0.316828457340982	0.193189479970605	-2.18105961944642	0.0291790070544586	0.342150103287983	protein_coding	DEGs	WT-MOI0.2
CNGB1	10.1571588146681	-0.216249534820301	-0.0160049780061517	1.19945774111394	-0.180289415298174	0.856925364887012		protein_coding	DEGs	WT-MOI0.2
ST6GALNAC2	14.1861539020916	-0.893347735070916	-0.210727046964407	0.604135776419449	-1.47872013202984	0.139215129412312	0.613774579668494	protein_coding	DEGs	WT-MOI0.2
CHAT	0							protein_coding	DEGs	WT-MOI0.2
PABPC1	13479.2417399714	-0.0926133299565125	-0.0865232705455299	0.0892750753468222	-1.03739290722211	0.299552782522332	0.775869323869505	protein_coding	DEGs	WT-MOI0.2
TESK2	20.0094935048037	-1.0762642753241	-0.22939769564317	0.639954976726918	-1.68178124159407	0.0926112674920383	0.528792343373218	protein_coding	DEGs	WT-MOI0.2
CFAP20	742.394753471296	0.0305850836930335	0.0265632766328172	0.13095945613763	0.233546202733849	0.81533729669096	0.970107818246408	protein_coding	DEGs	WT-MOI0.2
CSNK2A2	1047.2394614657	-0.24931763760718	-0.218954851751247	0.125250198418583	-1.99055682749473	0.0465296305810078	0.416539615987586	protein_coding	DEGs	WT-MOI0.2
PTPN21	488.725954471712	-0.147770688460393	-0.117734392136003	0.169990001315289	-0.869290471892614	0.384688273084002	0.830515793488768	protein_coding	DEGs	WT-MOI0.2
EIF2B3	360.607453484054	0.0634774156571147	0.0526873421981121	0.152225805856213	0.41699510342598	0.676681989283657	0.938053781515044	protein_coding	DEGs	WT-MOI0.2
CAMK2A	11.9543618723125	0.162071297935585	0.0237609383498804	0.809156714251153	0.200296549581965	0.841248660907988		protein_coding	DEGs	WT-MOI0.2
TCOF1	2855.07062571376	-0.116768178665226	-0.104620133107165	0.114632896847539	-1.01862712952746	0.308380019542417	0.782896446172305	protein_coding	DEGs	WT-MOI0.2
CDC42	2780.25843752829	0.461836413052219	0.356872399972052	0.182543531767987	2.53000699931244	0.0114060251279616	0.222167361396712	protein_coding	DEGs	WT-MOI0.2
OSBPL3	649.078924378883	0.0451615811869219	0.0366776049143149	0.161876595613934	0.278987712928122	0.780254254212093	0.963980577489744	protein_coding	DEGs	WT-MOI0.2
EPHA8	0							protein_coding	DEGs	WT-MOI0.2
SLC12A3	0.844739867657829	1.71361566592007	0.0328407870071652	2.51500618314854	0.681356442541543	0.495645976979188		protein_coding	DEGs	WT-MOI0.2
RAD18	510.941740980049	0.145124227702861	0.121943355897487	0.146809825526489	0.988518494470085	0.322898781367097	0.797098704010291	protein_coding	DEGs	WT-MOI0.2
ATP2B1	2431.9622604386	0.265093456900697	0.215633649733205	0.16117790521644	1.64472578635832	0.100026372615516	0.54315286869231	protein_coding	DEGs	WT-MOI0.2
TRPM5	0							protein_coding	DEGs	WT-MOI0.2
NCK2	615.550506157048	-0.256747843832683	-0.212821040466898	0.152775565117695	-1.68055568071301	0.0928492504211172	0.528917539291578	protein_coding	DEGs	WT-MOI0.2
MAP4K4	3182.47399511979	0.0495337605298439	0.0465706903170846	0.0848654700266891	0.583673907824539	0.559439725069346	0.903939964646998	protein_coding	DEGs	WT-MOI0.2
MGAT4A	166.083353998312	0.211680655621755	0.124353131491559	0.28184634036101	0.751049864087712	0.452622646992085	0.863720491094421	protein_coding	DEGs	WT-MOI0.2
RPL31	11820.9277284481	0.00206420390752789	0.00192528880758921	0.0903778028814926	0.0228397221631352	0.981778122576005	0.996066962084808	protein_coding	DEGs	WT-MOI0.2
WDR1	6879.41792038721	-0.119712352669567	-0.107051253909233	0.115713824878216	-1.0345553160615	0.30087663099099	0.776857100893056	protein_coding	DEGs	WT-MOI0.2
SNX13	551.890777708657	0.0826110958945612	0.0713190034779622	0.134000346531436	0.616499121330113	0.537565151654082	0.896804287124362	protein_coding	DEGs	WT-MOI0.2
MS4A12	0							protein_coding	DEGs	WT-MOI0.2
ARHGAP10	207.901922076409	-0.105493370478873	-0.0823387460574394	0.178669037428154	-0.590440134437364	0.554895610080027	0.902231226485298	protein_coding	DEGs	WT-MOI0.2
RPS6KA2	2.1948557426584	0.317021028928535	0.0103677555721046	1.8471588211342	0.171626297263317	0.863731331982964		protein_coding	DEGs	WT-MOI0.2
ING3	98.4579426394346	-0.336934290639669	-0.186679917364359	0.301961860603547	-1.11581737496987	0.264500314897311	0.750101885803547	protein_coding	DEGs	WT-MOI0.2
VASH1	367.645230361866	-0.591269600045193	-0.451070534179143	0.187458599940487	-3.15413430076243	0.00160974987668936	0.0706446377448788	protein_coding	DEGs	WT-MOI0.2
LMCD1	678.967498569431	-0.287531599151954	-0.255566884954081	0.118969765321313	-2.41684598078671	0.0156556399872555	0.260708701176126	protein_coding	DEGs	WT-MOI0.2
BUD23	1815.73957253013	0.0190132457840837	0.0170961532108824	0.11265088326258	0.168780263708766	0.865969482876415	0.977770677204349	protein_coding	DEGs	WT-MOI0.2
SEL1L	1837.99752035895	0.0398593234086961	0.0368764906622585	0.0957413013723414	0.416323183802168	0.677173530078469	0.938053781515044	protein_coding	DEGs	WT-MOI0.2
TRIP13	1423.98754178695	0.0793022864660085	0.0701173632988454	0.121884594635015	0.650634206098646	0.515282643985503	0.887771976827987	protein_coding	DEGs	WT-MOI0.2
ATP6AP1	2136.36739495333	-0.139362225354055	-0.127614691066278	0.102118965862196	-1.36470462834608	0.172345904369464	0.66160904304152	protein_coding	DEGs	WT-MOI0.2
TCF3	1308.20131165154	0.0332002397477393	0.0281695686658613	0.142220858100978	0.233441424774465	0.815418649259324	0.970107818246408	protein_coding	DEGs	WT-MOI0.2
TRIB2	12.9149000637206	0.416830987780665	0.0799757568789241	0.691612845364485	0.602694109246904	0.546712201091434	0.898691708098369	protein_coding	DEGs	WT-MOI0.2
DAZAP1	2525.10027062986	-0.0407936114680915	-0.0368667211254316	0.109787810047971	-0.371567767407575	0.710214691389355	0.946330319632957	protein_coding	DEGs	WT-MOI0.2
MBD3	1353.9931248034	-0.302045402138849	-0.275098985085928	0.10529096498184	-2.8686735105044	0.00412197043233018	0.128492614012578	protein_coding	DEGs	WT-MOI0.2
PRLH	0.127846559867582	0.280529723881559	0.00189518525767836	4.0804728567969	0.0687493174753696	0.945189161369475		protein_coding	DEGs	WT-MOI0.2
HLTF	1212.96426838106	0.0483491480756421	0.038189973078347	0.173627925615163	0.278464123235598	0.780656101813665	0.963980577489744	protein_coding	DEGs	WT-MOI0.2
FAM50A	1904.57722741929	-0.138651206804289	-0.123499719366193	0.11782801402595	-1.17672531401364	0.239305160736975	0.730690108863826	protein_coding	DEGs	WT-MOI0.2
FAM3A	769.023214154836	-0.144132609439202	-0.12379900210573	0.13626588509208	-1.05773069570426	0.290178236759026	0.768412317161816	protein_coding	DEGs	WT-MOI0.2
CPSF1	2302.9629215702	-0.273411209865784	-0.247844795124716	0.108083990042076	-2.52961802908412	0.0114186761222214	0.222167361396712	protein_coding	DEGs	WT-MOI0.2
MYO3B	0.363021574376697	-1.17612312194978	-0.010053449317812	4.05716489250211	-0.289887927435074	0.771901977773493		protein_coding	DEGs	WT-MOI0.2
CYBRD1	1661.23430488021	0.0854799359571461	0.0796181197163308	0.0912943268441862	0.936311585965646	0.349112784602912	0.810233847023226	protein_coding	DEGs	WT-MOI0.2
CDH19	24.9263481136613	0.159562032521916	0.0525815675510265	0.480441315749881	0.332115551454747	0.739802007625649	0.952377151171145	protein_coding	DEGs	WT-MOI0.2
PDCD2	866.154420060665	0.0792643250975755	0.0722840584058955	0.10455735365838	0.758094216467599	0.448394581787697	0.862436953621651	protein_coding	DEGs	WT-MOI0.2
SLC6A15	87.7783944759427	-0.335262552011942	-0.185126514559258	0.304148140063309	-1.10230018813252	0.27033118761088	0.755052452157134	protein_coding	DEGs	WT-MOI0.2
RDH11	2708.83985910024	-0.00114836869141367	-0.001061108591277	0.096507582022179	-0.0118992587665263	0.990505989192284	0.998460062820119	protein_coding	DEGs	WT-MOI0.2
PRKACA	606.187575345336	-0.0734246608986096	-0.0654629971023293	0.117351348634594	-0.625682292985294	0.531523349743982	0.895285439582954	protein_coding	DEGs	WT-MOI0.2
ADGRL1	171.493958630247	-0.275464656667408	-0.175242211152541	0.254754318111795	-1.08129533861924	0.279565760277352	0.762015857087996	protein_coding	DEGs	WT-MOI0.2
SPP2	1.63668391653363	1.6940013800783	0.0411241455368403	2.12587658965151	0.796848409886293	0.425539076035288		protein_coding	DEGs	WT-MOI0.2
ACTN1	9201.89896752171	-0.0910197135059144	-0.0836746282120332	0.099700126189877	-0.912934787390028	0.361276840217036	0.816956613198326	protein_coding	DEGs	WT-MOI0.2
ZFYVE26	700.680787924143	-0.00559361294600882	-0.00491352974582224	0.12522971388614	-0.0446668188597364	0.964372882002588	0.993981653817664	protein_coding	DEGs	WT-MOI0.2
RPS6KA6	213.531930166821	0.367246296002769	0.204273552682674	0.301321340862869	1.21878621325365	0.222925345581867	0.716482788057209	protein_coding	DEGs	WT-MOI0.2
EPN2	964.996938146733	0.0613713900729782	0.0515070088592001	0.147135189914284	0.417108851449684	0.676598790880516	0.938053781515044	protein_coding	DEGs	WT-MOI0.2
PTPN18	712.008980484197	-0.327097126060709	-0.294702656074691	0.111518454069982	-2.93312105864957	0.0033557301839616	0.112565661913814	protein_coding	DEGs	WT-MOI0.2
LIMS2	71.2182490341153	-0.344679190821239	-0.181889456682211	0.317620321261632	-1.08519250107211	0.27783640481445	0.761396782843157	protein_coding	DEGs	WT-MOI0.2
ASIC4	1.42230621840193	1.22939943506796	0.0256808621718577	2.34120723951481	0.525113460405468	0.599504319410442		protein_coding	DEGs	WT-MOI0.2
SPEG	151.154080968739	0.0531278780411984	0.0324375520199685	0.268114848340932	0.198153434507445	0.842925018899095	0.974443503807946	protein_coding	DEGs	WT-MOI0.2
LNX1	1.80331175266925	0.680377056561187	0.0206879539314753	1.94261752296084	0.350237269312896	0.726160639005341		protein_coding	DEGs	WT-MOI0.2
ALDH3A2	4829.21963717758	-0.0295701466990055	-0.0274707136142083	0.0930146064052481	-0.317908636522888	0.750554241210999	0.955902651339548	protein_coding	DEGs	WT-MOI0.2
TFRC	5743.81062986819	0.14551340645285	0.133242251738736	0.102123527544374	1.42487642124998	0.154192926535598	0.634283584318047	protein_coding	DEGs	WT-MOI0.2
SREBF1	5031.53822721122	-0.11743838826325	-0.109917833390552	0.0880242454012381	-1.33415955715309	0.182151570648041	0.673094704861236	protein_coding	DEGs	WT-MOI0.2
TRPC5	0.168994903235339	0.280529723881559	0.00189518525767836	4.0804728567969	0.0687493174753697	0.945189161369475		protein_coding	DEGs	WT-MOI0.2
AFF4	1102.87127246901	0.212226530602608	0.181956684001927	0.137285959773216	1.54587206844157	0.122135467474334	0.587349350930291	protein_coding	DEGs	WT-MOI0.2
UBE2D1	373.14753394288	-0.0201927426606964	-0.0157324032213543	0.179518561303748	-0.112482756735834	0.910440641102705	0.986478131887214	protein_coding	DEGs	WT-MOI0.2
MPP5	727.931718972327	0.251908286330695	0.211141208177904	0.1479264085439	1.70292977981641	0.0885812102266164	0.519977230027632	protein_coding	DEGs	WT-MOI0.2
RHOBTB1	504.313643267106	0.130340329100969	0.110819596770485	0.14133530261587	0.922206460018104	0.356420894115807	0.814624478826512	protein_coding	DEGs	WT-MOI0.2
SMC1A	4619.95077366309	0.100088644788881	0.0917036176503109	0.101755533333206	0.983618693846685	0.325303030150691	0.798318635847783	protein_coding	DEGs	WT-MOI0.2
HSD17B10	1531.67641028014	-0.0530850869050261	-0.0488755972821407	0.0987557967012732	-0.537538946352722	0.590895390200136	0.91250369676893	protein_coding	DEGs	WT-MOI0.2
MARK2	694.25864732326	-0.0156880296812347	-0.0138882021102037	0.121072196801922	-0.129575824141531	0.896902031504797	0.984436762398482	protein_coding	DEGs	WT-MOI0.2
HMMR	1224.70449096543	0.317294641278068	0.239946946797275	0.191130466723099	1.66009452453098	0.0968954382666868	0.539696691203414	protein_coding	DEGs	WT-MOI0.2
CHFR	634.600170987595	-0.214505747801733	-0.187175983468444	0.128461259635324	-1.66980884673458	0.0949571894963741	0.535434493313623	protein_coding	DEGs	WT-MOI0.2
TRHDE	0							protein_coding	DEGs	WT-MOI0.2
P4HA2	1628.67723343631	0.0875898736343629	0.0802281270657056	0.101888156293871	0.859666882004731	0.389972695601472	0.833160643067089	protein_coding	DEGs	WT-MOI0.2
FCGR2B	0.736581604475231	-2.00697149009568	-0.0205699110841105	2.97802166721853	-0.673927766271152	0.500357238334079		protein_coding	DEGs	WT-MOI0.2
NFATC3	657.782435295788	0.145895598921887	0.128543104640706	0.123630903197237	1.18009005150703	0.237964400966107	0.729446762109934	protein_coding	DEGs	WT-MOI0.2
TRNT1	471.97717896543	0.26630714910562	0.206275591403219	0.181489189047348	1.46734442146934	0.142282385380581	0.617160953343782	protein_coding	DEGs	WT-MOI0.2
ACADVL	6446.52694922013	-0.0159824301167616	-0.0146709430914713	0.10060221021087	-0.15886758435288	0.873773200235719	0.979022304157993	protein_coding	DEGs	WT-MOI0.2
STK10	696.263613205281	-0.303607649720919	-0.265956860704933	0.126489580757129	-2.40025817070161	0.0163835122077267	0.267197896703299	protein_coding	DEGs	WT-MOI0.2
FBXW11	1169.25278659139	0.0849134310229892	0.0734413566863427	0.133086910140518	0.63802992295286	0.52345420175163	0.892207253947344	protein_coding	DEGs	WT-MOI0.2
ACAP1	98.5120876407233	-0.66772497033492	-0.288227670389143	0.385778994895375	-1.73084843698141	0.0834788002369289	0.510325070242175	protein_coding	DEGs	WT-MOI0.2
CRMP1	165.090657014315	-0.142211825557413	-0.101317283803625	0.213594653681668	-0.66580236492885	0.505537433077089	0.883907456595499	protein_coding	DEGs	WT-MOI0.2
EVC	625.450979053067	-0.245632551271072	-0.201872102989882	0.156626131875282	-1.56827311209259	0.116817408120837	0.580569607113774	protein_coding	DEGs	WT-MOI0.2
DERL2	1186.12864427982	-0.0302084239302381	-0.0266199072488003	0.123630913915407	-0.244343610942712	0.806964710187735	0.967959458457073	protein_coding	DEGs	WT-MOI0.2
SIDT1	47.358546794553	0.757359749405123	0.340857140283922	0.371550534261127	2.03837615497236	0.0415123290922622	0.400122494860685	protein_coding	DEGs	WT-MOI0.2
NDE1	607.649007139964	-0.115361682078677	-0.0989874123661091	0.136807015561994	-0.843243905327356	0.3990920479223	0.838926299827034	protein_coding	DEGs	WT-MOI0.2
MRVI1	1.14264526168048	-0.0912545276003948	-0.00196029757184108	2.28743455250906	-0.0398938310607833	0.968177769290001		protein_coding	DEGs	WT-MOI0.2
TMEM38A	70.1182329429121	-0.0463325284622095	-0.017373167950788	0.433582273168069	-0.106859831061981	0.914900180829548	0.986750651542049	protein_coding	DEGs	WT-MOI0.2
AP1M1	1232.06435795443	0.0654858653848565	0.059478968242608	0.106996971612703	0.612034755730246	0.540514762708537	0.897811640146153	protein_coding	DEGs	WT-MOI0.2
PVR	3724.14295636919	-0.13432607569533	-0.12219020627916	0.106033504603754	-1.26682670913599	0.205217259581715	0.69848741026868	protein_coding	DEGs	WT-MOI0.2
XRCC1	968.419923986592	-0.178270323697066	-0.1514994350813	0.141345321881044	-1.26123964574574	0.207222518732065	0.699242481056587	protein_coding	DEGs	WT-MOI0.2
SCARB1	3722.26389805843	-0.0772984045830406	-0.0673547629021402	0.129282653088202	-0.597902369239781	0.549905078921261	0.899766579351378	protein_coding	DEGs	WT-MOI0.2
CYP2W1	13.8270567985442	-1.09705231416549	-0.222435882722163	0.666656181391527	-1.64560435316985	0.0998452423257241	0.543087223379522	protein_coding	DEGs	WT-MOI0.2
MCM2	2601.79240726858	-0.126003606261425	-0.116013060846732	0.0987310516956436	-1.27623077134693	0.201873954050798	0.697300740660187	protein_coding	DEGs	WT-MOI0.2
MOV10L1	0.556504000214717	-1.58787296031602	-0.0114200168874017	3.74415226350908	-0.424094120260975	0.671497173387029		protein_coding	DEGs	WT-MOI0.2
PANX2	188.016820329726	-0.323703530740596	-0.247848799554593	0.185998468458587	-1.74035589337483	0.0817965452244561	0.506047172416494	protein_coding	DEGs	WT-MOI0.2
SELENOO	494.669054657576	-0.0815308934615291	-0.0687007712357439	0.145303494647686	-0.561107588356463	0.57472419540701	0.906939718163874	protein_coding	DEGs	WT-MOI0.2
TP63	136.913736333738	0.347200320425717	0.197481595807347	0.292343407440435	1.18764545937797	0.234973119880428	0.724850321311881	protein_coding	DEGs	WT-MOI0.2
ALPK1	234.974394595257	0.312874946738591	0.248822475414521	0.170600675659444	1.83396077142834	0.0666598174790245	0.475393732370837	protein_coding	DEGs	WT-MOI0.2
LLGL2	1585.46890082081	-0.152651211638654	-0.136196827959289	0.116964487570554	-1.30510734334277	0.19185629861302	0.68474654872993	protein_coding	DEGs	WT-MOI0.2
PDE8A	2275.19542593495	0.193298673842085	0.175251343436259	0.10799586041123	1.78987114048666	0.0734746292701515	0.491724408402261	protein_coding	DEGs	WT-MOI0.2
CLCN4	191.17457783579	0.00827835403568067	0.00565870098610572	0.228349143038469	0.0362530549733048	0.971080582014942	0.994728055500201	protein_coding	DEGs	WT-MOI0.2
NLE1	716.203606308931	-0.0179459293851357	-0.0151731008232875	0.143822059476992	-0.124778698416612	0.900698751775376	0.984817218854599	protein_coding	DEGs	WT-MOI0.2
SDHA	2706.05844369294	-0.0610770554438549	-0.0568803717662664	0.0913783442575916	-0.668397484547119	0.503879900747269	0.883040392709464	protein_coding	DEGs	WT-MOI0.2
SMARCE1	2663.97171421142	0.12430628233962	0.116929612954442	0.084522051671812	1.4706964618214	0.141373223504101	0.616633735278436	protein_coding	DEGs	WT-MOI0.2
FNDC8	3.51243469589719	-0.373123378156265	-0.0248523369610668	1.25379520658608	-0.297595154452881	0.766012173293666		protein_coding	DEGs	WT-MOI0.2
GSDMB	195.593602112465	-0.0319028614568431	-0.0235641046596245	0.200051495331144	-0.159473246645992	0.873296034645231	0.978976382469584	protein_coding	DEGs	WT-MOI0.2
KDM5A	1251.52985046024	0.386749299487652	0.335326391985027	0.131795881654103	2.93445663577464	0.00334132238731899	0.112565661913814	protein_coding	DEGs	WT-MOI0.2
ADAM11	93.6827407907002	-0.37874438223182	-0.180403435739189	0.351976451236704	-1.07605034626909	0.281904740583137	0.763621617120977	protein_coding	DEGs	WT-MOI0.2
PPP2R3A	114.029961529778	0.123851810094233	0.0810367591730108	0.245217679218807	0.505068845316492	0.613510482363934	0.919524508900882	protein_coding	DEGs	WT-MOI0.2
FERMT2	1163.54290902163	0.218927405496458	0.192109636228572	0.125785690319999	1.74047942130386	0.0817748704500604	0.506047172416494	protein_coding	DEGs	WT-MOI0.2
ABCB11	30.0911149062795	-0.361962469892505	-0.12072350738493	0.475509555040463	-0.761209666673689	0.446531845348592	0.860898493345408	protein_coding	DEGs	WT-MOI0.2
DHRS9	7.48450776160385	-0.102479882194927	-0.0148280284071442	0.818835095759522	-0.125153260681713	0.900402218794965		protein_coding	DEGs	WT-MOI0.2
CD5L	0							protein_coding	DEGs	WT-MOI0.2
PTGS2	1501.04517095836	0.601050405752108	0.529453076858926	0.123803184905099	4.85488645718479	1.20455741480824e-06	0.000255740561406111	protein_coding	DEGs	WT-MOI0.2
IGF2BP2	246.824409492302	0.434440240043003	0.343829637457274	0.172899241469205	2.51267869281185	0.0119818407183452	0.22829803383736	protein_coding	DEGs	WT-MOI0.2
MAP3K13	296.80611044553	0.209102874933363	0.150209581653313	0.210982448830911	0.991091325804762	0.321640988187238	0.79561287254952	protein_coding	DEGs	WT-MOI0.2
ST6GAL1	205.799460705414	0.180464749425849	0.123051344464885	0.229933908941779	0.78485487528307	0.432538661749961	0.852624807156389	protein_coding	DEGs	WT-MOI0.2
TBX21	0							protein_coding	DEGs	WT-MOI0.2
VDAC1P1	0							processed_pseudogene	DEGs	WT-MOI0.2
FRY	26.1293442214243	-0.330679166719757	-0.072597079635192	0.634422346009997	-0.521228750531032	0.602207428135974	0.91593962116244	protein_coding	DEGs	WT-MOI0.2
PICALM	1752.16675502814	0.192674917151901	0.171341444880341	0.118754032933634	1.62247051651356	0.104702641054372	0.555144078533672	protein_coding	DEGs	WT-MOI0.2
NSF	1120.03387409703	0.196323604289891	0.17379782325614	0.121099341975409	1.62117812605256	0.104979442528504	0.55522541735178	protein_coding	DEGs	WT-MOI0.2
GLI2	1185.69242614877	-0.133450582078588	-0.112586623194029	0.144975064296248	-0.920507141875723	0.357307802605551	0.815175626658333	protein_coding	DEGs	WT-MOI0.2
CLASP1	1110.3790057625	0.0320966814268862	0.0287885536011834	0.114130381238704	0.281228197772826	0.778535378343724	0.963980577489744	protein_coding	DEGs	WT-MOI0.2
MRPS34	2123.99407296945	-0.026261344554418	-0.0241032996767502	0.100665379049576	-0.260877620512259	0.794186883641059	0.965824777619901	protein_coding	DEGs	WT-MOI0.2
NOTCH3	574.580259360531	-0.0494818423589939	-0.0383498270389226	0.181258863010451	-0.272989919153034	0.784860964721191	0.963980577489744	protein_coding	DEGs	WT-MOI0.2
CLNS1A	1501.35834950908	0.282428199666394	0.256997107895256	0.105884178734748	2.66733144688131	0.00764562290631613	0.18009052695822	protein_coding	DEGs	WT-MOI0.2
PPP2R2C	1350.24262831407	-0.0719420721024309	-0.063121534555828	0.125747924512479	-0.572113395758603	0.567245154408819	0.905711230026656	protein_coding	DEGs	WT-MOI0.2
TEAD2	493.929851587377	0.121773158249191	0.0858884787139863	0.217485068391648	0.559915028418879	0.575537397476744	0.907121284847793	protein_coding	DEGs	WT-MOI0.2
EED	479.330071549147	0.195986474050416	0.153412759777167	0.177535712467983	1.10392704276758	0.269624786935897	0.754400752970802	protein_coding	DEGs	WT-MOI0.2
CDHR2	26.3963770898332	-1.10385449354846	-0.364436223120393	0.475860539520947	-2.31970168121047	0.0203570208356415	0.293690683515852	protein_coding	DEGs	WT-MOI0.2
SNCB	10.4501595707314	-0.436387768739911	-0.0702390007977023	0.760162186419525	-0.574071923776373	0.565919131562081		protein_coding	DEGs	WT-MOI0.2
TSG101	1299.87180072303	0.0581222371933185	0.0485478302082406	0.149520722106231	0.388723625558899	0.697480603553677	0.943200351753251	protein_coding	DEGs	WT-MOI0.2
NCBP3	1405.14387353196	-0.0991014432473417	-0.0882647067994855	0.117955313159051	-0.840160910036441	0.400818172352663	0.839857869542903	protein_coding	DEGs	WT-MOI0.2
ATP2A3	366.140006764942	0.0199481379317294	0.0160599514325884	0.165573712540765	0.120478895022772	0.904103797189496	0.985393189313125	protein_coding	DEGs	WT-MOI0.2
CA12	19569.6020476491	0.0739841795967905	0.0703198580520088	0.0768144217499929	0.963154807538434	0.335469840593151	0.804912441288789	protein_coding	DEGs	WT-MOI0.2
MGLL	3152.24381729672	-0.0276360533328735	-0.0244841995383963	0.120717220669864	-0.228932153834557	0.818921648985188	0.970512033431869	protein_coding	DEGs	WT-MOI0.2
NTN4	1799.663065612	0.0363680182561854	0.0328114334855105	0.110780695876188	0.328288407727927	0.742693608231549	0.953071900590203	protein_coding	DEGs	WT-MOI0.2
BCS1L	548.410605123306	-0.0147325272483187	-0.0121632352021886	0.154621776645544	-0.0952810630425727	0.924091583717533	0.987325980835417	protein_coding	DEGs	WT-MOI0.2
NUAK1	1011.54981967198	-0.207316385603277	-0.189523908423361	0.10311083061652	-2.01061696781697	0.0443659304142361	0.410623189303467	protein_coding	DEGs	WT-MOI0.2
DPP8	780.724465466698	0.296255383385268	0.2523661106073	0.140339933206241	2.11098421252558	0.0347736688694295	0.368892040248216	protein_coding	DEGs	WT-MOI0.2
SLC24A1	254.904749336668	0.0617991994444896	0.0409715364718323	0.240105739570359	0.257383266035506	0.796882919621951	0.966291939032229	protein_coding	DEGs	WT-MOI0.2
ZNF532	1221.36768661279	-0.122960848603968	-0.0990222828703443	0.165314859156686	-0.743797921319494	0.456998737919333	0.865570484804175	protein_coding	DEGs	WT-MOI0.2
SCARF1	8.60482457359946	-0.022974964353778	-0.00332102918946378	0.819918746408163	-0.0280210258082584	0.97764538156002		protein_coding	DEGs	WT-MOI0.2
LMAN1	1648.56284030221	0.214261134065186	0.196858746888901	0.100065686016915	2.14120486845977	0.0322575206178421	0.359498770256031	protein_coding	DEGs	WT-MOI0.2
HACD3	4982.82877584434	0.184554909432149	0.16715601662865	0.108586136305444	1.6996176096828	0.0892028758119916	0.521514726405576	protein_coding	DEGs	WT-MOI0.2
IPCEF1	0							protein_coding	DEGs	WT-MOI0.2
ZZEF1	1613.74881761841	-0.0495721575571428	-0.0454066339862352	0.101903285229321	-0.48646280093509	0.626639073576955	0.922839331513062	protein_coding	DEGs	WT-MOI0.2
NOX3	0							protein_coding	DEGs	WT-MOI0.2
ENO1	51435.2500412873	0.00619624117922728	0.00589092933338682	0.076605515516044	0.0808850529558745	0.935533367026938	0.989969381666709	protein_coding	DEGs	WT-MOI0.2
SLC12A1	0							protein_coding	DEGs	WT-MOI0.2
MYDGF	1429.01288601965	0.0650935617614501	0.0586708477469152	0.111290181360588	0.584899413098648	0.558615353252689	0.903501962708082	protein_coding	DEGs	WT-MOI0.2
ANO8	236.496321198178	0.0413820454572042	0.0323824373446347	0.177280050455955	0.233427536548933	0.815429432619441	0.970107818246408	protein_coding	DEGs	WT-MOI0.2
TUBE1	113.05617074399	-0.0662095785859652	-0.0419271726122439	0.255953191493383	-0.258678464603857	0.795883336898454	0.965967264873132	protein_coding	DEGs	WT-MOI0.2
ARHGEF10L	404.345592501898	-0.261006958352128	-0.215062345714601	0.155481387534375	-1.67870227099963	0.093210083140503	0.529820411078308	protein_coding	DEGs	WT-MOI0.2
TXK	4.542275511939	0.528001498336391	0.0416926882343505	1.16153433815687	0.4545724400832	0.649416865778377		protein_coding	DEGs	WT-MOI0.2
WSCD2	0							protein_coding	DEGs	WT-MOI0.2
KCNQ2	4.98794458508693	-0.283797754499467	-0.0237208832216695	1.12214549265922	-0.252906380104895	0.800340559105999		protein_coding	DEGs	WT-MOI0.2
TACR2	3.53762951143772	-0.466041598511393	-0.0315084985137434	1.26231139658733	-0.369197014121349	0.711980881301705		protein_coding	DEGs	WT-MOI0.2
ACTR6	430.129620636905	0.622720179979358	0.393154958822755	0.257275489717293	2.42044114137586	0.0155016886037972	0.260478106582093	protein_coding	DEGs	WT-MOI0.2
TIPIN	420.288271677277	0.336350270724618	0.274994887829281	0.159067746665539	2.11450955819371	0.0344717692692084	0.36802273143528	protein_coding	DEGs	WT-MOI0.2
SRI	1065.96209462343	0.114006396642611	0.102954239756293	0.110188114658513	1.03465239418908	0.300831275911706	0.776857100893056	protein_coding	DEGs	WT-MOI0.2
EIF4G3	1607.65016197758	0.0709657697630667	0.0624228717231878	0.124423041529493	0.570358744575819	0.568434404957761	0.906092706817724	protein_coding	DEGs	WT-MOI0.2
NUP37	786.734000947024	0.205810241984227	0.177654680754553	0.134098449409781	1.53476973738382	0.124840398860099	0.591628260538744	protein_coding	DEGs	WT-MOI0.2
SEMA3A	300.803735154006	0.517531265039791	0.412591160756405	0.169841153482628	3.04714878831018	0.00231023324518165	0.0907401862876224	protein_coding	DEGs	WT-MOI0.2
GTSE1	979.109266850619	-0.132652007302938	-0.116877263589137	0.123531705243692	-1.0738296459298	0.282899040188378	0.764028958937914	protein_coding	DEGs	WT-MOI0.2
SEMA3C	2590.94744092506	0.182387610897489	0.17099325571466	0.0868563451733369	2.09987664727894	0.035739693523644	0.371657609796961	protein_coding	DEGs	WT-MOI0.2
TTC38	357.555361388505	0.456746037934325	0.290217169014476	0.254700748254384	1.79326539503586	0.0729304978919047	0.490711371468829	protein_coding	DEGs	WT-MOI0.2
ACAT1	1389.69783866274	0.300951741057302	0.274007173132026	0.105560573966508	2.85098621340185	0.00435838591596796	0.130926579590388	protein_coding	DEGs	WT-MOI0.2
GRAMD4	376.085380369569	0.0339722245083182	0.0189736692836128	0.298746964543189	0.113715714435006	0.909463155012671	0.986205877400576	protein_coding	DEGs	WT-MOI0.2
CELSR1	3143.06785577176	-0.087078997477915	-0.0812929507135607	0.0897613444565898	-0.970116902828121	0.331988224596057	0.802443781651002	protein_coding	DEGs	WT-MOI0.2
WNT8B	1.9542205672712	-1.44648631009864	-0.0571195336415885	1.63462216060468	-0.884905603851326	0.37620754537436		protein_coding	DEGs	WT-MOI0.2
ZNF638	2367.16914605936	0.192865553832951	0.166488288361315	0.133917521398091	1.44018162686589	0.149816019927884	0.628004132627263	protein_coding	DEGs	WT-MOI0.2
SLC25A40	276.020667551635	0.00187689622799559	0.00136029053709996	0.207706472411256	0.0090362914848381	0.992790180656576	0.998511716386154	protein_coding	DEGs	WT-MOI0.2
TIMM21	491.874724002235	-0.00294660545719929	-0.00255219585966009	0.132327290020388	-0.0222675568791992	0.982234528322106	0.996072889617357	protein_coding	DEGs	WT-MOI0.2
ADD2	1732.30900486845	-0.094794638728692	-0.0754930775297375	0.170069124120673	-0.557388880661431	0.577261760944427	0.907389048260165	protein_coding	DEGs	WT-MOI0.2
FGF4	0							protein_coding	DEGs	WT-MOI0.2
RASAL2	476.464745678453	-0.296969128777501	-0.254504260397593	0.137380319155496	-2.1616570015489	0.0306446242669715	0.351428972159408	protein_coding	DEGs	WT-MOI0.2
VPS9D1	200.482071698093	-0.209575558513725	-0.153116284331796	0.203915697655814	-1.02775588600082	0.304064672006857	0.77956267328651	protein_coding	DEGs	WT-MOI0.2
ZNF37A	364.050736104284	0.0327036964516092	0.0257573278559323	0.174699660859548	0.187199541720358	0.851504184141706	0.976025724114216	protein_coding	DEGs	WT-MOI0.2
MARK3	1245.48318484034	0.160301768531261	0.144444652002733	0.111494221864472	1.43775852999914	0.150502579613963	0.629557327665188	protein_coding	DEGs	WT-MOI0.2
SLC25A3	8959.41579430981	-0.107741034211873	-0.103029221159589	0.071966326515306	-1.49710342918446	0.134366347626513	0.607579246038285	protein_coding	DEGs	WT-MOI0.2
FNDC3B	2142.49202365345	0.0800249755250915	0.0679997316888429	0.141478205560734	0.565634651697208	0.57164216681134	0.906092706817724	protein_coding	DEGs	WT-MOI0.2
FOSL2	3920.64157595363	-0.106440136157083	-0.0939665409587699	0.122598684541333	-0.868199659362562	0.385285040696374	0.830642153584655	protein_coding	DEGs	WT-MOI0.2
CACNG5	8.37715874354731	0.237035284991352	0.036807135596118	0.788505033224126	0.300613534478197	0.763709209569232		protein_coding	DEGs	WT-MOI0.2
CACNG4	418.983576717574	-0.214270139382626	-0.182589365650148	0.14013932880159	-1.52897934659007	0.126269564072636	0.593949549292561	protein_coding	DEGs	WT-MOI0.2
FRYL	598.132607260674	-0.205503320443708	-0.155299656086028	0.191564336938187	-1.07276397960242	0.283377026058869	0.764551954714402	protein_coding	DEGs	WT-MOI0.2
TMEM131	917.257464344688	-0.00853489785005498	-0.00679186926874773	0.170511387662158	-0.0500547087621244	0.960078791636273	0.992889439364956	protein_coding	DEGs	WT-MOI0.2
FSCN1	4259.45429883377	-0.0299704543699385	-0.0277538171022447	0.0950947088097162	-0.31516426881236	0.752636933462051	0.956113222069093	protein_coding	DEGs	WT-MOI0.2
ACTB	71999.4918457324	-0.102494732779128	-0.0921421918048249	0.11279832020139	-0.908654779575922	0.363532381055253	0.817791700853247	protein_coding	DEGs	WT-MOI0.2
MOCOS	336.702438150603	0.424019386658634	0.295805325658246	0.221441680198902	1.9148129036854	0.0555163682735661	0.444328915917471	protein_coding	DEGs	WT-MOI0.2
PLD1	556.427138688303	-0.0207161749049021	-0.0167027189265486	0.165122411776085	-0.125459498090388	0.900159787476937	0.984672116644821	protein_coding	DEGs	WT-MOI0.2
ATP12A	0.51535565684696	-1.58444182942856	-0.0128185564285824	3.84456795822808	-0.412124807427988	0.680247946656819		protein_coding	DEGs	WT-MOI0.2
WDR62	1614.14333995475	-0.200239191244143	-0.180244580780273	0.112035033501517	-1.78729085881366	0.0738904907022136	0.492103267221653	protein_coding	DEGs	WT-MOI0.2
DLG1	627.825101388234	0.102700743320034	0.0890027909321762	0.13193967059036	0.778391691145681	0.436338135569594	0.854397469470825	protein_coding	DEGs	WT-MOI0.2
RAB7A	2884.84013059355	0.0191127290158438	0.0173113030593787	0.108511801478542	0.176135026378888	0.860187863996074	0.977039379540012	protein_coding	DEGs	WT-MOI0.2
BCAP29	481.109920949758	0.212633135400614	0.151663297798745	0.213705885994509	0.994980247788204	0.31974587115356	0.793857045147532	protein_coding	DEGs	WT-MOI0.2
SEC31B	201.676982785407	-0.188780068308447	-0.13849381341	0.202362393077743	-0.932881181316737	0.350881319766625	0.811401353558274	protein_coding	DEGs	WT-MOI0.2
SART3	1621.11036727186	0.0783164722539722	0.0591227181901511	0.191628746662083	0.408688537696669	0.682768246607212	0.939510030247794	protein_coding	DEGs	WT-MOI0.2
ARHGAP15	0.427334301221591	-1.17612312194978	-0.00717355830139969	4.05716489250211	-0.289887927435074	0.771901977773493		protein_coding	DEGs	WT-MOI0.2
TUBA3D	10.8762038814761	0.536773169841769	0.0972328098855173	0.715609906873551	0.750091865255043	0.45319937852578		protein_coding	DEGs	WT-MOI0.2
PAX2	5.10753203142417	0.412026947071862	0.041874825891231	1.00103775789694	0.411599806122679	0.680632773743094		protein_coding	DEGs	WT-MOI0.2
EXOSC7	534.763213933259	-0.0125118110128762	-0.0105285446335649	0.146115132381291	-0.0856298099243156	0.931760700593694	0.98963334342124	protein_coding	DEGs	WT-MOI0.2
KIFAP3	393.675112485656	0.262901639006359	0.196556322351883	0.195822804228368	1.34254863749047	0.179418171284166	0.670902808507833	protein_coding	DEGs	WT-MOI0.2
MKRN2	530.411054556332	-0.00457433223549028	-0.00388449386464609	0.141981364761648	-0.0322178353699407	0.974298332993648	0.995123696813764	protein_coding	DEGs	WT-MOI0.2
MCM6	3010.85788532315	0.101835816499671	0.0914946160404727	0.113152744241157	0.899985388623304	0.368128026488284	0.820377223284742	protein_coding	DEGs	WT-MOI0.2
REXO2	1065.42484118344	0.21538079300486	0.196143920096003	0.105437744721626	2.0427295137382	0.0410792215047989	0.398035668008	protein_coding	DEGs	WT-MOI0.2
RBM7	344.345256014037	0.43113156893226	0.33030777670879	0.186128056400999	2.31631693398989	0.0205409704097075	0.294990115271403	protein_coding	DEGs	WT-MOI0.2
RBMS2	1703.1374478509	0.259387906406784	0.186999252782791	0.209448268868058	1.2384342339453	0.21555509352151	0.707233668177654	protein_coding	DEGs	WT-MOI0.2
BAZ2A	2007.13078182809	0.0172159855868361	0.0147259217145986	0.13832601802975	0.124459489487606	0.900951473636831	0.984817218854599	protein_coding	DEGs	WT-MOI0.2
PTPN23	1013.96649731093	-0.41046642632381	-0.137330137873136	0.473891523263155	-0.866161149069289	0.386401795486277	0.830700411724808	protein_coding	DEGs	WT-MOI0.2
MLH1	1697.53739974561	-0.171209430906306	-0.0606527859947023	0.45415241222015	-0.376986725820388	0.706183469659584	0.945877532192961	protein_coding	DEGs	WT-MOI0.2
UNG	1611.62117877956	0.0815737467896112	0.0763448305791029	0.088072788425151	0.926208290304525	0.354337745009997	0.813294421015642	protein_coding	DEGs	WT-MOI0.2
FMO4	17.6907955636479	-0.697569983287901	-0.153144707805663	0.629078987296057	-1.10887503377952	0.267484095483882	0.752860824147793	protein_coding	DEGs	WT-MOI0.2
KLHL20	291.592306767073	-0.123159953335144	-0.0934333931789474	0.189497834054603	-0.64992802661616	0.515738713526414	0.888061108344389	protein_coding	DEGs	WT-MOI0.2
RGS11	148.294865951727	-0.321267389486	-0.228595131776559	0.214152744706429	-1.50017871555375	0.133568115124792	0.607563480081786	protein_coding	DEGs	WT-MOI0.2
SLC46A1	1185.69815698632	-0.0574313564659572	-0.0513073449245009	0.116190995592209	-0.494284055087383	0.621105584342438	0.920940343279073	protein_coding	DEGs	WT-MOI0.2
PLXNA2	164.349949365051	-0.363813401417669	-0.200944422360535	0.303675526837632	-1.19803332591958	0.230904043310842	0.722224452410239	protein_coding	DEGs	WT-MOI0.2
SPAG5	3515.67196320833	0.00949392426269857	0.00891855620477317	0.0854818416928959	0.111063637313836	0.911565883520139	0.986648976440345	protein_coding	DEGs	WT-MOI0.2
ANKRD13A	446.348844716531	-0.151170031400498	-0.111655543649247	0.19990472032988	-0.756210414396618	0.449523049699675	0.862436953621651	protein_coding	DEGs	WT-MOI0.2
TPD52	1314.55102290225	0.0237434301902963	0.0201211007760704	0.142741068253443	0.166339165601162	0.867890045659375	0.978093965367153	protein_coding	DEGs	WT-MOI0.2
ACACB	570.066587938271	-0.0375830650865376	-0.0289816470160501	0.183148519094692	-0.205205399816016	0.837411650775887	0.973790941936872	protein_coding	DEGs	WT-MOI0.2
TRAF4	1070.53032650032	0.00490798916789985	0.00425332113313772	0.131965873868327	0.037191351248861	0.970332434546732	0.994728055500201	protein_coding	DEGs	WT-MOI0.2
PAG1	20.605955349912	1.91346863424413	0.205095521978645	0.941245976284947	2.03291029386016	0.0420615868575035	0.403295362496139	protein_coding	DEGs	WT-MOI0.2
GPATCH1	486.889671327261	-0.0367669301317029	-0.0322493173263863	0.125974847060348	-0.291859295642484	0.770394206483848	0.961570311784321	protein_coding	DEGs	WT-MOI0.2
ICAM3	97.3380870788582	0.1587559949028	0.0906516349362399	0.291650280499111	0.544336849706147	0.586209693493026	0.909038690805147	protein_coding	DEGs	WT-MOI0.2
NT5C2	2588.07676365234	0.515139387590212	0.450409611801038	0.127627332980172	4.03627793170483	5.43058791008745e-05	0.00592004625638194	protein_coding	DEGs	WT-MOI0.2
MCAM	286.410826941463	0.453747068125137	0.120037810426975	0.559566206609444	0.81089076281877	0.417428405401396	0.848823927656392	protein_coding	DEGs	WT-MOI0.2
GPC4	0.49086813424428	-0.416971842886275	-0.00483336910031598	3.41071564198347	-0.122253476001825	0.90269827630623		protein_coding	DEGs	WT-MOI0.2
MBNL3	0.507528955009356	0.785775235530884	0.00887525959745297	3.3489746967643	0.234631583299235	0.814494693824025		protein_coding	DEGs	WT-MOI0.2
CAMSAP3	157.988601569756	0.376558631322043	0.247476796975546	0.24336660628952	1.54728965104634	0.121793416116495	0.586794274585213	protein_coding	DEGs	WT-MOI0.2
RAP1GAP	1089.48910363351	-0.719491077464963	-0.646377219330167	0.113155417465148	-6.3584324425878	2.03822989901221e-10	7.81039754716606e-08	protein_coding	DEGs	WT-MOI0.2
XAB2	653.793169454951	-0.0841858677329531	-0.0738750526540234	0.12564234106404	-0.670043768844162	0.502829889087448	0.882982487534591	protein_coding	DEGs	WT-MOI0.2
ARHGEF1	2922.13424099089	-0.137418904685586	-0.123634724876825	0.112345245353463	-1.22318398302692	0.221260213779901	0.714624591890137	protein_coding	DEGs	WT-MOI0.2
STXBP2	681.95142484176	0.111033626141515	0.0984801971513703	0.120040338652844	0.924969284388839	0.354981884944913	0.814094549350666	protein_coding	DEGs	WT-MOI0.2
MAP2K7	434.456213265326	-0.0665351586334105	-0.0538791653569664	0.162883955439267	-0.408481967754147	0.682919866510271	0.939510030247794	protein_coding	DEGs	WT-MOI0.2
NMRK2	0							protein_coding	DEGs	WT-MOI0.2
DGKD	5028.86629331023	-0.116161475873392	-0.106738290318809	0.0999760772808246	-1.16189271506527	0.245279046627304	0.734446057665765	protein_coding	DEGs	WT-MOI0.2
CTTNBP2	64.9563891707131	1.4171953261509	0.495355154671513	0.455231686358614	3.11312979438449	0.00185114587739474	0.0783917867378672	protein_coding	DEGs	WT-MOI0.2
ACTL6B	0							protein_coding	DEGs	WT-MOI0.2
RARB	395.94635075839	0.146156911551799	0.124435158204431	0.140700543083316	1.03878001000502	0.29890706029165	0.775869323869505	protein_coding	DEGs	WT-MOI0.2
TOP2B	2681.26108297712	0.226614541812655	0.196146567221075	0.132669216728091	1.70811697997063	0.087614638847656	0.517681889883538	protein_coding	DEGs	WT-MOI0.2
TM9SF3	2872.8344057579	0.388364903366937	0.118465843303726	0.507253627515579	0.765622722638903	0.443900820154721	0.858737808539111	protein_coding	DEGs	WT-MOI0.2
NFKB2	2150.6220575707	-0.184011973365285	-0.16235882008955	0.122868271596535	-1.49763621620338	0.134227791952382	0.607563480081786	protein_coding	DEGs	WT-MOI0.2
UBE2T	1055.80676348013	0.215699997493012	0.19142779456804	0.119840464365494	1.79989287120219	0.0718775555279555	0.488319791033514	protein_coding	DEGs	WT-MOI0.2
PPP1R12B	540.734210727104	-0.482141444037531	-0.360532852493413	0.195206956089054	-2.46989888934889	0.0135151246358626	0.241565555351579	protein_coding	DEGs	WT-MOI0.2
DNAJC10	2866.46104810631	0.168188282960636	0.13041946889472	0.181143923482367	0.928478746221971	0.353159287636199	0.812597142387493	protein_coding	DEGs	WT-MOI0.2
GTF3C1	2647.52238044921	-0.209043397730713	-0.18744745427011	0.114189804228508	-1.83066604889164	0.0671504035468009	0.477591665968216	protein_coding	DEGs	WT-MOI0.2
IL4R	541.694647870501	-0.0365503407128149	-0.0310251075585667	0.141884220622661	-0.257606804706071	0.796710377529564	0.966290067594853	protein_coding	DEGs	WT-MOI0.2
USP33	679.259537165925	0.272231531043119	0.234523646032508	0.134889252906602	2.01818547569252	0.0435719482313843	0.40881746159819	protein_coding	DEGs	WT-MOI0.2
PAK3	4.94659847854531	0.137574805925643	0.0134624352085852	1.02011746590206	0.134861729677366	0.892721198348288		protein_coding	DEGs	WT-MOI0.2
CAPN6	0							protein_coding	DEGs	WT-MOI0.2
DCX	0							protein_coding	DEGs	WT-MOI0.2
SNRPA	1612.72926993525	-0.111445335969995	-0.09926631961856	0.11780329243539	-0.946029042703693	0.344133773241577	0.806968016626628	protein_coding	DEGs	WT-MOI0.2
SPAG6	0							protein_coding	DEGs	WT-MOI0.2
EXOSC5	878.978794506502	-0.192307409686601	-0.172972707687444	0.112466545856008	-1.70990767274754	0.0872829473913518	0.51708234783768	protein_coding	DEGs	WT-MOI0.2
DYNC1I2	2551.05744787855	0.237234873077022	0.214182049340159	0.110436553611774	2.14815534638097	0.0317014166811648	0.357785301020233	protein_coding	DEGs	WT-MOI0.2
APBB1IP	338.095331700647	0.171674170795153	0.143514354217829	0.149114273400873	1.1512926756088	0.24961184938316	0.739963350328342	protein_coding	DEGs	WT-MOI0.2
LRCH4	332.138641402527	-0.0888365806697318	-0.0740429320961325	0.150464880276678	-0.590414058791509	0.554913087475152	0.902231226485298	protein_coding	DEGs	WT-MOI0.2
FAM76B	182.82565840564	0.353025029960859	0.194613704117128	0.303960305290828	1.16141819775805	0.245471872013175	0.734638865600633	protein_coding	DEGs	WT-MOI0.2
SIRT6	368.625348630107	0.0688297795358563	0.0555098419002482	0.164842341040965	0.417549150911122	0.676276781079616	0.937991334458505	protein_coding	DEGs	WT-MOI0.2
TYR	0							protein_coding	DEGs	WT-MOI0.2
POLD3	715.742479382299	0.254386067912749	0.211844784762395	0.150778732249785	1.68714820795366	0.0915748573315967	0.527781578700189	protein_coding	DEGs	WT-MOI0.2
ACTN2	0							protein_coding	DEGs	WT-MOI0.2
CAPZB	2741.85376490305	-0.0748204517564362	-0.0664286715670246	0.11955408303513	-0.625829330600532	0.531426891335154	0.895285439582954	protein_coding	DEGs	WT-MOI0.2
GPR137B	317.399898105351	0.0370713701194599	0.027746459685227	0.19491308813622	0.190194360337421	0.849156830261967	0.97572609963035	protein_coding	DEGs	WT-MOI0.2
NAALAD2	4.14929692367439	1.97107135751304	0.12954075629337	1.2858514479255	1.53289196873638	0.125302475037868		protein_coding	DEGs	WT-MOI0.2
JADE1	1073.26314707158	-0.209470713234066	-0.18570636275427	0.120316089613389	-1.74100333469246	0.0816829939963821	0.506047172416494	protein_coding	DEGs	WT-MOI0.2
SLC25A43	847.832871200001	0.0221568159019969	0.0195365601756573	0.123226698825518	0.179805319084053	0.857305407652504	0.977039379540012	protein_coding	DEGs	WT-MOI0.2
UBE2A	1710.98719103942	0.0642772157192567	0.059858610985643	0.0914148030425332	0.703137933681813	0.481969794066081	0.875713290994516	protein_coding	DEGs	WT-MOI0.2
FGFR1	3213.25879909297	-0.213250450775436	-0.19391650164697	0.106223131554189	-2.00757073958649	0.0446889265060418	0.410623189303467	protein_coding	DEGs	WT-MOI0.2
FKBP6	2.02716344946285	-1.52316151572185	-0.0653989206763099	1.5781248993443	-0.965171715087135	0.334458811556781		protein_coding	DEGs	WT-MOI0.2
SMC1B	2.40649503256891	0.456789925497733	0.0196633190441332	1.58931634915863	0.287412839954458	0.773796230900214		protein_coding	DEGs	WT-MOI0.2
FBLN1	1149.16618017455	0.0319738153098039	0.0278526311608194	0.129399589865723	0.24709363718218	0.804835757882099	0.967501466556223	protein_coding	DEGs	WT-MOI0.2
ITGA8	0.168994903235339	0.280529723881559	0.00189518525767836	4.0804728567969	0.0687493174753697	0.945189161369475		protein_coding	DEGs	WT-MOI0.2
CST7	0.865751303468357	-2.32410654563676	-0.0273923253628852	2.81995460912163	-0.824164523116449	0.409846082033445		protein_coding	DEGs	WT-MOI0.2
MAP2	57.9519755384516	0.0320940469389706	0.0116621734007968	0.445984382983246	0.0719622663114109	0.942631937084444	0.990287488729159	protein_coding	DEGs	WT-MOI0.2
PIAS2	182.440706929395	0.0182302671671092	0.0124547927453953	0.229401101325218	0.0794689609674734	0.936659619070966	0.990091686656291	protein_coding	DEGs	WT-MOI0.2
AMPH	1.70776732381928	-0.938859753753737	-0.0231584695145075	2.0836062465332	-0.450593654782835	0.652282440661259		protein_coding	DEGs	WT-MOI0.2
ARAF	924.474336187017	-0.0938714531266103	-0.0838674260950132	0.116155572774979	-0.808152815091028	0.419002616743322	0.849057840359402	protein_coding	DEGs	WT-MOI0.2
MCCC1	340.206343666797	0.0545887525875702	0.0449804604374276	0.155478523388687	0.351101563082779	0.725512155334999	0.949724724212517	protein_coding	DEGs	WT-MOI0.2
LAMP3	15.3244560953187	1.16848191788739	0.247712059582271	0.651961226464109	1.79225676383336	0.0730918456530828	0.49095595855305	protein_coding	DEGs	WT-MOI0.2
FAP	0							protein_coding	DEGs	WT-MOI0.2
NEBL	367.529102820957	0.23935795922434	0.183363042549341	0.186315928990389	1.28468864965747	0.198901106187139	0.692821287379753	protein_coding	DEGs	WT-MOI0.2
ACER3	712.715204495221	0.17883792109252	0.15080773366699	0.145031846577412	1.23309414665049	0.217540641045505	0.709377544928587	protein_coding	DEGs	WT-MOI0.2
UBE2K	855.342251627196	0.307401121920829	0.277651534388147	0.110223591083726	2.78888683355751	0.005288954247162	0.144904599602003	protein_coding	DEGs	WT-MOI0.2
PIK3C3	446.837838802565	0.0943896230526447	0.0779189466535649	0.154906808826325	0.609331660549991	0.542304625466868	0.898242477095101	protein_coding	DEGs	WT-MOI0.2
N4BP2	196.02260407739	0.16498964134224	0.123874408822432	0.194195695096768	0.849605040214849	0.395544708804799	0.836055821341611	protein_coding	DEGs	WT-MOI0.2
TIGAR	699.121485518808	0.250320131813394	0.188001324028165	0.193470666689749	1.29384022961377	0.19572061356399	0.689696038159197	protein_coding	DEGs	WT-MOI0.2
TULP3	560.300382303523	-0.0757348102332621	-0.0675513417625528	0.117162664903505	-0.646407371287068	0.518015567855735	0.889924803866257	protein_coding	DEGs	WT-MOI0.2
SYNJ2	1890.53047873903	-0.21402012839987	-0.194464478141238	0.10665821469305	-2.0065977010378	0.0447925163126218	0.410623189303467	protein_coding	DEGs	WT-MOI0.2
ADCY2	4.65067842781335	-0.327809213219843	-0.0292874547083431	1.06969635817795	-0.306450714460889	0.759261499895129		protein_coding	DEGs	WT-MOI0.2
PPP2R5C	1610.07765357862	0.245149082661291	0.215828564154273	0.124068762424285	1.97591301687156	0.0481646296586414	0.419650917730388	protein_coding	DEGs	WT-MOI0.2
PMS2P1	200.605786367633	0.239611400342791	0.183264941818675	0.186509333140306	1.28471533466122	0.198891777625913	0.692821287379753	unprocessed_pseudogene	DEGs	WT-MOI0.2
RBFOX1	1.54029108762711	-1.4871271072517	-0.04833020460531	1.80958163667403	-0.821807138795355	0.4111866701351		protein_coding	DEGs	WT-MOI0.2
GNB1	5033.50448521818	0.118398291725533	0.107286890830917	0.108286380108768	1.09338119536924	0.274226466414873	0.75883416633895	protein_coding	DEGs	WT-MOI0.2
HOXA9	10.8326433822359	0.0474222341201529	0.00891461987746875	0.698108270946734	0.0679296265260425	0.945841654659675		protein_coding	DEGs	WT-MOI0.2
EDN1	2147.81398761284	0.379084444861762	0.349355328711967	0.0981222640892446	3.86338868533421	0.000111824862654684	0.0113347123688241	protein_coding	DEGs	WT-MOI0.2
MLLT10	853.603445846824	0.263066341488533	0.200690704612148	0.187760855133574	1.40107127921518	0.161192759131201	0.645006208299975	protein_coding	DEGs	WT-MOI0.2
ZCWPW1	74.6389778481687	-0.0747384274481582	-0.0441426401569479	0.279957353773748	-0.266963615853289	0.789497175027848	0.964699388166003	protein_coding	DEGs	WT-MOI0.2
ADCYAP1R1	0.437093863121223	-0.768907818807545	-0.00419625112069311	4.06921886404142	-0.188957105650466	0.850126435820999		protein_coding	DEGs	WT-MOI0.2
FGF20	0.618494606507281	-3.03761839067476	-0.0172050033203721	4.00471375751297	-0.758510738745333	0.448145286704315		protein_coding	DEGs	WT-MOI0.2
P2RY10	0.129169698993126	-1.59790682006058	-0.0110990787950098	4.07378840381063	-0.392240995768433	0.694880155902288		protein_coding	DEGs	WT-MOI0.2
ITM2A	1.94316242593297	-0.24714911434938	-0.00940065008402927	1.71047779266705	-0.144491273379244	0.885112546976776		protein_coding	DEGs	WT-MOI0.2
NRDC	2942.96254766819	0.240083292881752	0.220625792427195	0.0999529642303022	2.40196271046624	0.0163073706681703	0.267158603303048	protein_coding	DEGs	WT-MOI0.2
VDAC3	2993.64880932577	0.184848470339169	0.166370685247285	0.11217258315331	1.64789349717062	0.0993745280683336	0.54222615142653	protein_coding	DEGs	WT-MOI0.2
PCM1	2485.07985327316	0.25652435681371	0.199889223957171	0.179196605802178	1.43152464113576	0.152279910034829	0.631425090144418	protein_coding	DEGs	WT-MOI0.2
TNRC6C	151.453279557742	-0.336968411087371	-0.232289724748345	0.225745352624272	-1.49269257227288	0.135517678567992	0.609887782292103	protein_coding	DEGs	WT-MOI0.2
CBFA2T2	527.04100634117	-0.414798570718802	-0.338665742363566	0.159441710695289	-2.60156874201838	0.00927984650795521	0.200544248262014	protein_coding	DEGs	WT-MOI0.2
BRINP1	1.32165893502126	2.11666147405281	0.0422351952474529	2.167831373619	0.976395811874995	0.328868356141781		protein_coding	DEGs	WT-MOI0.2
ITCH	1080.55981188044	0.310903680555352	0.257884800514355	0.152588012080097	2.03753673907326	0.041596284163682	0.400195481013845	protein_coding	DEGs	WT-MOI0.2
PKD2L2	12.1618266596865	0.0275579040678888	0.00549917724872624	0.67438988765599	0.0408634598061267	0.9674047479521		protein_coding	DEGs	WT-MOI0.2
TP53INP2	163.903676537477	-0.306845391282128	-0.219445135932365	0.212314485791729	-1.44524001806984	0.148390479441471	0.626167628835455	protein_coding	DEGs	WT-MOI0.2
SDF4	2281.12946009689	-0.0118628586154492	-0.010623878453243	0.114883601438207	-0.103259807900694	0.917756773697083	0.98691832111943	protein_coding	DEGs	WT-MOI0.2
MYH7B	46.5793391620203	-0.296675876057307	-0.133886193990445	0.370057254971921	-0.801702634041908	0.422724991783227	0.849929491726677	protein_coding	DEGs	WT-MOI0.2
BPIFB2	0							protein_coding	DEGs	WT-MOI0.2
TP73	10.0412860577192	0.0867979914009507	0.0147485692097689	0.750291850131657	0.115685638043009	0.907901689003314		protein_coding	DEGs	WT-MOI0.2
TOLLIP	1077.90530873574	-0.152309469698746	-0.124246401709705	0.159928251856439	-0.952361249064785	0.340913804985647	0.80648174621514	protein_coding	DEGs	WT-MOI0.2
UBE2D4	192.336495617045	0.154340696171289	0.115445496957305	0.195548692322743	0.78926989660743	0.429954277178965	0.851712700731748	protein_coding	DEGs	WT-MOI0.2
CLUL1	3.75151387898494	1.08695752561132	0.0684273282285204	1.29703681541724	0.838031359396423	0.402013091375926		protein_coding	DEGs	WT-MOI0.2
RUNX1T1	0							protein_coding	DEGs	WT-MOI0.2
CDH17	363.046329090729	0.00725807342291706	0.00600299507006525	0.153947065715748	0.0471465525450064	0.962396424999945	0.99358809289561	protein_coding	DEGs	WT-MOI0.2
THOC1	408.392665097802	0.141285020607491	0.110164702741429	0.179057920086904	0.789046474676575	0.430084844031552	0.851712700731748	protein_coding	DEGs	WT-MOI0.2
FKBP7	150.692558662066	0.280025404197358	0.189800270287108	0.232330126523733	1.20529097275189	0.228090993294626	0.720187076921722	protein_coding	DEGs	WT-MOI0.2
OSBPL6	89.3875512321151	0.0222589000477325	0.0113863913715331	0.329650003791042	0.0675228266092846	0.946165490486213	0.990815571620936	protein_coding	DEGs	WT-MOI0.2
SLC1A3	0							protein_coding	DEGs	WT-MOI0.2
XRCC5	8295.11375854585	0.147058025658026	0.138455028176395	0.0838954227980511	1.75287305020223	0.079623800480155	0.502778340729997	protein_coding	DEGs	WT-MOI0.2
LXN	502.195969914057	0.344018306282582	0.283981922824495	0.154857856698333	2.22151018758278	0.026316425468072	0.328204803470366	protein_coding	DEGs	WT-MOI0.2
SP140	2.5831700884919	0.918133074642538	0.0452311481876389	1.48852008826312	0.616809327520639	0.537360498905044		protein_coding	DEGs	WT-MOI0.2
MKNK1	426.637933456109	-0.107357919338957	-0.0836942918880553	0.178861352715861	-0.600229830026533	0.548353076023284	0.899541602862553	protein_coding	DEGs	WT-MOI0.2
TNS1	484.896201705372	0.0660550490451732	0.0563295850836335	0.139744764939953	0.472683531820003	0.636438977377585	0.924622189769997	protein_coding	DEGs	WT-MOI0.2
REXO1	447.716493781608	-0.330041130059497	-0.225820739427099	0.228372905322742	-1.4451851439779	0.148405888110406	0.626167628835455	protein_coding	DEGs	WT-MOI0.2
SAR1A	1482.1799406168	-0.133649938083908	-0.104015148014462	0.179590864927401	-0.744191182207041	0.456760821858573	0.865432859650271	protein_coding	DEGs	WT-MOI0.2
CDC14A	81.7141402629322	0.150881537582452	0.0840479700157727	0.301245085470034	0.500859747959143	0.616469832733002	0.919835697593255	protein_coding	DEGs	WT-MOI0.2
RAPGEF3	27.3219035645931	-0.414745919914835	-0.124673492498571	0.511806757507222	-0.810356475039279	0.417735325645976	0.848823927656392	protein_coding	DEGs	WT-MOI0.2
CEACAM1	81.1324825579009	-0.152314516636677	-0.0768559003971695	0.334176294793758	-0.455790907403173	0.648540343191805	0.928769734163882	protein_coding	DEGs	WT-MOI0.2
SENP1	590.295225982665	0.298012892532018	0.248741767578178	0.149972113620163	1.98712204114693	0.046908874262121	0.416786177281239	protein_coding	DEGs	WT-MOI0.2
DUSP13	4.05959459643588	-1.66137011852832	-0.0956096131069193	1.33716221260352	-1.24245966784654	0.214067012479429		protein_coding	DEGs	WT-MOI0.2
CIC	2438.31186191176	-0.0984623527889634	-0.0926405867982414	0.0843584601557578	-1.16719001991222	0.243133640358264	0.733960460777669	protein_coding	DEGs	WT-MOI0.2
LIPE	88.1540705091063	-0.406871037640703	-0.186793913024938	0.364448167590118	-1.11640302743488	0.264249658213122	0.750041212441111	protein_coding	DEGs	WT-MOI0.2
FDFT1	5308.36275516459	0.0862714400151277	0.081153413218764	0.0844986532882563	1.02098005894631	0.307263886484665	0.782148885379225	protein_coding	DEGs	WT-MOI0.2
PAFAH1B3	1507.58132677954	0.16677579800722	0.15186004438303	0.105499323381343	1.58082338978027	0.113918424935797	0.575027336075491	protein_coding	DEGs	WT-MOI0.2
OPHN1	392.371842267262	-0.0393400547102549	-0.030960037138608	0.175194951425893	-0.224550161920023	0.82232923970598	0.971419580295682	protein_coding	DEGs	WT-MOI0.2
AFM	0							protein_coding	DEGs	WT-MOI0.2
KIF22	2212.51289836688	-0.112544653140599	-0.101842611808083	0.109051200551863	-1.03203497596595	0.302055732937985	0.777839308341039	protein_coding	DEGs	WT-MOI0.2
SCGN	0.386185957853834	-1.17612312194978	-0.00889723771753918	4.05716489250211	-0.289887927435074	0.771901977773493		protein_coding	DEGs	WT-MOI0.2
CARMIL1	613.249894723354	0.0426226966635311	0.0373744583983853	0.126079776830758	0.338061327002071	0.735316973142477	0.950803401504993	protein_coding	DEGs	WT-MOI0.2
PGM1	1376.70693234482	0.123534418206177	0.114673602667773	0.0935577137193529	1.3204086899424	0.18669860380983	0.67866901255303	protein_coding	DEGs	WT-MOI0.2
DDX1	3685.3587245798	0.334018023162278	0.296383748601761	0.11994624404361	2.78473099200035	0.00535721478249414	0.145221096587538	protein_coding	DEGs	WT-MOI0.2
DNM2	2080.96162529438	-0.0545811466928422	-0.0506166837511801	0.0941888398806604	-0.579486346386662	0.562261056777706	0.904493806016316	protein_coding	DEGs	WT-MOI0.2
EPB41L2	1920.87072081316	0.0848322688993773	0.075859410197446	0.115716428514606	0.733104797549726	0.463494514263592	0.868969249832375	protein_coding	DEGs	WT-MOI0.2
RIMS1	0							protein_coding	DEGs	WT-MOI0.2
MOXD1	68.7110760902907	-0.186372252708394	-0.0815469975407821	0.380503044819807	-0.489804891828536	0.62427196880305	0.921279062733864	protein_coding	DEGs	WT-MOI0.2
STX7	395.970900512797	0.0141724615977919	0.0119427256191278	0.145387035973871	0.0974809170766711	0.922344488016278	0.987057046107672	protein_coding	DEGs	WT-MOI0.2
RABL2B	403.040746941098	0.1479501217087	0.118365199526034	0.168269201112831	0.879246592544847	0.379267586714806	0.828252779148202	protein_coding	DEGs	WT-MOI0.2
KEAP1	1535.54093406432	-0.256953374968577	-0.233109807132918	0.10757024375175	-2.38870310233351	0.0169079598827925	0.270510140242926	protein_coding	DEGs	WT-MOI0.2
DDX43	0							protein_coding	DEGs	WT-MOI0.2
PTPRH	175.994511099413	0.459674487785092	0.330319759321172	0.210226990773488	2.18656265826673	0.0287744658528331	0.33914151013793	protein_coding	DEGs	WT-MOI0.2
DCT	0.309247303253641	-1.73068558686701	-0.0110990787950098	4.06921922611108	-0.425311464116179	0.670609637494972		protein_coding	DEGs	WT-MOI0.2
SLC35C2	1210.16078319771	-0.184068118267835	-0.166374248210268	0.109710527306251	-1.67776167690836	0.0933936335099511	0.530288173500124	protein_coding	DEGs	WT-MOI0.2
CRYBG3	497.300842426997	0.0340131244062302	0.0247307531417199	0.206179934803149	0.16496815967424	0.868969043545155	0.978237920294175	protein_coding	DEGs	WT-MOI0.2
EPHA6	0.168994903235339	0.280529723881559	0.00189518525767836	4.0804728567969	0.0687493174753697	0.945189161369475		protein_coding	DEGs	WT-MOI0.2
SCTR	1.79747495086374	3.95305284498455	0.0869816459277792	2.07173186738384	1.90809095868975	0.0563794610813855		protein_coding	DEGs	WT-MOI0.2
RFX3	101.298603384204	-0.555889871143215	-0.315906598270411	0.292656474627778	-1.8994620633295	0.0575037500232577	0.447691484943212	protein_coding	DEGs	WT-MOI0.2
RIF1	1413.27483511878	0.0864578437558615	0.0675132203722672	0.178349842157099	0.48476546270058	0.627842724402369	0.922839331513062	protein_coding	DEGs	WT-MOI0.2
RAB21	593.930314796361	0.348235296276104	0.275383416434194	0.173217707489529	2.01039086201481	0.0443898368738406	0.410623189303467	protein_coding	DEGs	WT-MOI0.2
SLC4A4	83.2604998037409	-0.350608290734491	-0.213449910760315	0.270038351035579	-1.29836480407294	0.194162007472448	0.687818752055485	protein_coding	DEGs	WT-MOI0.2
SMARCA2	973.651828818586	0.181428758423659	0.151353541325715	0.149890851079126	1.21040581941778	0.226123209966181	0.718517132342037	protein_coding	DEGs	WT-MOI0.2
RDH8	0							protein_coding	DEGs	WT-MOI0.2
SESN1	154.920523361928	-0.0378597479575221	-0.0258263552194184	0.230154963531696	-0.164496769379072	0.869340089769566	0.978237920294175	protein_coding	DEGs	WT-MOI0.2
MID2	135.320997917791	-0.145585005896161	-0.0987849621131828	0.232142639351591	-0.627135998379279	0.530570091921422	0.89509673613534	protein_coding	DEGs	WT-MOI0.2
PIH1D3	0.233851875383571	-0.636124947830452	-0.00488266541496885	4.0737881606428	-0.156150718384453	0.875914221153271		protein_coding	DEGs	WT-MOI0.2
COL5A3	12.4427375163839	-0.548626912056217	-0.106105306106785	0.687466845840163	-0.798041266100232	0.42484654338803		protein_coding	DEGs	WT-MOI0.2
SRCAP	1120.66693752608	-0.225159075212438	-0.186984448427959	0.152063379785696	-1.48069229771005	0.138688587387847	0.613094090166139	protein_coding	DEGs	WT-MOI0.2
PUM3	1394.46217373133	0.33904315392497	0.297451471918445	0.125913019672541	2.69267749122935	0.00708807964285719	0.173459220045061	protein_coding	DEGs	WT-MOI0.2
CPB2	2.7763933061241	0.0954750817569869	0.00494056392588221	1.44387597759453	0.0661241569487474	0.947278978473113		protein_coding	DEGs	WT-MOI0.2
CHRNA3	40.7863661201903	-0.660331732970366	-0.242110229530232	0.440411798252157	-1.49935068858508	0.133782678967044	0.607563480081786	protein_coding	DEGs	WT-MOI0.2
KCNN2	6.28955388647462	-0.481734546854864	-0.0607787795863516	0.881877349688591	-0.546260256060522	0.584887051772394		protein_coding	DEGs	WT-MOI0.2
CNOT4	303.783168894422	0.227440184633586	0.180261785930082	0.172500212931932	1.31849219643185	0.187338935637968	0.679055600102235	protein_coding	DEGs	WT-MOI0.2
PSEN1	1607.37507413276	0.076944833178096	0.0686497202871948	0.116985490711784	0.65772971254755	0.510711826276987	0.886366496702906	protein_coding	DEGs	WT-MOI0.2
CPOX	744.179767809632	-0.0751855604270114	-0.0637527511363416	0.142536616302429	-0.527482427866011	0.597858615988652	0.914831289306499	protein_coding	DEGs	WT-MOI0.2
CLDND1	746.499086614058	0.364720673625253	0.311290235195434	0.139602496523189	2.61256555368744	0.00898654563263209	0.196948138501077	protein_coding	DEGs	WT-MOI0.2
MOK	253.336615120553	-0.15188401028839	-0.115638838385571	0.188634399411255	-0.805176631422652	0.420717759577113	0.849057840359402	protein_coding	DEGs	WT-MOI0.2
HSP90AA1	36065.9711462888	0.296391638844809	0.271131779463804	0.10271647750381	2.885531572418	0.0039075326624205	0.123542987604805	protein_coding	DEGs	WT-MOI0.2
RBL1	659.364624444127	0.245626103337908	0.207159047190957	0.144916937933629	1.69494406133811	0.0900860329294221	0.524185392815556	protein_coding	DEGs	WT-MOI0.2
DLGAP4	780.573263796733	-0.136049814780019	-0.121141881276912	0.11804456213999	-1.15252928481938	0.249103643005445	0.739956905964725	protein_coding	DEGs	WT-MOI0.2
IGSF9B	135.146780132374	-0.197177071717534	-0.119861172019368	0.270346915988755	-0.729348330075776	0.465788615718989	0.869285465401623	protein_coding	DEGs	WT-MOI0.2
CFHR2	8.17807363828244	-0.0648699034008187	-0.00999259978111129	0.78697392449446	-0.0824295461155085	0.934305141587043		protein_coding	DEGs	WT-MOI0.2
CROCCP3	198.863124531052	0.687733268314825	0.349644019824905	0.329986775013267	2.08412372976819	0.0371489140748513	0.379484128107925	transcribed_unprocessed_pseudogene	DEGs	WT-MOI0.2
NDC80	341.35428134845	0.231444214279295	0.164319888612148	0.215535237098886	1.07381149084736	0.282907178753475	0.764028958937914	protein_coding	DEGs	WT-MOI0.2
AP4E1	457.563704671498	0.161399198392168	0.133035276718589	0.155584616350989	1.03737247407585	0.299562301482555	0.775869323869505	protein_coding	DEGs	WT-MOI0.2
RSBN1	112.584959771723	0.19885078279525	0.122984532432167	0.265082324990632	0.750147271427007	0.453166011773658	0.864317579230059	protein_coding	DEGs	WT-MOI0.2
MAGI3	304.508876847656	-0.0905537720262548	-0.0739166878051967	0.159426733873213	-0.567996156141975	0.57003757800053	0.906092706817724	protein_coding	DEGs	WT-MOI0.2
CXCL2	545.360743367647	0.729306751941866	0.62813652144641	0.134908436985254	5.40593878514494	6.4469814022952e-08	1.66046761986e-05	protein_coding	DEGs	WT-MOI0.2
AFP	4.79015193400945	-0.564548762175914	-0.0562785992004985	1.00742831471902	-0.560386038319133	0.575216152678309		protein_coding	DEGs	WT-MOI0.2
COL4A4	535.427578254765	-0.257050505716522	-0.214949341429496	0.148962401810054	-1.72560661343454	0.0844182087674694	0.511687684392636	protein_coding	DEGs	WT-MOI0.2
TCF7	210.581435868827	-0.103783317699223	-0.0795709584917781	0.185768639351585	-0.558669741359324	0.576387133694527	0.907389048260165	protein_coding	DEGs	WT-MOI0.2
OSTM1	586.504936999665	0.18198423919084	0.134832351509177	0.199328810442952	0.912985126366987	0.361250364171749	0.816956613198326	protein_coding	DEGs	WT-MOI0.2
CDH7	4.20163942721724	0.73904674207086	0.0416895807608557	1.3831513571412	0.534320946334012	0.593119502657554		protein_coding	DEGs	WT-MOI0.2
IMPG2	1.19029716776029	-0.64102505856211	-0.0151471899749796	2.17668874714763	-0.294495508097848	0.768379295335689		protein_coding	DEGs	WT-MOI0.2
PCNP	1410.29040345615	0.480687587298475	0.419449154394141	0.128627033945267	3.7370650053473	0.000186180802268365	0.016703509252301	protein_coding	DEGs	WT-MOI0.2
EXD2	669.350015810743	0.0574439474203853	0.0512861919632596	0.116693215713907	0.492264670820445	0.622532251930568	0.920940343279073	protein_coding	DEGs	WT-MOI0.2
ARG2	25.8446726845967	-0.414036412146442	-0.131076432866373	0.493389355345049	-0.839167703277442	0.401375208102211	0.840096263864692	protein_coding	DEGs	WT-MOI0.2
MEF2C	2.62550308303763	0.695209644380777	0.0336348299891136	1.50426968703092	0.462157584091825	0.64396831800158		protein_coding	DEGs	WT-MOI0.2
PTPRC	0							protein_coding	DEGs	WT-MOI0.2
CACNA1S	0.168994903235339	0.280529723881559	0.00189518525767836	4.0804728567969	0.0687493174753697	0.945189161369475		protein_coding	DEGs	WT-MOI0.2
PKP1	0							protein_coding	DEGs	WT-MOI0.2
UBA5	478.194230236069	0.469368784458123	0.395524617081422	0.145434805307478	3.22734838793082	0.0012494323377056	0.0589484428158941	protein_coding	DEGs	WT-MOI0.2
STK17B	183.609548128345	0.24370905793404	0.142109951822643	0.285218407559398	0.854464689076165	0.392847566364912	0.835269254664686	protein_coding	DEGs	WT-MOI0.2
CDC14B	374.557185299747	0.00775398900770994	0.00603971775684695	0.179546720966661	0.0431864696050325	0.965552890717571	0.994181373339986	protein_coding	DEGs	WT-MOI0.2
ZNF510	229.891637296162	0.172991523053916	0.103354642441627	0.276720761142842	0.625148334875454	0.531873707177698	0.895359991455388	protein_coding	DEGs	WT-MOI0.2
LRP2	2.74777152316531	0.200028460583307	0.00988323447730557	1.47927013878245	0.135221049448037	0.892437104887372		protein_coding	DEGs	WT-MOI0.2
ZNF506	16.7913051480047	0.397506862247192	0.0696828278210417	0.721810546238726	0.550708027637662	0.581833840705299	0.908384882961165	protein_coding	DEGs	WT-MOI0.2
JMJD4	493.763185529065	-0.249555752138285	-0.220584167483173	0.121922441857725	-2.04684017426013	0.0406737796939647	0.396654274661004	protein_coding	DEGs	WT-MOI0.2
DUSP12	500.738478578671	0.0171311103891101	0.0147934024135924	0.13390261228787	0.127937088727447	0.898198759649493	0.984568251042819	protein_coding	DEGs	WT-MOI0.2
AACS	1292.85753066026	-0.180834837894088	-0.165207252057905	0.103462160050852	-1.74783551595294	0.0804925134544296	0.503391194150463	protein_coding	DEGs	WT-MOI0.2
DELE1	974.782144955261	-0.0940430315864116	-0.0806557247024266	0.137159399436755	-0.68564773520881	0.492935272126371	0.879567299322573	protein_coding	DEGs	WT-MOI0.2
SLC13A1	0.129169698993126	-1.59790682006058	-0.0110990787950098	4.07378840381063	-0.392240995768433	0.694880155902288		protein_coding	DEGs	WT-MOI0.2
CADPS2	6.98712889818918	-1.12300901694156	-0.115221630865511	0.988541835028654	-1.13602578783022	0.25594577183267		protein_coding	DEGs	WT-MOI0.2
PCDHB4	1.72715199189126	0.525156377913982	0.0148429551858849	1.98071022660858	0.265135389750154	0.790905165517442		protein_coding	DEGs	WT-MOI0.2
PCDHA6	7.19494695969024	-0.582858436014519	-0.0740278284209925	0.88616373237794	-0.657732216653092	0.510710216919154		protein_coding	DEGs	WT-MOI0.2
PCDHGA2	41.0989954461397	-0.228117488828379	-0.0934428248462638	0.404535447822571	-0.563899875910086	0.572822274512579	0.906092706817724	protein_coding	DEGs	WT-MOI0.2
HSPB11	392.513373120142	0.479098731787064	0.377672764502914	0.174594390122715	2.74406715731432	0.00606831220989207	0.158634364608343	protein_coding	DEGs	WT-MOI0.2
PHLPP1	415.381457679941	-0.0414403094752709	-0.0346574245243649	0.148742901477258	-0.278603611088001	0.780549041151819	0.963980577489744	protein_coding	DEGs	WT-MOI0.2
ATP8B1	776.924762762058	-0.179978018393439	-0.15773023524546	0.126342322415369	-1.42452675360624	0.154294046184671	0.634283584318047	protein_coding	DEGs	WT-MOI0.2
IL12RB2	2.89632715943518	-1.08508391697521	-0.0521772824131804	1.48890279809259	-0.728780897158158	0.466135698589443		protein_coding	DEGs	WT-MOI0.2
SMARCD3	301.295872852067	-0.177581115420658	-0.135652966778786	0.186711241377558	-0.951100287858743	0.341553468631181	0.80648174621514	protein_coding	DEGs	WT-MOI0.2
WDR70	490.142626855765	-0.0446671094179289	-0.0337179864408383	0.191931390411908	-0.23272435698021	0.815975454320576	0.970107818246408	protein_coding	DEGs	WT-MOI0.2
FYB1	353.018897816991	0.569005624171894	0.414734616782224	0.205257642162983	2.77215317381499	0.0055686825986199	0.148194711666698	protein_coding	DEGs	WT-MOI0.2
MPP4	2.18429675785081	-0.654080719682258	-0.032069947214894	1.49398131937876	-0.437810507533149	0.66152365334595		protein_coding	DEGs	WT-MOI0.2
STRADB	563.119217290803	-0.0485955411116847	-0.0386258657503311	0.170973184641	-0.284229022309686	0.77623487564159	0.963608259418854	protein_coding	DEGs	WT-MOI0.2
BZW1	5935.94252744443	0.284654810292273	0.263377458850556	0.0956621568403496	2.97562609598415	0.00292391116853369	0.103346104392336	protein_coding	DEGs	WT-MOI0.2
PGR	0							protein_coding	DEGs	WT-MOI0.2
C1QTNF3	0.99534908424797	1.70137990878194	0.0312555044955214	2.37276677504038	0.717044728828432	0.473346498023822		protein_coding	DEGs	WT-MOI0.2
ME2	914.122987950791	0.252128161198687	0.216245767252011	0.137207986454212	1.83756184836097	0.0661269949715267	0.473312627789365	protein_coding	DEGs	WT-MOI0.2
C5orf22	319.888950238761	0.126215786993034	0.0887529079187917	0.218914642461068	0.576552511856215	0.564241786768919	0.904494181564649	protein_coding	DEGs	WT-MOI0.2
CCNT2	516.312790998549	0.311292497273579	0.272609076677469	0.126881579883598	2.45340968767224	0.0141509068352672	0.247928698349438	protein_coding	DEGs	WT-MOI0.2
FAM135A	299.633887532814	0.247313487261024	0.184975300080905	0.195518207975533	1.26491281718361	0.20590258221842	0.69848741026868	protein_coding	DEGs	WT-MOI0.2
COL19A1	0.362619847622119	-2.41959420132733	-0.0172050031723351	4.04511127365763	-0.59815269287747	0.549738053702237		protein_coding	DEGs	WT-MOI0.2
EPB41L3	0							protein_coding	DEGs	WT-MOI0.2
COBLL1	146.016906563268	-0.0260513418679371	-0.0182899815099827	0.218959058342436	-0.118978141690739	0.905292673161252	0.98539781321053	protein_coding	DEGs	WT-MOI0.2
DLG3	210.18538208906	-0.0269618047177706	-0.0193806149801493	0.210326061913602	-0.128190507978256	0.897998211631053	0.984568251042819	protein_coding	DEGs	WT-MOI0.2
KCNK2	0.104682176390445	0.280529723881559	0.00189518525767836	4.0804728567969	0.0687493174753697	0.945189161369475		protein_coding	DEGs	WT-MOI0.2
SERTAD4	59.5066199657625	-0.397662813472922	-0.136672307513046	0.466238661361179	-0.852916856598612	0.393705413124901	0.835280413805568	protein_coding	DEGs	WT-MOI0.2
TRAF5	323.617195608165	0.0350701633785337	0.0288476168649961	0.156252365188497	0.224445648142519	0.822410554494214	0.971419580295682	protein_coding	DEGs	WT-MOI0.2
MRPL22	557.657477429496	0.175747421269334	0.147652308374519	0.146903890895456	1.19634286197637	0.231562788848347	0.722845812755091	protein_coding	DEGs	WT-MOI0.2
GEMIN5	929.140935864007	0.0116976722733784	0.00983673380764162	0.146342040064671	0.0799337788936729	0.936289924102315	0.990091686656291	protein_coding	DEGs	WT-MOI0.2
OPRK1	0.168994903235339	0.280529723881559	0.00189518525767836	4.0804728567969	0.0687493174753697	0.945189161369475		polymorphic_pseudogene	DEGs	WT-MOI0.2
NFE2L1	5015.09983861246	0.0591367120621746	0.0536261014194949	0.107860940386293	0.54826809269771	0.583507832859268	0.908384882961165	protein_coding	DEGs	WT-MOI0.2
SEMA5B	7.12030623879702	-0.58113990251917	-0.0565463956877304	1.01007959520847	-0.575340701144672	0.565060900004872		protein_coding	DEGs	WT-MOI0.2
GSK3B	1107.5911909198	0.104734330932745	0.0913772587757199	0.12857641009876	0.814568791058159	0.415319180752622	0.848404583123709	protein_coding	DEGs	WT-MOI0.2
ITGB5	10521.4912197813	0.0614304534337727	0.0575901992324025	0.0868963234878673	0.70693961456666	0.479604004513654	0.875355310747446	protein_coding	DEGs	WT-MOI0.2
ERC1	1333.92197858565	0.445591102026107	0.382769359686712	0.136205149350628	3.27147030894581	0.00106989822219643	0.0538755479773338	protein_coding	DEGs	WT-MOI0.2
XPO1	5211.26345561469	0.204517348260904	0.167081805773661	0.159316025995423	1.28372112587581	0.199239549827714	0.693040890802616	protein_coding	DEGs	WT-MOI0.2
LINC01587	0.104682176390445	0.280529723881559	0.00189518525767836	4.0804728567969	0.0687493174753697	0.945189161369475		lncRNA	DEGs	WT-MOI0.2
RNF13	808.814153489687	0.238629424140981	0.182164433736345	0.187511121864285	1.27261477489156	0.203154773089577	0.69848741026868	protein_coding	DEGs	WT-MOI0.2
TRPM3	22.0322651366622	-0.429606289889039	-0.129134659695712	0.5112363132716	-0.840328198010469	0.400724395325367	0.839857869542903	protein_coding	DEGs	WT-MOI0.2
PALB2	441.386480219456	0.162316229664952	0.130003570927635	0.168038327995776	0.965947659685312	0.334070372218484	0.803355503534691	protein_coding	DEGs	WT-MOI0.2
DOP1A	177.926767575122	-0.246215574585083	-0.174148800553189	0.216395526213044	-1.13780344212237	0.255202567344982	0.744980961641958	protein_coding	DEGs	WT-MOI0.2
LYRM2	619.301466812136	0.0846691805883534	0.0684723279694392	0.163802560069754	0.516897785677452	0.605227513464131	0.916769134596506	protein_coding	DEGs	WT-MOI0.2
BCKDHB	199.895331602102	0.0308110753610651	0.0238365635924199	0.182110894480377	0.169188534540887	0.865648347895693	0.977770677204349	protein_coding	DEGs	WT-MOI0.2
KAT6A	931.592694129858	-0.0217602974967403	-0.0194694939731061	0.115392674502187	-0.188576073746587	0.850425086722471	0.976025724114216	protein_coding	DEGs	WT-MOI0.2
TUT7	488.445596102515	0.220244670686092	0.181870114395085	0.154751589127278	1.42321427474937	0.154674048743253	0.634689562230985	protein_coding	DEGs	WT-MOI0.2
ULK2	643.508264394191	-0.0549277852514289	-0.0478878868521029	0.129004554401027	-0.425781752485102	0.670266884608695	0.934709353903804	protein_coding	DEGs	WT-MOI0.2
GRHL2	0.233450148628994	-1.73068558686701	-0.0110990787950098	4.06921922611108	-0.425311464116179	0.670609637494972		protein_coding	DEGs	WT-MOI0.2
TNPO1	4734.0862610695	0.128236180466151	0.110375632328381	0.135399577495631	0.947094391563295	0.343590682350683	0.806968016626628	protein_coding	DEGs	WT-MOI0.2
PLOD1	2209.30399448828	0.0731599739603887	0.0666827032965867	0.104847025038276	0.697778252970751	0.485315881295265	0.877081621337327	protein_coding	DEGs	WT-MOI0.2
P2RX5	204.80737394819	0.0198582121604983	0.0136485578632466	0.226707372018383	0.0875940291826417	0.930199347960923	0.988826966365953	protein_coding	DEGs	WT-MOI0.2
ITGAE	636.148434166855	-0.0160408919496383	-0.0136664563766189	0.140272535524212	-0.114355186421148	0.908956236937681	0.986098167131126	protein_coding	DEGs	WT-MOI0.2
DIS3	723.389927469961	0.304511627738507	0.263086456661307	0.133528723004369	2.28049531881275	0.0225783281126331	0.308967056737926	protein_coding	DEGs	WT-MOI0.2
PIBF1	186.344957737935	0.479933683178429	0.294082639145775	0.267910784815452	1.79139366677242	0.0732301445232032	0.491045156040993	protein_coding	DEGs	WT-MOI0.2
TDRD3	149.783081791619	0.396842198232746	0.258610416613377	0.246567123728335	1.60946922781961	0.107513778440173	0.561925806079029	protein_coding	DEGs	WT-MOI0.2
AC000061.1	0							lncRNA	DEGs	WT-MOI0.2
NUFIP1	142.00731071798	0.3203955794403	0.231256975017473	0.20902057610551	1.53284229433264	0.125314716853611	0.592360735447796	protein_coding	DEGs	WT-MOI0.2
PDS5B	512.44469474841	0.480960196347699	0.341788515012216	0.215098913843537	2.23599546717167	0.0253520680795146	0.32329050735189	protein_coding	DEGs	WT-MOI0.2
OXCT1	93.1600217930558	1.08581596172322	0.0839597787445292	1.14014638344709	0.952347854176752	0.340920595944828	0.80648174621514	protein_coding	DEGs	WT-MOI0.2
RRAGB	170.772862722402	-0.0914748183737569	-0.0556098563530535	0.269962746887337	-0.338842375210872	0.734728476823331	0.950739497892171	protein_coding	DEGs	WT-MOI0.2
EPYC	0							protein_coding	DEGs	WT-MOI0.2
CYLD	359.243113975774	0.0298723739869658	0.0245696529573861	0.156375451442171	0.191029817733334	0.84850223214235	0.975494043260281	protein_coding	DEGs	WT-MOI0.2
SLC27A5	322.736223970911	0.122951798262191	0.0975904257686571	0.171731246487291	0.715954730295921	0.474019302203455	0.873790596846002	protein_coding	DEGs	WT-MOI0.2
ZNF324	198.390347718109	-0.27861805223773	-0.208874047203043	0.19410107725334	-1.43542764512367	0.151165272913309	0.629962228843765	protein_coding	DEGs	WT-MOI0.2
ZNF671	37.2430558414219	-0.560561533776241	-0.231353129493073	0.400210365557555	-1.40066720409725	0.161313614210245	0.645006208299975	protein_coding	DEGs	WT-MOI0.2
ZNF416	85.7244287099382	0.229491375701053	0.136197165421963	0.278534054043362	0.82392573679815	0.40998175570721	0.844604296373792	protein_coding	DEGs	WT-MOI0.2
ZNF586	133.60251407322	0.306474964467494	0.203591607792603	0.239372531052314	1.28032637295595	0.200430376192205	0.694333333073665	protein_coding	DEGs	WT-MOI0.2
ZNF446	276.143703760568	-0.174056707441267	-0.139645569401805	0.166965502021285	-1.04247108135595	0.29719332617071	0.774585989958199	protein_coding	DEGs	WT-MOI0.2
ZNF264	160.622137712958	-0.494290044916062	-0.319200945355206	0.249381476223565	-1.98206399449228	0.0474720787130923	0.417834077681453	protein_coding	DEGs	WT-MOI0.2
RPS5	14493.4782036676	-0.146127554411962	-0.136375662680624	0.0899953803790928	-1.62372283773256	0.104434974655189	0.554567377823212	protein_coding	DEGs	WT-MOI0.2
FAT1	4788.67530905141	-0.417776747080749	-0.376198102660793	0.111857910066553	-3.73488783075046	0.000187798873054904	0.016703509252301	protein_coding	DEGs	WT-MOI0.2
YTHDC1	1067.8780995144	0.251560006610352	0.215194184596888	0.138342460216873	1.81838609936525	0.069005141451897	0.481961001984273	protein_coding	DEGs	WT-MOI0.2
CHMP2B	1252.47739938436	0.325478994826495	0.286539293568801	0.124143665157211	2.62179302032304	0.00874685345445266	0.194235881570762	protein_coding	DEGs	WT-MOI0.2
SMAP2	197.214087327946	-0.000974175289371771	-0.000748168978089298	0.185060707019423	-0.0052640849862825	0.995799887260634	0.999339778196789	protein_coding	DEGs	WT-MOI0.2
PPIE	728.488244511409	-0.028768650734017	-0.0258618003993336	0.112823580300018	-0.254987925906234	0.798732424798842	0.966431967151229	protein_coding	DEGs	WT-MOI0.2
ZMPSTE24	853.897707278961	0.252576068479525	0.191150728053785	0.190937434047715	1.32282111016746	0.185894875232557	0.678104106054959	protein_coding	DEGs	WT-MOI0.2
STARD7	2706.89484021371	-0.0745532401547841	-0.0659171600579648	0.121836436309285	-0.611912514951841	0.540595641002012	0.897811640146153	protein_coding	DEGs	WT-MOI0.2
NOA1	570.03112151405	-0.0821211602174028	-0.0732030418477338	0.117499015694549	-0.698909346022825	0.484608686369785	0.877081621337327	protein_coding	DEGs	WT-MOI0.2
REST	442.011306500017	0.272840436061926	0.231265684398109	0.142721769817624	1.91169459578993	0.0559153779077197	0.445254182619455	protein_coding	DEGs	WT-MOI0.2
HAL	5.93111757026202	0.649384348367254	0.0503354419666858	1.17438223570492	0.552958252112406	0.580291997524673		protein_coding	DEGs	WT-MOI0.2
SSH1	1751.75690827368	-0.0483969808151933	-0.0422591065784717	0.128240421849584	-0.377392557800217	0.705881896734946	0.945762073560528	protein_coding	DEGs	WT-MOI0.2
GSTP1	10761.1716668362	-0.114735996264097	-0.107042037549803	0.0902242905265203	-1.27167523950074	0.203488531596543	0.69848741026868	protein_coding	DEGs	WT-MOI0.2
APLP2	5537.29053990812	0.0737758081147143	0.069622808615632	0.0821850011928996	0.897679710943269	0.36935632914947	0.820872799505434	protein_coding	DEGs	WT-MOI0.2
FAM234B	114.32742550349	-0.0827021474165796	-0.0527810658642012	0.252812571982262	-0.327128302078198	0.743570846438938	0.953462850616769	protein_coding	DEGs	WT-MOI0.2
SLCO1A2	5.64072166384962	-0.226945468963665	-0.0108384234553095	1.50382436764817	-0.150912216776075	0.880044963269408		protein_coding	DEGs	WT-MOI0.2
WBP11	1544.05060891278	0.316561411332269	0.280786880856652	0.120193858150293	2.63375696731885	0.00844459086356611	0.190497566643061	protein_coding	DEGs	WT-MOI0.2
EIF3I	3509.86057418724	0.038937402370963	0.036165911163396	0.093150035162152	0.418007382425377	0.675941719663698	0.937805090365767	protein_coding	DEGs	WT-MOI0.2
NKAIN1	26.651690287234	0.554362987949636	0.194559180269824	0.457733281021601	1.21110483098884	0.225855230134188	0.718517132342037	protein_coding	DEGs	WT-MOI0.2
COL16A1	274.639785054599	-0.0138712495337621	-0.0110442269205202	0.170240962632776	-0.0814800933878854	0.935060155408932	0.989969381666709	protein_coding	DEGs	WT-MOI0.2
TXLNA	1579.59815023512	-0.0928802531908084	-0.0861455060580416	0.0940790790765486	-0.987257253179904	0.323516540782423	0.797403092850239	protein_coding	DEGs	WT-MOI0.2
APOB	0							protein_coding	DEGs	WT-MOI0.2
NCOA1	670.047347673388	0.00436689004747726	0.00372594508989788	0.139664876380995	0.0312669166409793	0.975056674197135	0.995123696813764	protein_coding	DEGs	WT-MOI0.2
AGBL5	858.865333494417	-0.037289330712845	-0.0325205722416567	0.128852559848658	-0.289395342681919	0.772278858602159	0.96204195587524	protein_coding	DEGs	WT-MOI0.2
EFR3B	746.64760340505	-0.0662145157000876	-0.0593820843230545	0.114150104022904	-0.580065311958031	0.56187057486668	0.904493806016316	protein_coding	DEGs	WT-MOI0.2
KIF3C	2919.81740598329	0.119174431572282	0.105584346667484	0.120723382470625	0.987169420980065	0.323559589900087	0.797403092850239	protein_coding	DEGs	WT-MOI0.2
RAB10	4229.41680096661	0.154613995027542	0.145050471055433	0.0863992310307684	1.78952975834335	0.0735295393707537	0.491793355919077	protein_coding	DEGs	WT-MOI0.2
GCKR	10.1396438468371	-1.15907427638929	-0.185316565169674	0.767264147759521	-1.51065872134634	0.130875424529936		protein_coding	DEGs	WT-MOI0.2
HADHA	5191.78722720415	0.00856474129895559	0.00811501895085384	0.0792099212199541	0.108127128105236	0.913894849189543	0.986750651542049	protein_coding	DEGs	WT-MOI0.2
MAPRE3	294.172733234202	-0.0986790521127581	-0.0825298028359422	0.148806796857145	-0.663135382233181	0.507243851691543	0.884849528072339	protein_coding	DEGs	WT-MOI0.2
CAD	3654.84802901569	-0.207065205230335	-0.186850455382554	0.110683245520577	-1.87079087043792	0.0613740735353266	0.457423182786298	protein_coding	DEGs	WT-MOI0.2
CD59	3902.88745855589	-0.101921735533194	-0.0928847454827702	0.104953145171799	-0.97111654316178	0.331490246654784	0.802443781651002	protein_coding	DEGs	WT-MOI0.2
CD82	106.573672054688	-0.159570366769349	-0.106066542475769	0.238580517288274	-0.668832344665184	0.503602431501028	0.883040392709464	protein_coding	DEGs	WT-MOI0.2
BCORL1	413.183061127484	-0.113147789687502	-0.0811848476372379	0.210807977233416	-0.53673390908836	0.591451429750034	0.912522354582825	protein_coding	DEGs	WT-MOI0.2
ATRX	1526.89239930923	0.238959625189896	0.191981058246611	0.166533657374486	1.43490288364079	0.151314773876044	0.630153765502486	protein_coding	DEGs	WT-MOI0.2
AK6	481.691007507311	0.305479830014952	0.188779891746689	0.264939598761094	1.1530168817475	0.24890345541935	0.739562853800311	protein_coding	DEGs	WT-MOI0.2
FCN1	0.880829776902073	-2.41400315531679	-0.0312385415360626	2.85195756615311	-0.84643726258976	0.397308858597891		protein_coding	DEGs	WT-MOI0.2
MYNN	263.468834692149	0.453651337266425	0.314003568947417	0.224796110853945	2.01805687626496	0.0435853381819724	0.40881746159819	protein_coding	DEGs	WT-MOI0.2
MECOM	9.60800662554246	-0.416188051370369	-0.0508635252547955	0.906093242344608	-0.459321438369235	0.646003354848315		protein_coding	DEGs	WT-MOI0.2
SCAMP1	556.268537202283	0.311288084428053	0.243311204820086	0.178130448446371	1.74752877536134	0.0805456579548266	0.503391194150463	protein_coding	DEGs	WT-MOI0.2
PREP	767.448329762695	0.158248569390777	0.142457945202853	0.112051487789764	1.41228441060676	0.157866234740604	0.639400983245587	protein_coding	DEGs	WT-MOI0.2
HACE1	133.165102977102	0.30575533902834	0.183361154462741	0.275437346529189	1.11007219202911	0.266967919008134	0.752346722069379	protein_coding	DEGs	WT-MOI0.2
SEH1L	702.379983779298	0.136487839880956	0.118719268084634	0.130113852654669	1.04898776799119	0.294183748199402	0.771863872404945	protein_coding	DEGs	WT-MOI0.2
WDR47	213.957862808382	0.146956528851018	0.112740621626738	0.185232279923423	0.793363494266616	0.427566073375338	0.850785259873855	protein_coding	DEGs	WT-MOI0.2
WDFY1	1056.28167792879	-0.0694441998145178	-0.063504737024976	0.102925829082521	-0.674701388694577	0.499865502087487	0.882004691723757	protein_coding	DEGs	WT-MOI0.2
OVGP1	15.8538857922305	-0.878390711299512	-0.212399407576661	0.593066536883629	-1.48109976987602	0.138579989196822	0.613094090166139	protein_coding	DEGs	WT-MOI0.2
SLC25A24	899.693141499397	0.0960769417146615	0.0785217900458701	0.159225147550437	0.603403062849905	0.546240585174131	0.898668700239129	protein_coding	DEGs	WT-MOI0.2
MAP3K4	387.205017962057	-0.0732229014928818	-0.0475366574356348	0.247647767475224	-0.295673577999073	0.767479377152034	0.96101605917236	protein_coding	DEGs	WT-MOI0.2
PILRA	66.02010603061	-0.0817322037958987	-0.0443133752152326	0.309981291078032	-0.263668183043099	0.792035614411754	0.965509301797646	protein_coding	DEGs	WT-MOI0.2
IGSF9	9.21810433866683	-0.679259218220486	-0.105604770554901	0.776353841665402	-0.874935089859757	0.381609224964187		protein_coding	DEGs	WT-MOI0.2
ABCB1	3.31972115970849	2.17377460573206	0.0861417504112041	1.65900398977407	1.31028895598262	0.190098102153633		protein_coding	DEGs	WT-MOI0.2
ZNF213	238.23732005656	-0.168053829229006	-0.128309681273166	0.186945384582129	-0.89894612592148	0.368681357343792	0.820765339065428	protein_coding	DEGs	WT-MOI0.2
AKR1B1	38745.2828953983	0.26758248105607	0.248292866467726	0.0937962608388072	2.85280541743473	0.00433351475097937	0.130624623020054	protein_coding	DEGs	WT-MOI0.2
CPNE3	1882.86741639982	0.102199959336967	0.084651688658044	0.153199501591907	0.667103732551347	0.504705876130539	0.883699322399075	protein_coding	DEGs	WT-MOI0.2
RRN3	1118.26576027047	0.138346543536315	0.118815664334973	0.136463834231977	1.01379639752125	0.310679914647104	0.785246483111432	protein_coding	DEGs	WT-MOI0.2
CTTN	6275.20913852357	-0.0734634249401911	-0.0696703530549313	0.078512452615298	-0.935691377521391	0.349432111355205	0.810298712630918	protein_coding	DEGs	WT-MOI0.2
WNT11	26.5154253699676	0.144382683809012	0.0507853206456025	0.456529113427334	0.316261722554948	0.751803862147315	0.956092111930229	protein_coding	DEGs	WT-MOI0.2
MTIF2	1193.01621754957	0.303272630170214	0.270299007039299	0.117608065037729	2.57867205002414	0.00991808960103573	0.206936395380973	protein_coding	DEGs	WT-MOI0.2
DDHD2	1104.27297587885	0.343404644145379	0.239687237186288	0.221230794244593	1.55224612973956	0.120603342255914	0.585657416272398	protein_coding	DEGs	WT-MOI0.2
TTC39A	162.406714284216	-0.533726890010725	-0.291911770055744	0.305439357865093	-1.74740705893725	0.0805667538933373	0.503391194150463	protein_coding	DEGs	WT-MOI0.2
EPS15	581.122303106898	-0.0609949821257948	-0.048791507208277	0.168378638701703	-0.36224893250178	0.717166016176378	0.948448271282978	protein_coding	DEGs	WT-MOI0.2
ORC1	659.478931857492	0.0155634946374917	0.0137626307393574	0.121711432241542	0.127872085233581	0.898250202416824	0.984568251042819	protein_coding	DEGs	WT-MOI0.2
MGST2	566.408470024621	0.0985090087101324	0.0852350597918699	0.132796058017153	0.741806723640908	0.458204446266731	0.866020385950517	protein_coding	DEGs	WT-MOI0.2
CHERP	742.823827618082	-0.130053763703354	-0.10757957973301	0.153866652301701	-0.845236844747527	0.397978614584273	0.83781884144895	protein_coding	DEGs	WT-MOI0.2
ATG16L1	1530.15216645629	0.250959951664622	0.226316108179149	0.111109075331542	2.25868094857037	0.0239032383864729	0.313765920763143	protein_coding	DEGs	WT-MOI0.2
USP40	1516.4513885751	0.263638538160686	0.220444026337627	0.148895602900886	1.7706267547483	0.0766227898246994	0.494585312627713	protein_coding	DEGs	WT-MOI0.2
POMGNT1	1137.99341308276	-0.0459601861252702	-0.0390584097681975	0.141414063704011	-0.325004351911333	0.74517777799665	0.953494067670108	protein_coding	DEGs	WT-MOI0.2
RAD54L	326.657805277917	-0.350216518074418	-0.225193149307404	0.251151026291355	-1.39444589674159	0.16318299659198	0.647416176630456	protein_coding	DEGs	WT-MOI0.2
MAST2	1259.6756666682	-0.15891505772163	-0.137588361253005	0.132514389347775	-1.19922869134285	0.230439033856599	0.722137250121441	protein_coding	DEGs	WT-MOI0.2
DNAJA1	6905.10338784225	0.274764843325005	0.250477821644212	0.104792740107882	2.62198357483677	0.00874196440524414	0.194235881570762	protein_coding	DEGs	WT-MOI0.2
B4GALT1	6524.83323498576	0.064321699993005	0.0611381069485109	0.0767899183621631	0.837632092401056	0.402237363016736	0.84080688756347	protein_coding	DEGs	WT-MOI0.2
CHMP5	1479.44214828979	0.292521835665355	0.253286395668784	0.132504458110035	2.20763768885751	0.0272695396794307	0.332891793242841	protein_coding	DEGs	WT-MOI0.2
NFX1	970.941635124257	-0.0360500660567926	-0.0327576451402319	0.106705600269239	-0.337846054619732	0.735479201737011	0.950803401504993	protein_coding	DEGs	WT-MOI0.2
AQP6	16.8305089081107	-0.548102960121115	-0.118133064197733	0.637593310022657	-0.859643524336286	0.389985575018482	0.833160643067089	protein_coding	DEGs	WT-MOI0.2
DIMT1	486.13375058903	0.0988225143556579	0.0832265542325206	0.145747270057295	0.67804024265298	0.497746177860343	0.881465523363109	protein_coding	DEGs	WT-MOI0.2
IPO11	654.685873714843	0.26310980470193	0.224297289631008	0.139900974401932	1.8806860054171	0.0600146444818048	0.453197355325108	protein_coding	DEGs	WT-MOI0.2
FOLH1	0.129169698993126	-1.59790682006058	-0.0110990787950098	4.07378840381063	-0.392240995768433	0.694880155902288		protein_coding	DEGs	WT-MOI0.2
EIF2AK1	3806.99453950446	0.452468766209098	0.401104360103513	0.120461830806968	3.75611729605994	0.000172569836020834	0.0157630505449031	protein_coding	DEGs	WT-MOI0.2
NME8	0.894636325234155	-1.29944061608904	-0.0231792018617739	2.49116616892383	-0.521619405521388	0.601935349289508		protein_coding	DEGs	WT-MOI0.2
EPDR1	2672.81897204112	-0.0362227828590727	-0.0337425920204675	0.091237657316896	-0.397015705184758	0.691355879304433	0.942110234941289	protein_coding	DEGs	WT-MOI0.2
SNX10	149.100914712821	0.196229288678434	0.122283860882171	0.261983493064333	0.749013941234258	0.453848802720556	0.864458139338994	protein_coding	DEGs	WT-MOI0.2
SEPHS1	1424.31911245723	-0.120940182524838	-0.110178616312334	0.105166726957392	-1.14998522844433	0.250149955324093	0.740411821419899	protein_coding	DEGs	WT-MOI0.2
MRPL28	1628.85027088335	0.0155718340364565	0.0139844448824604	0.113381284522565	0.137340427055731	0.890761717008123	0.982561397077009	protein_coding	DEGs	WT-MOI0.2
HBQ1	39.9616550650674	-0.126603116623903	-0.055288273186501	0.381744703962128	-0.331643413280889	0.740158534038926	0.952377151171145	protein_coding	DEGs	WT-MOI0.2
ITPKC	401.334405073219	-0.271310473575781	-0.221998451050141	0.158477638241528	-1.71197953595377	0.0869004397752357	0.516178755882317	protein_coding	DEGs	WT-MOI0.2
CEACAM6	1173.85041793724	0.140391061372464	0.123711159747303	0.123650910550498	1.13538234977356	0.256215151705146	0.74512640814585	protein_coding	DEGs	WT-MOI0.2
FAT2	2.31654081688151	0.0384990823918051	0.00178982942382688	1.54633605863512	0.024896969954763	0.980137144112223		protein_coding	DEGs	WT-MOI0.2
RBM22	793.870784318158	0.098248598921999	0.0861656610058894	0.125975921421764	0.77989982381685	0.435449842184235	0.853978578807369	protein_coding	DEGs	WT-MOI0.2
TMED2	4196.53222688908	0.12224702128233	0.115533158465623	0.081110122494359	1.50717342697679	0.131766209641234	0.605846918253855	protein_coding	DEGs	WT-MOI0.2
ERO1B	189.024329131662	0.402879521159794	0.295409993024041	0.202720045497983	1.98736893616079	0.0468815274615807	0.416786177281239	protein_coding	DEGs	WT-MOI0.2
ZFAND6	1586.66127056568	0.178526349557655	0.162945473831795	0.104075004168621	1.71536240602411	0.0862788034511325	0.515094254426567	protein_coding	DEGs	WT-MOI0.2
HSD17B2	0.998774256321262	-0.0831432969079038	-0.00125088707380832	2.72150694551817	-0.0305504628767623	0.975628048586288		protein_coding	DEGs	WT-MOI0.2
TXLNG	567.121761303246	0.358077721062781	0.301428944069475	0.146029009777162	2.45209990541743	0.0142025223419575	0.247928698349438	protein_coding	DEGs	WT-MOI0.2
PPEF1	28.4142677336371	-0.132237908301545	-0.0439957027220705	0.478918501535058	-0.276117769260716	0.78245761311495	0.963980577489744	protein_coding	DEGs	WT-MOI0.2
LAT2	32.967444094308	0.188057721985683	0.0763859260313313	0.406586035974717	0.462528727861615	0.643702205926989	0.927437112600396	protein_coding	DEGs	WT-MOI0.2
HUWE1	7064.86066735643	-0.0845004111742174	-0.0800472845693842	0.0793793343523261	-1.06451398041663	0.28709592453875	0.766060473917851	protein_coding	DEGs	WT-MOI0.2
ZW10	421.472590405345	0.224649070874017	0.180051558293658	0.167695724855219	1.33962312436986	0.180367901947605	0.671253709005333	protein_coding	DEGs	WT-MOI0.2
ALG9	417.239274620357	0.0984579607952702	0.0807034718516496	0.157975638967164	0.623247745278849	0.533121730691437	0.89563806117043	protein_coding	DEGs	WT-MOI0.2
MYBPC2	0.337210912648473	1.56034934250695	0.0118278474922518	4.00906186262331	0.389205603698503	0.697124058481002		protein_coding	DEGs	WT-MOI0.2
NOX4	0							protein_coding	DEGs	WT-MOI0.2
ACOX3	246.130751622281	0.260105626639278	0.17414307787576	0.236458969804186	1.10000321347367	0.271330721770771	0.756097369588609	protein_coding	DEGs	WT-MOI0.2
MTMR2	565.431761994802	0.21433263004547	0.153457587633424	0.212104417914019	1.01050526034943	0.312253280465681	0.786818169911197	protein_coding	DEGs	WT-MOI0.2
PPP1R15A	906.358810290979	-0.35980068074607	-0.313640349573697	0.12898461887388	-2.78948516410225	0.00527919150976517	0.144904599602003	protein_coding	DEGs	WT-MOI0.2
HSD17B14	314.534066876083	-0.140254738779038	-0.11098196337957	0.172499615559476	-0.813072761490758	0.416176342305459	0.848823927656392	protein_coding	DEGs	WT-MOI0.2
TRIP6	947.642032902162	-0.214976356683153	-0.191234393555252	0.118491488015698	-1.8142767913816	0.0696351228075531	0.483873248310246	protein_coding	DEGs	WT-MOI0.2
ACHE	7.57815038817155	-0.0908689917100229	-0.0132550482611041	0.813607636424169	-0.11168650297998	0.911071981429906		protein_coding	DEGs	WT-MOI0.2
FTL	143375.814579112	-0.130762756475563	-0.124663291002519	0.074436840229707	-1.75669407879268	0.078969967352101	0.500684889858297	protein_coding	DEGs	WT-MOI0.2
SRRT	2110.5415007569	-0.194621913206477	-0.172623225772364	0.120079423264561	-1.62077654868214	0.105065569714648	0.55522541735178	protein_coding	DEGs	WT-MOI0.2
BAX	2450.6692707996	-0.080625869507159	-0.0720375701049394	0.116178828821476	-0.693980739219289	0.487694287918822	0.877983838374311	protein_coding	DEGs	WT-MOI0.2
NLK	264.993683907983	0.240109511061784	0.192643798677133	0.167192445032139	1.43612656071648	0.150966331434517	0.629775812879202	protein_coding	DEGs	WT-MOI0.2
PIGS	1216.40812589555	-0.21527707512697	-0.195065645528625	0.108336582025607	-1.98711341175675	0.0469098303208438	0.416786177281239	protein_coding	DEGs	WT-MOI0.2
ADAMTS2	5.21896398632802	-0.917294460358373	-0.0699372596762688	1.1760812007604	-0.779958441445451	0.435415337351205		protein_coding	DEGs	WT-MOI0.2
TMPRSS11E	0							protein_coding	DEGs	WT-MOI0.2
ATXN7L3	1748.27163071384	-0.0344321175479202	-0.0316204942252873	0.100331266653529	-0.34318432026602	0.731459799814398	0.950610659600426	protein_coding	DEGs	WT-MOI0.2
PGS1	659.16924926987	-0.147113407703125	-0.128967015888402	0.126134679086837	-1.16632006969189	0.243485061726743	0.734237421042107	protein_coding	DEGs	WT-MOI0.2
PSMC5	3670.54874763029	-0.0376897957614917	-0.0357864793522388	0.0776060537414292	-0.485655357339364	0.627211540589961	0.922839331513062	protein_coding	DEGs	WT-MOI0.2
UIMC1	832.182805185167	0.180137853134941	0.153038044754072	0.141531996828526	1.27277122609376	0.203099234445643	0.69848741026868	protein_coding	DEGs	WT-MOI0.2
CETP	0.298164602228465	-0.636124947830452	-0.00419625247771326	4.0737881606428	-0.156150718384453	0.875914221153271		protein_coding	DEGs	WT-MOI0.2
MMP2	114.451775812624	-0.0383336124053506	-0.0239509894080061	0.260439243767137	-0.147188310989051	0.882983386590126	0.981275861233636	protein_coding	DEGs	WT-MOI0.2
MT3	0.168994903235339	0.280529723881559	0.00189518525767836	4.0804728567969	0.0687493174753697	0.945189161369475		protein_coding	DEGs	WT-MOI0.2
LPCAT2	324.124755474156	-0.124786526284903	-0.0810010547661986	0.247618769594051	-0.503946152747141	0.614299216940039	0.919524508900882	protein_coding	DEGs	WT-MOI0.2
GNAO1	5.16830162733397	1.28524698361048	0.119352341456977	1.05696225584285	1.21598191090144	0.223991812906219		protein_coding	DEGs	WT-MOI0.2
OGFOD1	1075.55684499162	0.0261165616363671	0.0236675326133281	0.108220544571077	0.241327205845045	0.809301526681047	0.968447689534514	protein_coding	DEGs	WT-MOI0.2
SH3BP2	178.362840963842	-0.388310654828042	-0.26812080297852	0.224856820934804	-1.72692406311584	0.0841813021916394	0.511040354997236	protein_coding	DEGs	WT-MOI0.2
NOP14	952.755073854346	0.0321788184440784	0.0290194639288566	0.110968484930852	0.289981596704056	0.771830316697508	0.961944297299236	protein_coding	DEGs	WT-MOI0.2
ADD1	2095.07185190389	-0.0109579266746388	-0.00991252960584023	0.109315061289007	-0.100241691725061	0.920152447474651	0.987057046107672	protein_coding	DEGs	WT-MOI0.2
L2HGDH	391.793376436268	0.171052257637758	0.143190670951128	0.14859633979791	1.15112026225133	0.249682763201632	0.739963350328342	protein_coding	DEGs	WT-MOI0.2
TXNDC16	64.0018979370189	0.136552518263214	0.0733050883822366	0.313741702707266	0.43523865997063	0.663389203698396	0.933190176480759	protein_coding	DEGs	WT-MOI0.2
RTRAF	2546.44415877623	0.181317879327441	0.16763489396561	0.0961635725736832	1.88551521615433	0.059360312074033	0.452056965945097	protein_coding	DEGs	WT-MOI0.2
NID2	130.215916921512	0.470832746073561	0.287163957569437	0.269482053501652	1.74717662996684	0.080606704222742	0.503391194150463	protein_coding	DEGs	WT-MOI0.2
GMCL1	454.331812148018	0.255140125453671	0.211265224504932	0.153170475968185	1.66572653013538	0.0957678953182494	0.537168655246346	protein_coding	DEGs	WT-MOI0.2
SF3B2	4517.27120972237	-0.0273082444419717	-0.0254103149095027	0.091948401247339	-0.296995315541302	0.766470085530802	0.960517788448148	protein_coding	DEGs	WT-MOI0.2
KLHL42	587.281594393743	-0.270564469319028	-0.228908688008893	0.143488424128498	-1.88561879442435	0.0593463428763279	0.452056965945097	protein_coding	DEGs	WT-MOI0.2
GNAS	10463.6962386542	-0.0218738404477835	-0.0204686447336667	0.0881746998649934	-0.248073886061139	0.80407724009581	0.967501466556223	protein_coding	DEGs	WT-MOI0.2
DNM1L	1605.91573653015	0.0857114374050771	0.0748599693370844	0.128135820768469	0.668910823616999	0.503552365382207	0.883040392709464	protein_coding	DEGs	WT-MOI0.2
PTHLH	109.022661940062	0.0120725942138656	0.00721416220167488	0.276732825454897	0.0436254506274077	0.965202964339643	0.994145479150862	protein_coding	DEGs	WT-MOI0.2
PHACTR3	0.104682176390445	0.280529723881559	0.00189518525767836	4.0804728567969	0.0687493174753697	0.945189161369475		protein_coding	DEGs	WT-MOI0.2
ERGIC2	705.947387503783	0.406745622778493	0.28802148122586	0.216262510146024	1.88079580924059	0.0599997004677918	0.453197355325108	protein_coding	DEGs	WT-MOI0.2
TFAP2C	364.295416362306	0.020749167909883	0.0173305903383903	0.149525524785527	0.138766728554504	0.88963448632894	0.98215497257494	protein_coding	DEGs	WT-MOI0.2
AURKA	2151.04694623709	0.0817155209753397	0.0758500287175547	0.0935693199539217	0.873315324035491	0.382491230248886	0.830136207653135	protein_coding	DEGs	WT-MOI0.2
CASS4	0.716893307790246	1.43178328672936	0.0200567414762774	2.99402911382977	0.478212880467922	0.632498695802686		protein_coding	DEGs	WT-MOI0.2
PIR	1388.36508350181	0.125932161592265	0.116536703319421	0.0955542107635848	1.31791326186388	0.187532685683376	0.679055600102235	protein_coding	DEGs	WT-MOI0.2
AAMDC	201.994825818865	0.0346902017383116	0.0272270061087358	0.176293596589953	0.196775166026017	0.844003485786682	0.974443503807946	protein_coding	DEGs	WT-MOI0.2
RFX2	192.025449543555	-0.350598614259974	-0.18385685793492	0.319542888122283	-1.09718797473536	0.272559228810531	0.756702251960109	protein_coding	DEGs	WT-MOI0.2
METTL2A	635.325615304085	0.0385379658893294	0.0342028971059474	0.119847108707502	0.321559412696261	0.747786495902303	0.954849937997487	protein_coding	DEGs	WT-MOI0.2
SULT2B1	216.322140795889	0.407617349545021	0.31435143386027	0.183116509408257	2.22599999782784	0.026014181563347	0.326967045233396	protein_coding	DEGs	WT-MOI0.2
ALG6	155.940619847036	0.128172272244167	0.07328561551768	0.291916295039087	0.439072002564997	0.660609364947115	0.932053649523582	protein_coding	DEGs	WT-MOI0.2
CNOT3	1105.53731018683	0.054089356543429	0.0370022112961392	0.228574372812436	0.236637886732008	0.812937725473429	0.969563850672818	protein_coding	DEGs	WT-MOI0.2
GP6	3.27442593804083	0.5036423755928	0.0292169173187751	1.3777082317707	0.365565338130769	0.714689443540223		protein_coding	DEGs	WT-MOI0.2
PTPN4	342.708830676741	0.224054338779815	0.17023151898797	0.189408016896447	1.18291898332007	0.236841257403306	0.727328576048348	protein_coding	DEGs	WT-MOI0.2
DDX18	2178.88361172004	0.383280890524717	0.327198670609244	0.139393200305123	2.74963835887072	0.00596610695403653	0.156241330976444	protein_coding	DEGs	WT-MOI0.2
KHSRP	2782.56541080546	-0.0956360246913222	-0.0865319996872126	0.109123249231169	-0.876403748652363	0.38081058116523	0.828967678103686	protein_coding	DEGs	WT-MOI0.2
GNA11	1271.56597596312	-0.0334714609519826	-0.0278543131027645	0.151107580744368	-0.221507490141127	0.824697305156576	0.971419580295682	protein_coding	DEGs	WT-MOI0.2
ASAP3	169.72649888405	0.272564946640136	0.170685862270276	0.259275801674224	1.05125486019173	0.293141552930833	0.771448398341091	protein_coding	DEGs	WT-MOI0.2
EDEM2	934.523628373898	0.0752546379249904	0.0684478500778672	0.106069332119117	0.709485356620127	0.478023335425426	0.874790599859839	protein_coding	DEGs	WT-MOI0.2
DNMT3B	412.098117846438	-0.129930724291638	-0.109004941323322	0.147375085255877	-0.881632903323166	0.377975355839962	0.827333698323951	protein_coding	DEGs	WT-MOI0.2
REM1	0							protein_coding	DEGs	WT-MOI0.2
TPX2	3801.09616658407	0.17919643908718	0.168019712333186	0.0867855544071403	2.064818739839	0.0389401540416243	0.388579935268852	protein_coding	DEGs	WT-MOI0.2
FER1L4	266.334680605398	0.322708491694506	0.204824518655302	0.254996269181187	1.26554201255865	0.205677097977329	0.69848741026868	transcribed_unitary_pseudogene	DEGs	WT-MOI0.2
PDRG1	447.532335051861	-0.268961007479928	-0.232029027731914	0.134279784467674	-2.00298956798427	0.0451784082149543	0.411000562516009	protein_coding	DEGs	WT-MOI0.2
EPB41L1	3284.77140442301	-0.256908468182134	-0.207544052622578	0.164116548659009	-1.56540257689627	0.117488544592882	0.5812181183597	protein_coding	DEGs	WT-MOI0.2
SLC15A1	2.54628075633969	1.47209865345212	0.0716120264134116	1.5100367240895	0.974876060938021	0.32962174209132		protein_coding	DEGs	WT-MOI0.2
DOCK9	867.745212971914	0.129523092131436	0.105547159257025	0.160319325895904	0.807906915823337	0.419144169783046	0.849057840359402	protein_coding	DEGs	WT-MOI0.2
ANKRD10	480.709705262327	-0.165271211599655	-0.139014124578268	0.146276565791863	-1.12985433247606	0.258537609617113	0.745621346011124	protein_coding	DEGs	WT-MOI0.2
TGDS	149.766717513631	0.355872794608063	0.215059331140657	0.272493526818404	1.30598623300591	0.191557239329512	0.684612326457225	protein_coding	DEGs	WT-MOI0.2
DOCK3	134.76929397946	0.0478130818851813	0.0344109058576758	0.209997560303018	0.227683987452945	0.819891921676359	0.970831890445897	protein_coding	DEGs	WT-MOI0.2
C3orf18	152.200714359568	0.233649973288205	0.166765633487599	0.212900349009871	1.09746167338303	0.272439626107916	0.756702251960109	protein_coding	DEGs	WT-MOI0.2
COQ9	1138.77145918734	0.0556455194468697	0.0506997838384956	0.105091055476021	0.529498149912164	0.596459927506078	0.914617327989211	protein_coding	DEGs	WT-MOI0.2
TMEM40	1.94359050771946	1.71874969516946	0.0383557713176827	2.18412223956766	0.786929258826503	0.431323278535017		protein_coding	DEGs	WT-MOI0.2
KIF9	110.509953150643	-0.0530898499827358	-0.0360953678684133	0.23120565767527	-0.229621759763772	0.818385696781707	0.9703823010418	protein_coding	DEGs	WT-MOI0.2
ARHGAP28	2.26090319193077	0.0968095333579493	0.00277626447621594	1.94979691314397	0.0496510855593918	0.960400436413781		protein_coding	DEGs	WT-MOI0.2
CRLS1	963.40567708295	0.265831387997719	0.204853833194615	0.183780147152601	1.44646411550093	0.148047069919568	0.625260084813529	protein_coding	DEGs	WT-MOI0.2
DEFB127	0							protein_coding	DEGs	WT-MOI0.2
PPP1R13B	222.106629064627	-0.20141568784418	-0.159088403607767	0.173666165536552	-1.15978657801244	0.246135710079569	0.735526985094438	protein_coding	DEGs	WT-MOI0.2
ATRN	1958.14020650014	-0.098264883235653	-0.0919647417966997	0.0880994552144567	-1.11538582158597	0.264685122704706	0.75021972989602	protein_coding	DEGs	WT-MOI0.2
SMOX	1927.51471430301	0.136850907660225	0.123841728728487	0.109042733260816	1.25502088555407	0.209471178240675	0.701556529810113	protein_coding	DEGs	WT-MOI0.2
SIGLEC1	0.438417002246766	-2.52621089885109	-0.0172050031006632	4.03928599745938	-0.625410258258518	0.531701831127921		protein_coding	DEGs	WT-MOI0.2
FKBP1A	5328.2218066991	0.0508225389429328	0.0482829626997946	0.0771686311184413	0.658590650194747	0.510158668484181	0.886062004027662	protein_coding	DEGs	WT-MOI0.2
NSFL1C	1990.95083907036	0.0148458970660571	0.0134686786483107	0.10756773645185	0.138014404279135	0.890229033523356	0.982474115777591	protein_coding	DEGs	WT-MOI0.2
SLC4A11	184.693465103645	-0.107504330948141	-0.0534937686841042	0.338879827468738	-0.317234377009528	0.751065766932649	0.955902651339548	protein_coding	DEGs	WT-MOI0.2
C20orf194	421.516633918492	-0.106436817298619	-0.0908471148416779	0.139475794649475	-0.763120350496023	0.445391624428032	0.85954752381059	protein_coding	DEGs	WT-MOI0.2
ZNF343	386.276909889862	0.199749087433121	0.164859295030253	0.154918950106295	1.28937800892703	0.197266702843506	0.691480955021988	protein_coding	DEGs	WT-MOI0.2
EBF4	129.31561276918	-0.277899923097926	-0.166823599448283	0.274208706952072	-1.01346133821527	0.310839853961061	0.785398029202674	protein_coding	DEGs	WT-MOI0.2
CPXM1	0.104682176390445	0.280529723881559	0.00189518525767836	4.0804728567969	0.0687493174753697	0.945189161369475		protein_coding	DEGs	WT-MOI0.2
MAVS	3415.3970476143	-0.163179059047593	-0.153656713092285	0.0837753013596133	-1.94781822803755	0.0514367169122932	0.432357552176988	protein_coding	DEGs	WT-MOI0.2
LZTS3	293.931428128591	-0.0168889301929001	-0.0132459151264693	0.17627159490162	-0.0958119781143756	0.923669903969395	0.987217069843253	protein_coding	DEGs	WT-MOI0.2
F11	0							protein_coding	DEGs	WT-MOI0.2
XRN2	3707.46889207615	0.238590499890095	0.219246911014647	0.0999743707583379	2.38651664501921	0.017008837389662	0.27102012599288	protein_coding	DEGs	WT-MOI0.2
KIZ	213.331669197823	0.122244023173784	0.0955313374185201	0.17811264779531	0.686329829391277	0.492505142733043	0.879289579258959	protein_coding	DEGs	WT-MOI0.2
DYNLL1	4079.7534410049	0.184185716297112	0.169507581050169	0.0990479055517346	1.85956194905008	0.06294752700764	0.461919008321828	protein_coding	DEGs	WT-MOI0.2
TESC	1421.76193404798	0.305346380397358	0.279794230480047	0.101671261132798	3.00327129805668	0.00267094213692644	0.0978162515460402	protein_coding	DEGs	WT-MOI0.2
SNX5	4032.67054275387	0.293196336073365	0.255457038061954	0.129382538032983	2.26611983758289	0.023444046964534	0.312538384424464	protein_coding	DEGs	WT-MOI0.2
RPL6	19098.0661512972	-0.00491892271267201	-0.00463374501070963	0.0834916380589233	-0.0589151539846485	0.953019687883445	0.991687442532621	protein_coding	DEGs	WT-MOI0.2
SIRPG	0							protein_coding	DEGs	WT-MOI0.2
MAPKAPK5	649.295403695433	-0.0302482434006119	-0.0255904447126842	0.143499269675802	-0.210790225406371	0.833050966178576	0.973079478273343	protein_coding	DEGs	WT-MOI0.2
P2RX7	0.618494606507281	-3.03761839067476	-0.0172050033203721	4.00471375751297	-0.758510738745333	0.448145286704315		protein_coding	DEGs	WT-MOI0.2
ESF1	723.987767124112	0.529694712511126	0.432347664772398	0.159828982771477	3.31413429107838	0.000919273450872626	0.0487929229279048	protein_coding	DEGs	WT-MOI0.2
RBBP9	602.594920505209	0.0995347322360892	0.0752963504968967	0.191179307354856	0.520635489338491	0.602620721746399	0.91593962116244	protein_coding	DEGs	WT-MOI0.2
ANAPC5	2575.17276272588	0.0174167235448379	0.0163707722555888	0.0850476590812029	0.204787806425202	0.837737914181111	0.973790941936872	protein_coding	DEGs	WT-MOI0.2
SLC23A2	1411.15544103284	0.068997779173872	0.0631365987956342	0.102509360365857	0.673087598319002	0.500891563269455	0.882478870375105	protein_coding	DEGs	WT-MOI0.2
SLC8B1	267.124108940479	0.0426188284027472	0.0330190071619807	0.181310618446566	0.235059748667216	0.814162359357375	0.970067103584386	protein_coding	DEGs	WT-MOI0.2
TMEM230	1713.76129017028	0.154749869943901	0.130018311196892	0.146847300429168	1.05381487771064	0.291967680617513	0.770089707175311	protein_coding	DEGs	WT-MOI0.2
DZANK1	116.716399975136	-0.202878595813608	-0.110142950175329	0.308450068594489	-0.65773561580992	0.510708032327108	0.886366496702906	protein_coding	DEGs	WT-MOI0.2
KDM2B	658.652496399161	-0.167480889032984	-0.143742531378307	0.136610908791329	-1.2259700964936	0.220209928368341	0.713343955586598	protein_coding	DEGs	WT-MOI0.2
CFAP61	4.23617625318401	-0.231274575144144	-0.0195555026457029	1.11043037596634	-0.208274719558964	0.83501446968779		protein_coding	DEGs	WT-MOI0.2
LHX5	0							protein_coding	DEGs	WT-MOI0.2
TASP1	211.974693000157	0.0409965544440342	0.0320019445245481	0.178173192872232	0.230093841745502	0.818018850101785	0.970211222502592	protein_coding	DEGs	WT-MOI0.2
OAS1	2262.97729844596	1.98844006897673	1.84766491750693	0.0928803905209323	21.4086101256066	1.11076174350958e-101	4.36279443806974e-98	protein_coding	DEGs	WT-MOI0.2
GCN1	4700.96205624054	-0.357465674427464	-0.322376169578812	0.111013957938486	-3.22000657453849	0.00128187656840641	0.0601180978096508	protein_coding	DEGs	WT-MOI0.2
RPLP0	42720.4126469208	-0.0589286685545704	-0.0552699686601616	0.0865834264369291	-0.680599867429553	0.496124710839554	0.880842513492	protein_coding	DEGs	WT-MOI0.2
PXN	2655.93281515385	-0.222246209300379	-0.203837422328853	0.101143442690323	-2.19733680591479	0.027996400872814	0.335508355539878	protein_coding	DEGs	WT-MOI0.2
SIRT4	18.4120212751019	0.306446911001084	0.0844064229283868	0.545567987140761	0.561702515954291	0.574318719873644	0.906658682788563	protein_coding	DEGs	WT-MOI0.2
RPH3A	31.5128462733096	-0.694745845939758	-0.153378157748869	0.625847046368274	-1.11008887869855	0.266960729092676	0.752346722069379	protein_coding	DEGs	WT-MOI0.2
KIF16B	930.096082829802	-0.0416906675124416	-0.0342159236961253	0.157143138677317	-0.265303772492737	0.790775458583538	0.965163579430757	protein_coding	DEGs	WT-MOI0.2
TRMT6	724.265694952343	0.184532817697999	0.162616648669215	0.123520463964035	1.49394530894678	0.135189914588417	0.60896343053548	protein_coding	DEGs	WT-MOI0.2
CHGB	153.716892998696	0.314807769829469	0.231497350923962	0.201803848813454	1.55996910703361	0.118767181824194	0.583910767606569	protein_coding	DEGs	WT-MOI0.2
PEBP1	4168.9987449956	-0.105602109394008	-0.0997846607084402	0.081249892031194	-1.29971999659353	0.19369695421747	0.687256740675399	protein_coding	DEGs	WT-MOI0.2
TBX5	0							protein_coding	DEGs	WT-MOI0.2
BRAP	462.082019408733	0.171268198972223	0.146890740826866	0.137009795354323	1.25004346243496	0.211283671016995	0.704242153682468	protein_coding	DEGs	WT-MOI0.2
ERP29	2608.99188711595	-0.0820709450004144	-0.0757003356103762	0.0976013687789071	-0.840879037120133	0.400415703270974	0.839686480791547	protein_coding	DEGs	WT-MOI0.2
NOS1	74.3300656782384	-0.29881976731712	-0.175011182140003	0.282385399942494	-1.05819836074377	0.289965018466366	0.768365728643124	protein_coding	DEGs	WT-MOI0.2
FUS	5971.34894949818	0.0968841244041338	0.0915264613562283	0.0814079850969173	1.19010591269139	0.234004766639607	0.724767327469668	protein_coding	DEGs	WT-MOI0.2
IGBP1	1241.34145802326	0.110261148366883	0.0990157575949484	0.113456782937154	0.97183390461511	0.331133185730521	0.802443781651002	protein_coding	DEGs	WT-MOI0.2
FXYD5	1554.87358062436	0.016403291395571	0.0146008007638826	0.11818750534628	0.138790402145394	0.889615778557536	0.98215497257494	protein_coding	DEGs	WT-MOI0.2
ZNF302	687.599385877817	-0.185972673649178	-0.159145873410659	0.138108293261458	-1.34657136988223	0.17811832012953	0.669939144189725	protein_coding	DEGs	WT-MOI0.2
GRAMD1A	4172.21787759692	-0.0463828195190152	-0.0436223199241143	0.0846430216133987	-0.547981613072198	0.583704528120995	0.908384882961165	protein_coding	DEGs	WT-MOI0.2
FXYD3	1.34167138940501	-3.07316639752364	-0.0355682551227731	2.89422339605112	-1.06182763974497	0.288313939585954		protein_coding	DEGs	WT-MOI0.2
HEPH	0							protein_coding	DEGs	WT-MOI0.2
CDIP1	123.901038937367	0.161595270595318	0.112978661000786	0.220750865912939	0.732025534427798	0.464152982679537	0.869027968926931	protein_coding	DEGs	WT-MOI0.2
CMTM1	30.6849148198284	-0.449448273050049	-0.166512696174304	0.437762085662705	-1.0266952935626	0.304563966145726	0.779697649032996	protein_coding	DEGs	WT-MOI0.2
KCNH4	13.4214751314761	-0.157143306133717	-0.0311928956646265	0.671186565094674	-0.234127609678169	0.814885912104882	0.970107818246408	protein_coding	DEGs	WT-MOI0.2
GANAB	8001.6925142258	-0.0276007149398607	-0.0258885872239292	0.0865365104871748	-0.318948785714571	0.749765349060434	0.955823060620617	protein_coding	DEGs	WT-MOI0.2
GMIP	149.204026665747	0.00763943991689199	0.00550332474373839	0.20968484259556	0.0364329620697807	0.970937131687387	0.994728055500201	protein_coding	DEGs	WT-MOI0.2
RBM41	325.65590934335	0.179584558051996	0.139358839875414	0.180923673801034	0.992598449274744	0.320905680795676	0.795099106422051	protein_coding	DEGs	WT-MOI0.2
BIRC5	2789.62688091305	0.0382105818436154	0.0344984950348785	0.110355433558648	0.346250117564973	0.729154752996998	0.950355092462984	protein_coding	DEGs	WT-MOI0.2
LAG3	27.3381251026639	-0.598696905224471	-0.212892157271496	0.45372739507458	-1.31950795064085	0.186999353871853	0.679055600102235	protein_coding	DEGs	WT-MOI0.2
MLF2	4049.41447655534	-0.0615405001828115	-0.0570661493851357	0.0942116371521567	-0.653215484233868	0.513617369171343	0.886946855028684	protein_coding	DEGs	WT-MOI0.2
OTUB2	83.2481842467295	0.285514957562615	0.175827073983095	0.265436747438262	1.07564216453874	0.282087322431849	0.763635396109058	protein_coding	DEGs	WT-MOI0.2
DDX24	2819.93269754823	0.123707960722364	0.11552625970325	0.0895704752511098	1.38112430882553	0.167240742479091	0.654028868886987	protein_coding	DEGs	WT-MOI0.2
ZBTB25	295.26267873445	0.33931848975413	0.260624632242254	0.185241078867297	1.83176696998839	0.0669861462168672	0.476855162307748	protein_coding	DEGs	WT-MOI0.2
NECAP1	403.988898764881	-0.114039838472295	-0.0947770954664319	0.151663929377624	-0.751924593674147	0.452096407245748	0.863362909230333	protein_coding	DEGs	WT-MOI0.2
ARHGAP4	62.6604882977375	-0.563025839323209	-0.246132332658899	0.380504111734815	-1.47968398227349	0.138957602233315	0.613248002440339	protein_coding	DEGs	WT-MOI0.2
ANKRD24	23.1915113371854	-0.530795470301701	-0.158721569064508	0.517396737994735	-1.0258964375363	0.304940402047119	0.779898853420524	protein_coding	DEGs	WT-MOI0.2
DHX32	1017.28243949062	0.0821684481093105	0.0715886019560655	0.12929233270137	0.635524523322643	0.525086377811824	0.893419370041743	protein_coding	DEGs	WT-MOI0.2
RCOR1	719.7991590241	0.14933540828164	0.114096428880401	0.187163975429743	0.79788542607494	0.424936981511502	0.850279700240889	protein_coding	DEGs	WT-MOI0.2
GPATCH2L	600.181698621413	-0.183994293491452	-0.160569496712036	0.128503927600313	-1.43181844265283	0.152195787761398	0.63124287790901	protein_coding	DEGs	WT-MOI0.2
LTBP4	1978.50626243959	-0.156016994861577	-0.137976057063913	0.121679093623741	-1.28220050146014	0.199772320361986	0.69382073080058	protein_coding	DEGs	WT-MOI0.2
BLVRB	4923.13540434732	-0.138637627836155	-0.129344820904008	0.0902038388388076	-1.53693711510324	0.124308709541349	0.591564974687134	protein_coding	DEGs	WT-MOI0.2
SLC9A1	273.794727923213	-0.17956240056284	-0.138366161251238	0.183358601114777	-0.979296305006379	0.327433595632448	0.799550702670405	protein_coding	DEGs	WT-MOI0.2
SPTLC1	1329.83949803575	0.0325740570036045	0.02860765229244	0.125284634309894	0.260000415717637	0.794863452925739	0.965936232341782	protein_coding	DEGs	WT-MOI0.2
PAPOLA	3065.7095493942	0.330807566355006	0.303284102469586	0.101387399320827	3.26280749453103	0.00110314425793502	0.0545015705547709	protein_coding	DEGs	WT-MOI0.2
CCNK	668.824952638334	-0.0650535834678993	-0.0558737539588641	0.136277037783434	-0.47736276430722	0.63310382441774	0.92391889842023	protein_coding	DEGs	WT-MOI0.2
PCBP4	292.641957193484	0.181726348785444	0.125727749819938	0.224199702111734	0.810555710260837	0.417620859941684	0.848823927656392	protein_coding	DEGs	WT-MOI0.2
RGS1	0							protein_coding	DEGs	WT-MOI0.2
YPEL3	140.288338639676	-0.0363357410742432	-0.0233316831521841	0.250991248278968	-0.144768956381528	0.884893293192178	0.981566229302542	protein_coding	DEGs	WT-MOI0.2
MRPS33	687.317181132088	0.197790618427204	0.171967443595268	0.130521526336237	1.51538695554076	0.129674438866487	0.601049407097073	protein_coding	DEGs	WT-MOI0.2
NDUFB2	1500.30418830716	-0.171130709390507	-0.156907764835725	0.101343182320907	-1.68862577108161	0.0912911687634533	0.526946476791871	protein_coding	DEGs	WT-MOI0.2
NUDC	2179.2646026221	-0.0334086646640727	-0.0302231958936388	0.109200280854891	-0.305939365746387	0.759650812530024	0.958649399275918	protein_coding	DEGs	WT-MOI0.2
MAEA	1206.45562979891	-0.0947854762015968	-0.0844281401309362	0.117837698098317	-0.804373114302632	0.421181523590791	0.849057840359402	protein_coding	DEGs	WT-MOI0.2
ICAM1	439.144698965198	0.267149957217745	0.225575205441953	0.144388380478309	1.85021783839371	0.0642821589241994	0.467130896789129	protein_coding	DEGs	WT-MOI0.2
STRN4	2141.89465229944	-0.114479675714976	-0.100630465850423	0.124813795608143	-0.917203704583978	0.359035905928723	0.815813309350406	protein_coding	DEGs	WT-MOI0.2
IRAK3	7.6627525398951	0.494732054417928	0.0525261058943011	0.986472361962566	0.501516386565224	0.616007748269957		protein_coding	DEGs	WT-MOI0.2
LYZ	18.9025703246182	-0.537833690525078	-0.148562407249426	0.545316588030349	-0.986277883949398	0.323996769387555	0.797749492570568	protein_coding	DEGs	WT-MOI0.2
SI	0							protein_coding	DEGs	WT-MOI0.2
MUL1	767.637564031398	-0.125183638716711	-0.11130796615195	0.118780600916955	-1.05390642706238	0.291925760086793	0.770089707175311	protein_coding	DEGs	WT-MOI0.2
TFAP4	311.076050439694	0.206096138198352	0.167950772811918	0.16035316045153	1.28526396123417	0.198700059255786	0.692821287379753	protein_coding	DEGs	WT-MOI0.2
PDCD7	576.097938559599	0.0234328430401744	0.0203600551288676	0.130740252197854	0.179232047102927	0.857755501189459	0.977039379540012	protein_coding	DEGs	WT-MOI0.2
SPG21	2192.66485780379	0.0317442921430605	0.0294290015400842	0.094426306471238	0.336180597646587	0.736734683153764	0.951196143590969	protein_coding	DEGs	WT-MOI0.2
FETUB	0.40284677861891	0.301215605463223	0.00263460444069194	3.65327063751256	0.0824509420053026	0.934288128050604		protein_coding	DEGs	WT-MOI0.2
DNAJB11	1140.31664959833	0.249941734288803	0.227272323406546	0.10621788889236	2.35310395353546	0.0186174285374597	0.278897801799384	protein_coding	DEGs	WT-MOI0.2
P3H2	716.55619285099	0.28322882235561	0.237922432260888	0.146936714547766	1.9275565213726	0.0539103113186141	0.440449766576571	protein_coding	DEGs	WT-MOI0.2
THPO	0.67186715087576	-3.18679262971	-0.0356756695066843	3.02818490281084	-1.05237716057297	0.29262654311374		protein_coding	DEGs	WT-MOI0.2
CHRD	7.1749112148243	-0.838072696101953	-0.0959927992727469	0.934309752215124	-0.896996626777141	0.369720717002606		protein_coding	DEGs	WT-MOI0.2
FLT3LG	31.3686856706032	0.40310243302589	0.146517411619679	0.447126669785763	0.901539676036398	0.367301448293041	0.819697877007381	protein_coding	DEGs	WT-MOI0.2
RAB11FIP3	913.467008387684	-0.179953038578909	-0.163706634398158	0.106030579475997	-1.6971805630813	0.0896625286760921	0.522704262719882	protein_coding	DEGs	WT-MOI0.2
GNPTG	607.114895433581	-0.199356728821751	-0.175717076999014	0.123359751824554	-1.61605974293206	0.106081396983507	0.558329707116882	protein_coding	DEGs	WT-MOI0.2
ZNF268	308.493059658686	0.206676210185906	0.160641101750563	0.180473864076982	1.14518637500745	0.252131961173932	0.74236230172482	protein_coding	DEGs	WT-MOI0.2
GOLGA3	1856.24897452137	-0.14199634857909	-0.12416883046625	0.127515711351035	-1.1135596317868	0.265468152658223	0.751335173018101	protein_coding	DEGs	WT-MOI0.2
PABPC4	1959.97074876661	0.149440460592378	0.129570672964742	0.131759413323009	1.13419190950725	0.25671405697558	0.74512640814585	protein_coding	DEGs	WT-MOI0.2
CD209	0							protein_coding	DEGs	WT-MOI0.2
CERS4	85.8745874734961	-0.0325129347800454	-0.0152789989545883	0.355718643393454	-0.0914007049781854	0.927174201604087	0.988184918350302	protein_coding	DEGs	WT-MOI0.2
MCOLN1	229.703627351395	-0.216843461666191	-0.168124377741827	0.180991766112255	-1.19808467713222	0.230884053463473	0.722224452410239	protein_coding	DEGs	WT-MOI0.2
USP48	752.647375086743	0.192611962780889	0.170064785842735	0.12250511024782	1.57227696372214	0.115886333092257	0.579267682000672	protein_coding	DEGs	WT-MOI0.2
EFNB1	247.574105586895	-0.0018527770419244	-0.0014922141695492	0.165417308588106	-0.0112006237904515	0.991063382062333	0.998460062820119	protein_coding	DEGs	WT-MOI0.2
PDPR	1329.64178933268	-0.106913263515125	-0.0978502405693133	0.102404126277327	-1.04403276900764	0.296470228929365	0.773907599591825	protein_coding	DEGs	WT-MOI0.2
AARS1	5748.38852447101	-0.111318491301418	-0.103059053946307	0.0952534170809556	-1.16865614602371	0.2425421972959	0.733261728649541	protein_coding	DEGs	WT-MOI0.2
GLG1	3139.84451059685	-0.0268466893247775	-0.0249559107751499	0.0926603855000985	-0.28973211345801	0.772021186571827	0.961944297299236	protein_coding	DEGs	WT-MOI0.2
KIF4A	1606.54139161175	0.0204217458091896	0.0187063684182013	0.101882117815052	0.200444849863265	0.841132686031715	0.974443503807946	protein_coding	DEGs	WT-MOI0.2
TNRC6A	1583.41640500542	-0.0112326693583282	-0.00922476443869151	0.157049390131976	-0.0715231644573012	0.942981389195448	0.990287488729159	protein_coding	DEGs	WT-MOI0.2
PLEKHG2	1745.8818741267	0.0988661673190902	0.0396222772835323	0.411479757277013	0.240269820253958	0.810121089752451	0.968447689534514	protein_coding	DEGs	WT-MOI0.2
DLL3	251.890993408838	0.0289343253796434	0.0232314332157074	0.166863391318393	0.173401278441199	0.862336020277137	0.977159406332185	protein_coding	DEGs	WT-MOI0.2
NAT14	636.461556802067	-0.065523422106829	-0.0581402588800675	0.11990539393861	-0.546459337270317	0.584750231667034	0.908600561056167	protein_coding	DEGs	WT-MOI0.2
PITPNM2	519.598066197982	-0.0780571445191431	-0.0680397029590452	0.129144720122634	-0.604416072488453	0.545567052669941	0.898467646743774	protein_coding	DEGs	WT-MOI0.2
EXOC1	523.244391904893	0.318090920809812	0.234650577386666	0.201019581120222	1.5823877407225	0.113561081615206	0.575027336075491	protein_coding	DEGs	WT-MOI0.2
RBM27	426.147812099856	0.413421162879494	0.292962930842611	0.215953655772264	1.91439761184442	0.0555693704789839	0.444451156440366	protein_coding	DEGs	WT-MOI0.2
POU4F3	0.51138623947033	2.14277934554355	0.0156723540520345	3.97545884350457	0.539001768071275	0.589885634571501		protein_coding	DEGs	WT-MOI0.2
OSBPL8	535.042231232303	-0.0362352097189124	-0.0302633465206325	0.149697832266784	-0.242055674222027	0.808737023811603	0.968447689534514	protein_coding	DEGs	WT-MOI0.2
DTX2	973.21280328382	-0.0203821327280157	-0.0179627971034654	0.123531822396521	-0.164994997504301	0.868947919506847	0.978237920294175	protein_coding	DEGs	WT-MOI0.2
NLRC4	5.99102667809282	-0.629243385967881	-0.0663559067872746	0.967564255018332	-0.650337569524992	0.515474194284467		protein_coding	DEGs	WT-MOI0.2
PUS7	757.265575320795	0.568477586021693	0.460570234802817	0.162859384937931	3.49060378828245	0.000481930382450833	0.03208308575714	protein_coding	DEGs	WT-MOI0.2
LAMB4	15.515675295697	-0.248577343490635	-0.0506894115718102	0.665200225490345	-0.373688002446781	0.708636452393561	0.946330319632957	protein_coding	DEGs	WT-MOI0.2
NRCAM	4175.32633392567	0.151000848714277	0.136467427759133	0.10981773722192	1.37501329506666	0.16912732294354	0.656876963966877	protein_coding	DEGs	WT-MOI0.2
LAMB1	7845.35581791219	-0.0289183055736491	-0.0268750886610551	0.0927765095904879	-0.311698572206407	0.755269613153334	0.95663583019591	protein_coding	DEGs	WT-MOI0.2
SLC26A4	4.1287244685673	-0.790331239505878	-0.0308280083237337	1.66132321862305	-0.475723947421218	0.634271057832992		protein_coding	DEGs	WT-MOI0.2
SLC26A3	0							protein_coding	DEGs	WT-MOI0.2
DLD	1645.61748923744	0.266977669904603	0.235254043926755	0.123541820750615	2.16103072046778	0.0306929664409199	0.351726619805465	protein_coding	DEGs	WT-MOI0.2
WDR7	285.110435888979	-0.135717455703052	-0.0897808505104397	0.24075056094528	-0.563726436067989	0.572940323161312	0.906092706817724	protein_coding	DEGs	WT-MOI0.2
TXNL1	863.451008726851	0.306444439481741	0.245569767835318	0.167682537532552	1.82752744555915	0.0676205034988987	0.478767792010454	protein_coding	DEGs	WT-MOI0.2
IL5RA	0							protein_coding	DEGs	WT-MOI0.2
ABCC6	75.095097570682	-0.326580079970589	-0.140428247778794	0.385685818197067	-0.846751590445367	0.39713359622023	0.837232737094152	protein_coding	DEGs	WT-MOI0.2
CMTM6	1253.2961040182	0.201140288478054	0.166683079456272	0.153088454759122	1.3138828058232	0.188885645779428	0.680514205068152	protein_coding	DEGs	WT-MOI0.2
ITGA6	2177.96466269529	-0.104508431449991	-0.0856796055153792	0.157722068692621	-0.662611341052492	0.507579504851401	0.884849528072339	protein_coding	DEGs	WT-MOI0.2
RAPGEF4	30.1898252306977	0.435245272530456	0.0973672708615591	0.621064517169712	0.70080524727759	0.483424562945205	0.876237970831127	protein_coding	DEGs	WT-MOI0.2
MAP3K20	1884.25219827365	0.199883889144241	0.180798007963693	0.109344000281673	1.82802795424838	0.0675453563654284	0.478667160061906	protein_coding	DEGs	WT-MOI0.2
SMPX	0.209364352780891	0.946634732089551	0.00766079751890932	4.05491355260603	0.233453739471502	0.815409087677361		protein_coding	DEGs	WT-MOI0.2
FH	1839.23653267245	0.120968612424008	0.110549362993612	0.103359016338022	1.17037310057591	0.241850855834791	0.73310934637234	protein_coding	DEGs	WT-MOI0.2
SEL1L3	1511.07441906984	0.103758630680498	0.0878614413928267	0.143090499515518	0.725125924025765	0.468374781789861	0.870844520319586	protein_coding	DEGs	WT-MOI0.2
TF	110.684060148286	0.707033987463549	0.317219740785677	0.372294551297084	1.89912526251116	0.0575480082895458	0.447709947702668	protein_coding	DEGs	WT-MOI0.2
CDV3	2161.69207848083	0.0865728411130371	0.0777464206874313	0.113389942295149	0.763496650238092	0.445167259308292	0.859451487601367	protein_coding	DEGs	WT-MOI0.2
MYO15A	11.8581547147763	-0.131751818645928	-0.0165292836673505	0.888342742848158	-0.148311920941136	0.882096607853309		protein_coding	DEGs	WT-MOI0.2
ALKBH5	2160.23071263548	-0.0210535218356764	-0.0192727290334599	0.102245133797243	-0.205912213655337	0.836859484769978	0.973790941936872	protein_coding	DEGs	WT-MOI0.2
APOH	151.461674598231	0.214306785139975	0.151138686628638	0.217944318593705	0.983309803727848	0.325454986498494	0.798404234228882	protein_coding	DEGs	WT-MOI0.2
NLRP1	6.52339836740223	0.914638753828832	0.079513721950207	1.08854045848826	0.840243232758721	0.400772022856323		protein_coding	DEGs	WT-MOI0.2
PITPNM3	84.9322029972738	0.163216946551561	0.0999116770351149	0.267483848800856	0.610193652002809	0.541733534370915	0.898242477095101	protein_coding	DEGs	WT-MOI0.2
SPAG7	1016.09834142288	0.022913884224155	0.020702727932598	0.109956988854478	0.208389520874205	0.834924837862374	0.973192616655275	protein_coding	DEGs	WT-MOI0.2
ORC6	854.223158016923	0.0646736174399397	0.0579797954343602	0.11435426644932	0.565554914985199	0.571696383568042	0.906092706817724	protein_coding	DEGs	WT-MOI0.2
ZFHX4	161.255222962052	-1.0724974499466	-0.580560397080969	0.308726568904589	-3.47393958917106	0.000512876490886972	0.0334348653457478	protein_coding	DEGs	WT-MOI0.2
SLC17A6	0							protein_coding	DEGs	WT-MOI0.2
CPA1	0							protein_coding	DEGs	WT-MOI0.2
ZC3HC1	501.060951478605	0.0734688167732626	0.0645994086578105	0.12471633434873	0.589087364994468	0.555802668779845	0.902368061300004	protein_coding	DEGs	WT-MOI0.2
ESR1	3.85980689719987	0.0669181549444004	0.00520304742903534	1.15356342324973	0.0580099486475428	0.953740703998613		protein_coding	DEGs	WT-MOI0.2
RGS17	117.573815757783	0.161706380234638	0.101664605473697	0.259209741061341	0.623843762863723	0.532730195987097	0.89563806117043	protein_coding	DEGs	WT-MOI0.2
ANGPT2	2.53684535213882	0.442199028359055	0.0251810790889702	1.38172288998419	0.320034524697	0.748942158869799		protein_coding	DEGs	WT-MOI0.2
TMEM101	720.125573309058	0.0468768885372456	0.0408826642075657	0.128914166347736	0.363628683063418	0.71613530500691	0.947709044555556	protein_coding	DEGs	WT-MOI0.2
CD200	1.44801475138739	-4.28891940715302	-0.0698255090877473	2.3474211945049	-1.82707705681153	0.0676881843304648		protein_coding	DEGs	WT-MOI0.2
CCDC80	1547.67192388004	0.0561255775408514	0.0500863032633117	0.116818991605529	0.480449084258274	0.630908099334247	0.923340762465681	protein_coding	DEGs	WT-MOI0.2
CMA1	0							protein_coding	DEGs	WT-MOI0.2
PSME1	2265.24214089532	0.412724079342184	0.384596897260311	0.0910213998277307	4.53436312914673	5.77775537329815e-06	0.00103594072949154	protein_coding	DEGs	WT-MOI0.2
PPP2R3C	337.836418536557	0.36080151958833	0.260115618383701	0.209822406382094	1.71955667561689	0.0855130571393253	0.514749287630628	protein_coding	DEGs	WT-MOI0.2
HAUS4	987.820423666606	0.0779925174682357	0.0699828819607065	0.113757409046246	0.685603848770229	0.492962953856687	0.879567299322573	protein_coding	DEGs	WT-MOI0.2
JPH4	0.466380611641599	0.64980487055412	0.00702335767891416	3.4338554548172	0.189234776799512	0.84990881210388		protein_coding	DEGs	WT-MOI0.2
MYH7	0							protein_coding	DEGs	WT-MOI0.2
CEBPE	0							protein_coding	DEGs	WT-MOI0.2
SLC7A8	2.02822790652278	1.04386546720326	0.033573809365662	1.82046986020836	0.573404421583661	0.566370897208833		protein_coding	DEGs	WT-MOI0.2
OSGEP	502.309849893717	-0.201078943749993	-0.176245742674395	0.126400701546019	-1.59080559910331	0.111653332492199	0.570211559463529	protein_coding	DEGs	WT-MOI0.2
SLC22A17	213.829319093542	0.203207509535552	0.151154548607731	0.197505146568665	1.02887197152052	0.303539840824818	0.778712034800209	protein_coding	DEGs	WT-MOI0.2
RNF31	518.333492019442	0.102966577553146	0.0825758001055666	0.16710229013874	0.616188907211603	0.537769848776872	0.896804287124362	protein_coding	DEGs	WT-MOI0.2
SCFD1	747.756300227553	0.435514652056769	0.38016006879587	0.128454671203888	3.39041506217789	0.000697868762188817	0.0411158291010072	protein_coding	DEGs	WT-MOI0.2
G2E3	474.690117519138	-0.0971548302854447	-0.0743526766234544	0.186219613859712	-0.52172179005073	0.601864050869935	0.91593962116244	protein_coding	DEGs	WT-MOI0.2
HECTD1	2407.74862497617	0.123808736468747	0.105377542552537	0.140739433063173	0.879701827512506	0.37902085911323	0.828246450410065	protein_coding	DEGs	WT-MOI0.2
HNRNPC	13206.1871732898	0.14488005393706	0.13479392789874	0.0920464996594435	1.57398765268741	0.115490304001667	0.578626743230925	protein_coding	DEGs	WT-MOI0.2
RPGRIP1	28.8161919095499	-0.385492751159073	-0.0886513261988906	0.612375792670581	-0.629503575701339	0.529019428529825	0.894070562198295	protein_coding	DEGs	WT-MOI0.2
SUPT16H	4440.08820815348	0.204320136929465	0.189129244902787	0.0953878286162647	2.14199379410788	0.0321939814219707	0.359498770256031	protein_coding	DEGs	WT-MOI0.2
TOX4	1111.76395551006	0.0910580042607494	0.0783051517232901	0.135715914916306	0.670945661140061	0.502255146564496	0.882753172354268	protein_coding	DEGs	WT-MOI0.2
GEMIN2	274.947507918786	0.210951030396565	0.15840470376865	0.19372272703931	1.08893279389857	0.27618352343136	0.760366539982036	protein_coding	DEGs	WT-MOI0.2
TGM1	20.2163334244091	-0.367196063359199	-0.102106885493045	0.540612150187065	-0.679222735249551	0.49699674395658	0.881465523363109	protein_coding	DEGs	WT-MOI0.2
TINF2	701.115881710775	0.00983749287243022	0.0086074304216316	0.127256081239234	0.0773046975565458	0.938381153982917	0.990287488729159	protein_coding	DEGs	WT-MOI0.2
DAZL	0							protein_coding	DEGs	WT-MOI0.2
TBL1Y	0							protein_coding	DEGs	WT-MOI0.2
SEMA6A	8.86826555691165	0.160356004316533	0.0241756337155338	0.801193902999346	0.200146311293963	0.841366154871295		protein_coding	DEGs	WT-MOI0.2
TRPM7	1390.11095158273	0.16663014792361	0.133487552001106	0.167774816838578	0.993177349637224	0.320623534466555	0.795037999674257	protein_coding	DEGs	WT-MOI0.2
TYRO3	419.157679534346	0.0158490998561141	0.013119750214331	0.153423886302483	0.103302687984756	0.917722742331505	0.98691832111943	protein_coding	DEGs	WT-MOI0.2
WDR76	482.897926871766	0.346193264756454	0.29871379970576	0.13416720187194	2.58031217709146	0.00987110365685533	0.206627390247378	protein_coding	DEGs	WT-MOI0.2
CAPN3	21.7270601170932	-0.157792297810943	-0.0414295315304515	0.565770283431257	-0.278898171982402	0.780322971449711	0.963980577489744	protein_coding	DEGs	WT-MOI0.2
SNAP23	849.68504770219	-0.615305235447887	-0.457934796950324	0.197122012118488	-3.12144356094556	0.00179966740650788	0.0768330832164273	protein_coding	DEGs	WT-MOI0.2
TBX15	0.36037529612561	1.64670614755516	0.0123379521029331	4.0032098803586	0.411346443671259	0.680818518722916		protein_coding	DEGs	WT-MOI0.2
PHGDH	814.013419633313	0.104264655271589	0.0810808571768176	0.180103050944201	0.578916652022136	0.56264541364559	0.904493806016316	protein_coding	DEGs	WT-MOI0.2
COL9A3	3.86020862395445	0.207562663935498	0.0157974345861581	1.17112209351283	0.177234009233746	0.859324582999211		protein_coding	DEGs	WT-MOI0.2
EZR	7462.03257458398	-0.0624316177946592	-0.0592029590116765	0.0785787553596176	-0.794510138382051	0.426898509160481	0.850710613574367	protein_coding	DEGs	WT-MOI0.2
MYL6	16150.3108901271	-0.0313736536968452	-0.029305504192943	0.0893987744952433	-0.350940534408718	0.725632961003243	0.949724724212517	protein_coding	DEGs	WT-MOI0.2
AGO1	488.967185581106	-0.171493360668972	-0.14852031258006	0.132260266164027	-1.29663553267229	0.194756620507164	0.688949341731091	protein_coding	DEGs	WT-MOI0.2
TEKT2	1.42260581641374	-1.54697298036281	-0.0350775843540932	2.16714666094752	-0.713829390617452	0.475332683382305		protein_coding	DEGs	WT-MOI0.2
[truncated: 239,745+ more rows]

## Sheet: table_S1_DETs
external_transcript_name	baseMean	log2FoldChange	log2FoldChangeShrink	lfcSE	stat	pvalue	padj	external_gene_name	gene_type	transcript_type	expr	series
DDX11L1-202	2.34534091664914	1.72703240025921	0.069893455380437	2.78770660202739	0.619517275958384	0.535575644512829		DDX11L1	transcribed_unprocessed_pseudogene	processed_transcript	DETs_all	WT-MOI0.2
DDX11L1-201	0							DDX11L1	transcribed_unprocessed_pseudogene	transcribed_unprocessed_pseudogene	DETs_all	WT-MOI0.2
WASH7P-201	52.3490876774638	-0.368753075700182	-0.217798699010353	0.486116487010663	-0.758569366712496	0.4481102032729	0.999987124075406	WASH7P	unprocessed_pseudogene	unprocessed_pseudogene	DETs_all	WT-MOI0.2
MIR6859-1-201	0							MIR6859-1	miRNA	miRNA	DETs_all	WT-MOI0.2
MIR1302-2HG-202	0							MIR1302-2HG	lncRNA	lncRNA	DETs_all	WT-MOI0.2
MIR1302-2HG-201	0							MIR1302-2HG	lncRNA	lncRNA	DETs_all	WT-MOI0.2
MIR1302-2-201	0							MIR1302-2	miRNA	miRNA	DETs_all	WT-MOI0.2
FAM138A-201	0							FAM138A	lncRNA	lncRNA	DETs_all	WT-MOI0.2
FAM138A-202	0							FAM138A	lncRNA	lncRNA	DETs_all	WT-MOI0.2
OR4G4P-201	0							OR4G4P	unprocessed_pseudogene	unprocessed_pseudogene	DETs_all	WT-MOI0.2
OR4G11P-202	0							OR4G11P	transcribed_unprocessed_pseudogene	processed_transcript	DETs_all	WT-MOI0.2
OR4G11P-201	0							OR4G11P	transcribed_unprocessed_pseudogene	transcribed_unprocessed_pseudogene	DETs_all	WT-MOI0.2
OR4F5-202	0							OR4F5	protein_coding	protein_coding	DETs_all	WT-MOI0.2
OR4F5-201	0							OR4F5	protein_coding	protein_coding	DETs_all	WT-MOI0.2
AL627309.1-201	20.9312606866979	-0.562341917365337	-0.219719054670067	0.732920014910551	-0.767262328664838	0.442925561431985	0.999987124075406	AL627309.1	lncRNA	lncRNA	DETs_all	WT-MOI0.2
AL627309.1-202	0.252722294278502	-0.636681573994087	-0.0125982304329042	4.07374375137093	-0.156289058137205	0.875805180698751		AL627309.1	lncRNA	lncRNA	DETs_all	WT-MOI0.2
AL627309.1-203	0.83793921145562	0.895813506901761	0.0289263050733479	3.43207196577067	0.26101244840902	0.794082907483619		AL627309.1	lncRNA	lncRNA	DETs_all	WT-MOI0.2
AL627309.1-205	0							AL627309.1	lncRNA	lncRNA	DETs_all	WT-MOI0.2
AL627309.1-204	0.230171518121039	-1.73213715538045	-0.0331410298174075	4.06914830825244	-0.425675601910992	0.670344242670011		AL627309.1	lncRNA	lncRNA	DETs_all	WT-MOI0.2
AL627309.3-201	3.67130851131247	1.14493908846163	0.0893264263246857	1.9787885180026	0.578606090567644	0.562854994181496		AL627309.3	lncRNA	lncRNA	DETs_all	WT-MOI0.2
CICP27-201	71.0476727049662	-0.252053898435464	-0.199248552281202	0.30119172239836	-0.836855330645822	0.402673891578016	0.999987124075406	CICP27	processed_pseudogene	processed_pseudogene	DETs_all	WT-MOI0.2
AL627309.6-201	5.98496933206603	0.0234619496180176	0.00292061440589582	1.5506072051043	0.0151308142647508	0.987927817544878	0.999987124075406	AL627309.6	processed_pseudogene	processed_pseudogene	DETs_all	WT-MOI0.2
AL627309.7-201	0.556145872417438	0.0910615922580338	0.00164433249031479	4.03128551744868	0.0225887230918997	0.981978339203058		AL627309.7	processed_pseudogene	processed_pseudogene	DETs_all	WT-MOI0.2
AL627309.2-201	0							AL627309.2	lncRNA	lncRNA	DETs_all	WT-MOI0.2
AL627309.5-201	47.98467944211	-0.224264301996126	-0.147662993174232	0.422032900456299	-0.531390566360236	0.595148157351695	0.999987124075406	AL627309.5	lncRNA	lncRNA	DETs_all	WT-MOI0.2
AL627309.5-202	0.291996712483763	1.32796177093554	0.0263112374854922	4.02651268944786	0.329804442046261	0.741547730740206		AL627309.5	lncRNA	lncRNA	DETs_all	WT-MOI0.2
AL627309.5-203	0.917211186794494	1.55690822959723	0.0436829855121744	3.33934355125906	0.46623182242217	0.641049573496214		AL627309.5	lncRNA	lncRNA	DETs_all	WT-MOI0.2
AL627309.5-205	2.11626484108976	-0.191319860143215	-0.0213734214908682	1.6674505543303	-0.114737951087284	0.908652831941306		AL627309.5	lncRNA	lncRNA	DETs_all	WT-MOI0.2
AL627309.5-204	0.43061404953375	-0.77035938518908	-0.0125982261571953	4.06914794668562	-0.189317123703145	0.849844275226016		AL627309.5	lncRNA	lncRNA	DETs_all	WT-MOI0.2
AL627309.5-206	39.3135400836178	-0.641530117540121	-0.366354202963789	0.507067178602164	-1.26517776068377	0.205807612750098	0.999987124075406	AL627309.5	lncRNA	lncRNA	DETs_all	WT-MOI0.2
RNU6-1100P-201	0							RNU6-1100P	snRNA	snRNA	DETs_all	WT-MOI0.2
AL627309.4-201	0							AL627309.4	lncRNA	lncRNA	DETs_all	WT-MOI0.2
FO538757.1-201	1.00095875438551	-1.11267597024423	-0.0235855765793389	3.92388587995595	-0.283564814136929	0.77674390490858		FO538757.1	unprocessed_pseudogene	unprocessed_pseudogene	DETs_all	WT-MOI0.2
WASH9P-201	124.818216862855	-0.487669895225048	-0.374890031231394	0.320562651063614	-1.52129355558727	0.128186186747734	0.999987124075406	WASH9P	unprocessed_pseudogene	unprocessed_pseudogene	DETs_all	WT-MOI0.2
AP006222.1-201	1.91772436988578	2.32743331227267	0.168408094549001	2.0993439426546	1.10864792804254	0.267582093609074		AP006222.1	transcribed_processed_pseudogene	processed_transcript	DETs_all	WT-MOI0.2
AP006222.1-202	2.19291436763568	-0.869580717975428	-0.0814901681994463	1.80308023899918	-0.482275108543199	0.629610527253218		AP006222.1	transcribed_processed_pseudogene	processed_transcript	DETs_all	WT-MOI0.2
AP006222.1-203	0.127190471394815	-1.59846344691683	-0.0331410298174076	4.07374399434866	-0.392381909401846	0.694776050727678		AP006222.1	transcribed_processed_pseudogene	processed_transcript	DETs_all	WT-MOI0.2
AP006222.1-204	0.376595468651063	1.7237697035641	0.0381616989800655	3.99819848373199	0.431136600791039	0.666369049047208		AP006222.1	transcribed_processed_pseudogene	processed_transcript	DETs_all	WT-MOI0.2
AP006222.1-205	0							AP006222.1	transcribed_processed_pseudogene	transcribed_processed_pseudogene	DETs_all	WT-MOI0.2
AP006222.1-206	49.7667279608704	-0.177776962766272	-0.123221124017859	0.388713461416389	-0.457347070303382	0.647421602065677	0.999987124075406	AP006222.1	transcribed_processed_pseudogene	processed_transcript	DETs_all	WT-MOI0.2
AP006222.2-201	0.230671871402279	-0.636681573994087	-0.0145493058632346	4.07374375137093	-0.156289058137205	0.875805180698751		AP006222.2	lncRNA	lncRNA	DETs_all	WT-MOI0.2
RPL23AP24-201	6.1769352180971	-0.623008745229895	-0.0897295162194381	1.42282728307117	-0.43786674084934	0.661482886599427	0.999987124075406	RPL23AP24	processed_pseudogene	processed_pseudogene	DETs_all	WT-MOI0.2
AL732372.1-201	0							AL732372.1	lncRNA	lncRNA	DETs_all	WT-MOI0.2
AL732372.1-202	0							AL732372.1	lncRNA	lncRNA	DETs_all	WT-MOI0.2
AL732372.1-203	0							AL732372.1	lncRNA	lncRNA	DETs_all	WT-MOI0.2
AL732372.2-201	0							AL732372.2	transcribed_unprocessed_pseudogene	processed_transcript	DETs_all	WT-MOI0.2
AL732372.2-202	0							AL732372.2	transcribed_unprocessed_pseudogene	processed_transcript	DETs_all	WT-MOI0.2
AL732372.2-203	0							AL732372.2	transcribed_unprocessed_pseudogene	processed_transcript	DETs_all	WT-MOI0.2
AL732372.2-204	0							AL732372.2	transcribed_unprocessed_pseudogene	processed_transcript	DETs_all	WT-MOI0.2
AL732372.2-205	2.60614408282885	-0.746568409294636	-0.075068293368648	1.76080318123974	-0.423993105674079	0.671570841281908		AL732372.2	transcribed_unprocessed_pseudogene	processed_transcript	DETs_all	WT-MOI0.2
AL732372.2-206	2.62092343805018	-0.930882444947975	-0.0907559408024608	1.78677940658197	-0.520983419396306	0.602378321838053		AL732372.2	transcribed_unprocessed_pseudogene	processed_transcript	DETs_all	WT-MOI0.2
AL732372.2-207	0.125531822883688	0.279689160095497	0.00563904749670634	4.0804728567969	0.0685433208138158	0.945353136118996		AL732372.2	transcribed_unprocessed_pseudogene	transcribed_unprocessed_pseudogene	DETs_all	WT-MOI0.2
AL732372.2-208	0.395478112491228	1.7831848242147	0.0387697060729788	3.99456140057415	0.446403158043433	0.6553060520258		AL732372.2	transcribed_unprocessed_pseudogene	processed_transcript	DETs_all	WT-MOI0.2
AL732372.2-209	5.25763266425391	-0.469419628060879	-0.0748042283790816	1.34739710162742	-0.348389964245805	0.727547338386672	0.999987124075406	AL732372.2	transcribed_unprocessed_pseudogene	processed_transcript	DETs_all	WT-MOI0.2
AL732372.2-210	0							AL732372.2	transcribed_unprocessed_pseudogene	processed_transcript	DETs_all	WT-MOI0.2
AL732372.2-211	0.615526426672455	0.423058219232288	0.00749230945085176	4.00373727641863	0.105665829205136	0.915847492870098		AL732372.2	transcribed_unprocessed_pseudogene	processed_transcript	DETs_all	WT-MOI0.2
AL732372.2-212	1.61182095909523	0.486792230523846	0.029566940343266	2.3405782295127	0.207979474638279	0.835244993796738		AL732372.2	transcribed_unprocessed_pseudogene	processed_transcript	DETs_all	WT-MOI0.2
AL732372.2-213	0							AL732372.2	transcribed_unprocessed_pseudogene	processed_transcript	DETs_all	WT-MOI0.2
AL732372.2-214	14.0231583111901	-1.18358881390574	-0.470881716354688	0.713872107691476	-1.65798439405798	0.0973206163364418	0.994095508853833	AL732372.2	transcribed_unprocessed_pseudogene	processed_transcript	DETs_all	WT-MOI0.2
AL732372.2-215	0.254380942789629	-2.13825241247662	-0.0515074006583083	4.05713789374279	-0.527034690088889	0.598169498663416		AL732372.2	transcribed_unprocessed_pseudogene	processed_transcript	DETs_all	WT-MOI0.2
AL732372.2-216	1.58084785412682	-4.48375056405258	-0.0770573272346734	3.71120639084259	-1.20816524112382	0.226983708813144		AL732372.2	transcribed_unprocessed_pseudogene	processed_transcript	DETs_all	WT-MOI0.2
AL732372.2-217	5.3977491945747	-0.836781874217894	-0.105902979875316	1.52246904559018	-0.549621600939358	0.582578939845145	0.999987124075406	AL732372.2	transcribed_unprocessed_pseudogene	processed_transcript	DETs_all	WT-MOI0.2
AL732372.2-218	1.26527011990364	-0.646414242120689	-0.0144820699461208	3.87249491208941	-0.166924491005184	0.867429462470156		AL732372.2	transcribed_unprocessed_pseudogene	processed_transcript	DETs_all	WT-MOI0.2
AL732372.2-219	7.01714604305063	-0.448555754146891	-0.124548390753264	0.949545818914711	-0.472389794375136	0.636648587557433	0.999987124075406	AL732372.2	transcribed_unprocessed_pseudogene	processed_transcript	DETs_all	WT-MOI0.2
AL732372.2-220	0.690514554363117	-3.26788286352876	-0.0636097230565303	3.99060714133826	-0.818893653969874	0.412847090902372		AL732372.2	transcribed_unprocessed_pseudogene	processed_transcript	DETs_all	WT-MOI0.2
AL732372.2-221	4.40316015419783	-1.50337640333065	-0.291468148065374	1.18335591179022	-1.27043469200766	0.203929832256463	0.999987124075406	AL732372.2	transcribed_unprocessed_pseudogene	processed_transcript	DETs_all	WT-MOI0.2
AL732372.2-222	0.43597602290608	1.94855449077549	0.0427968782843289	3.98517313042735	0.488951025966227	0.624876369475193		AL732372.2	transcribed_unprocessed_pseudogene	processed_transcript	DETs_all	WT-MOI0.2
AL732372.2-223	1.25994333907521	-0.616266650343776	-0.0464697608627571	2.06881328053678	-0.297884132967224	0.765791598566324		AL732372.2	transcribed_unprocessed_pseudogene	processed_transcript	DETs_all	WT-MOI0.2
AL732372.2-224	9.52968913078873	0.100421491581954	0.0147402589035055	1.40175097945744	0.0716400366781429	0.942888377253547	0.999987124075406	AL732372.2	transcribed_unprocessed_pseudogene	processed_transcript	DETs_all	WT-MOI0.2
AL732372.2-225	7.36507271562745	-1.30612854516012	-0.312115401085437	1.02778064728953	-1.27082422558224	0.203791188311291	0.999987124075406	AL732372.2	transcribed_unprocessed_pseudogene	processed_transcript	DETs_all	WT-MOI0.2
WBP1LP7-201	0							WBP1LP7	processed_pseudogene	processed_pseudogene	DETs_all	WT-MOI0.2
OR4F29-201	0.125531822883688	0.279689160095497	0.00563904749670634	4.0804728567969	0.0685433208138158	0.945353136118996		OR4F29	protein_coding	protein_coding	DETs_all	WT-MOI0.2
CICP7-201	0							CICP7	processed_pseudogene	processed_pseudogene	DETs_all	WT-MOI0.2
AL732372.3-201	16.774007614321	-0.348184227080472	-0.161807502913437	0.628912870843828	-0.553628719051822	0.579832967239839	0.999987124075406	AL732372.3	unprocessed_pseudogene	unprocessed_pseudogene	DETs_all	WT-MOI0.2
AL669831.3-201	0.103481400007464	0.279689160095498	0.00563904749670634	4.0804728567969	0.0685433208138159	0.945353136118996		AL669831.3	transcribed_processed_pseudogene	processed_transcript	DETs_all	WT-MOI0.2
AL669831.3-202	0							AL669831.3	transcribed_processed_pseudogene	processed_transcript	DETs_all	WT-MOI0.2
AL669831.3-203	0.252722294278502	-0.636681573994087	-0.0125982304329042	4.07374375137093	-0.156289058137205	0.875805180698751		AL669831.3	transcribed_processed_pseudogene	processed_transcript	DETs_all	WT-MOI0.2
AL669831.3-204	0							AL669831.3	transcribed_processed_pseudogene	processed_transcript	DETs_all	WT-MOI0.2
AL669831.3-205	0							AL669831.3	transcribed_processed_pseudogene	processed_transcript	DETs_all	WT-MOI0.2
AL669831.3-206	5.72318525270183	-1.42892128632937	-0.34427442248863	1.02921923863863	-1.38835462133358	0.1650290872407	0.999987124075406	AL669831.3	transcribed_processed_pseudogene	processed_transcript	DETs_all	WT-MOI0.2
AL669831.3-207	0							AL669831.3	transcribed_processed_pseudogene	processed_transcript	DETs_all	WT-MOI0.2
AL669831.3-208	0							AL669831.3	transcribed_processed_pseudogene	processed_transcript	DETs_all	WT-MOI0.2
AL669831.3-209	1.30037605251036	-0.968690033665869	-0.0500621868812664	2.48244299972838	-0.390216425421191	0.696376516743607		AL669831.3	transcribed_processed_pseudogene	processed_transcript	DETs_all	WT-MOI0.2
AL669831.3-210	0							AL669831.3	transcribed_processed_pseudogene	processed_transcript	DETs_all	WT-MOI0.2
AL669831.3-211	0							AL669831.3	transcribed_processed_pseudogene	processed_transcript	DETs_all	WT-MOI0.2
AL669831.3-212	0.125531822883688	0.279689160095497	0.00563904749670634	4.0804728567969	0.0685433208138158	0.945353136118996		AL669831.3	transcribed_processed_pseudogene	processed_transcript	DETs_all	WT-MOI0.2
AL669831.3-213	0							AL669831.3	transcribed_processed_pseudogene	processed_transcript	DETs_all	WT-MOI0.2
AL669831.3-214	0							AL669831.3	transcribed_processed_pseudogene	transcribed_processed_pseudogene	DETs_all	WT-MOI0.2
AL669831.3-215	0.230671871402279	-0.636681573994087	-0.0145493058632346	4.07374375137093	-0.156289058137205	0.875805180698751		AL669831.3	transcribed_processed_pseudogene	processed_transcript	DETs_all	WT-MOI0.2
AC114498.1-201	0							AC114498.1	lncRNA	lncRNA	DETs_all	WT-MOI0.2
AC114498.1-202	0							AC114498.1	lncRNA	lncRNA	DETs_all	WT-MOI0.2
MTND1P23-201	25.3104848685037	1.21155152391375	0.478747051703482	0.721151130347971	1.68002443999381	0.09295256066894	0.986209016878159	MTND1P23	unprocessed_pseudogene	unprocessed_pseudogene	DETs_all	WT-MOI0.2
MTND2P28-201	52.8775476812238	0.456570435951011	0.286216119582812	0.453367248288692	1.00706532656342	0.313903382285281	0.999987124075406	MTND2P28	unprocessed_pseudogene	unprocessed_pseudogene	DETs_all	WT-MOI0.2
MTCO1P12-201	8.03206041249247	0.94334237811972	0.263766078802173	0.942889552521084	1.00048025306615	0.317078149307032	0.999987124075406	MTCO1P12	unprocessed_pseudogene	unprocessed_pseudogene	DETs_all	WT-MOI0.2
AC114498.2-201	0							AC114498.2	miRNA	miRNA	DETs_all	WT-MOI0.2
MTCO2P12-201	0.500618161009819	0.789638548032999	0.0190887544691605	3.97227459583137	0.198787502974157	0.842428972083749		MTCO2P12	unprocessed_pseudogene	unprocessed_pseudogene	DETs_all	WT-MOI0.2
MTATP8P1-201	0							MTATP8P1	unprocessed_pseudogene	unprocessed_pseudogene	DETs_all	WT-MOI0.2
MTATP6P1-201	8544.7167292923	0.331687765350054	0.294886534786912	0.206785105111964	1.60402155257005	0.108709301966291	0.999987124075406	MTATP6P1	unprocessed_pseudogene	unprocessed_pseudogene	DETs_all	WT-MOI0.2
MTCO3P12-201	2.36481864976972	-0.662863862434781	-0.0674918374325385	1.73563870882868	-0.381913504845789	0.702525522811972		MTCO3P12	unprocessed_pseudogene	unprocessed_pseudogene	DETs_all	WT-MOI0.2
WBP1LP6-201	0							WBP1LP6	processed_pseudogene	processed_pseudogene	DETs_all	WT-MOI0.2
CICP3-201	4.72270484499766	0.209641864399799	0.0402311801113526	1.2080616213081	0.17353573750054	0.862230339528288	0.999987124075406	CICP3	processed_pseudogene	processed_pseudogene	DETs_all	WT-MOI0.2
AL669831.1-201	279.758092473228	-0.181649978695152	-0.166585079140124	0.175915012828019	-1.03260077565262	0.301790765046362	0.999987124075406	AL669831.1	transcribed_unprocessed_pseudogene	processed_transcript	DETs_all	WT-MOI0.2
AL669831.1-202	0							AL669831.1	transcribed_unprocessed_pseudogene	transcribed_unprocessed_pseudogene	DETs_all	WT-MOI0.2
RNU6-1199P-201	0							RNU6-1199P	snRNA	snRNA	DETs_all	WT-MOI0.2
AL669831.2-201	0.127190471394815	-1.59846344691683	-0.0331410298174076	4.07374399434866	-0.392381909401846	0.694776050727678		AL669831.2	lncRNA	lncRNA	DETs_all	WT-MOI0.2
LINC01409-223	1.13399133241606	-2.75248975216993	-0.109619758697334	2.61765098125125	-1.05151136338819	0.293023793178702		LINC01409	lncRNA	lncRNA	DETs_all	WT-MOI0.2
LINC01409-201	0							LINC01409	lncRNA	lncRNA	DETs_all	WT-MOI0.2
LINC01409-232	0							LINC01409	lncRNA	lncRNA	DETs_all	WT-MOI0.2
LINC01409-202	0.376595468651063	1.7237697035641	0.0381616989800655	3.99819848373199	0.431136600791039	0.666369049047208		LINC01409	lncRNA	lncRNA	DETs_all	WT-MOI0.2
LINC01409-225	0.799099949551895	-0.016993536867378	-0.000505341684691242	3.54118610511081	-0.0047988262584822	0.996171105314153		LINC01409	lncRNA	lncRNA	DETs_all	WT-MOI0.2
LINC01409-203	0.626585140195042	1.18015907772885	0.0286210587891963	3.97071311431836	0.29721590146445	0.766301682505381		LINC01409	lncRNA	lncRNA	DETs_all	WT-MOI0.2
LINC01409-205	0.333652918128503	-0.77035938518908	-0.0145493129941529	4.06914794668562	-0.189317123703145	0.849844275226016		LINC01409	lncRNA	lncRNA	DETs_all	WT-MOI0.2
LINC01409-226	0							LINC01409	lncRNA	lncRNA	DETs_all	WT-MOI0.2
LINC01409-224	0							LINC01409	lncRNA	lncRNA	DETs_all	WT-MOI0.2
LINC01409-228	0							LINC01409	lncRNA	lncRNA	DETs_all	WT-MOI0.2
LINC01409-231	0.905898646581613	-1.32604208864388	-0.0357462100111334	3.47122302795159	-0.382010051778894	0.70245390881878		LINC01409	lncRNA	lncRNA	DETs_all	WT-MOI0.2
LINC01409-229	0							LINC01409	lncRNA	lncRNA	DETs_all	WT-MOI0.2
LINC01409-227	0.610164453300126	-3.03955333015421	-0.0515073969530047	4.00466164879835	-0.759003780273489	0.447850295435184		LINC01409	lncRNA	lncRNA	DETs_all	WT-MOI0.2
LINC01409-221	0							LINC01409	lncRNA	lncRNA	DETs_all	WT-MOI0.2
LINC01409-214	2.3555818269501	1.15766739251302	0.126092081594598	1.68114098897143	0.688620050375022	0.491062400042907		LINC01409	lncRNA	lncRNA	DETs_all	WT-MOI0.2
LINC01409-220	4.63508836604213	-0.500314388061144	-0.101175083303381	1.15625191525833	-0.432703618873023	0.665230100424552	0.999987124075406	LINC01409	lncRNA	lncRNA	DETs_all	WT-MOI0.2
LINC01409-204	4.78847008578739	-0.593036964515436	-0.128865337205849	1.11480332198367	-0.531965551968567	0.594749854412435	0.999987124075406	LINC01409	lncRNA	lncRNA	DETs_all	WT-MOI0.2
LINC01409-208	0.688698317184582	1.39246096788722	0.0412311433045435	3.58730941733273	0.388163050881335	0.697895374731823		LINC01409	lncRNA	lncRNA	DETs_all	WT-MOI0.2
LINC01409-218	2.04853509345573	-0.146217870013392	-0.0126441446774713	1.89423492429147	-0.0771909904829173	0.938471608815987		LINC01409	lncRNA	lncRNA	DETs_all	WT-MOI0.2
LINC01409-210	0.291996712483763	1.32796177093554	0.0263112374854922	4.02651268944786	0.329804442046261	0.741547730740206		LINC01409	lncRNA	lncRNA	DETs_all	WT-MOI0.2
LINC01409-206	0							LINC01409	lncRNA	lncRNA	DETs_all	WT-MOI0.2
LINC01409-207	0.432272698044877	-2.52689868694071	-0.0515073960284395	4.03927390767116	-0.625582405328285	0.531588882286625		LINC01409	lncRNA	lncRNA	DETs_all	WT-MOI0.2
LINC01409-215	0.381571414184444	-2.54039453022101	-0.0592149009149555	4.03856363709398	-0.629034171180969	0.529326685335271		LINC01409	lncRNA	lncRNA	DETs_all	WT-MOI0.2
LINC01409-216	0							LINC01409	lncRNA	lncRNA	DETs_all	WT-MOI0.2
LINC01409-211	0							LINC01409	lncRNA	lncRNA	DETs_all	WT-MOI0.2
LINC01409-219	0							LINC01409	lncRNA	lncRNA	DETs_all	WT-MOI0.2
LINC01409-213	0							LINC01409	lncRNA	lncRNA	DETs_all	WT-MOI0.2
LINC01409-212	0.103481400007464	0.279689160095498	0.00563904749670634	4.0804728567969	0.0685433208138159	0.945353136118996		LINC01409	lncRNA	lncRNA	DETs_all	WT-MOI0.2
LINC01409-209	0.127190471394815	-1.59846344691683	-0.0331410298174076	4.07374399434866	-0.392381909401846	0.694776050727678		LINC01409	lncRNA	lncRNA	DETs_all	WT-MOI0.2
LINC01409-217	1.56922924386772	0.904717278831111	0.0571117176288136	2.29105454501259	0.394891200124675	0.692923184616193		LINC01409	lncRNA	lncRNA	DETs_all	WT-MOI0.2
LINC01409-222	1.71074369416449	-1.5871520647258	-0.0560469137148468	2.97385206014311	-0.533702427904038	0.593547429128606		LINC01409	lncRNA	lncRNA	DETs_all	WT-MOI0.2
LINC01409-230	3.92300415264092	-0.527568735167322	-0.0993791533411176	1.20968704334247	-0.436120018041696	0.662749653983437		LINC01409	lncRNA	lncRNA	DETs_all	WT-MOI0.2
AL669831.6-201	0							AL669831.6	transcribed_processed_pseudogene	transcribed_processed_pseudogene	DETs_all	WT-MOI0.2
AL669831.4-201	2.17739228404288	-1.20130773828245	-0.0939655003686869	1.97066508903164	-0.609595077808353	0.54213007303686		AL669831.4	transcribed_unprocessed_pseudogene	processed_transcript	DETs_all	WT-MOI0.2
AL669831.4-202	0.459184741012191	-0.00378931880647884	-7.04829680137017e-05	4.03734773130763	-0.000938566370465083	0.999251132493664		AL669831.4	transcribed_unprocessed_pseudogene	transcribed_unprocessed_pseudogene	DETs_all	WT-MOI0.2
FAM87B-201	2.03332473343359	-0.663204456713142	-0.043604084658821	2.2073320906748	-0.30045522353204	0.763829945926468		FAM87B	lncRNA	lncRNA	DETs_all	WT-MOI0.2
LINC01128-215	1.23747273242352	-1.81690931686675	-0.11311218853473	2.21796535467145	-0.819178402872707	0.412684635033689		LINC01128	lncRNA	lncRNA	DETs_all	WT-MOI0.2
LINC01128-214	0.206962800014928	0.949040569428831	0.0228120410076259	4.05469281876489	0.234059794871938	0.814938558052565		LINC01128	lncRNA	lncRNA	DETs_all	WT-MOI0.2
LINC01128-205	166.035857562668	-0.123738006339887	-0.107196345113199	0.230376457321856	-0.537112202255173	0.591190112567602	0.999987124075406	LINC01128	lncRNA	lncRNA	DETs_all	WT-MOI0.2
LINC01128-225	2.6531281059094	0.546270950636352	0.0406495747084847	2.07173028245619	0.263678604914105	0.792027583055619		LINC01128	lncRNA	lncRNA	DETs_all	WT-MOI0.2
LINC01128-226	6.46332467893801	-2.3566742490338	-0.462616761673732	1.15354553213398	-2.04298329227985	0.041054092078608	0.770715236851363	LINC01128	lncRNA	lncRNA	DETs_all	WT-MOI0.2
LINC01128-223	2.91295119157713	0.640101532425601	0.0663723419855393	1.72385033133339	0.371320828027155	0.710398586601307		LINC01128	lncRNA	lncRNA	DETs_all	WT-MOI0.2
LINC01128-222	1.98883370834147	-2.37263084443374	-0.0881179378787267	2.81905159253778	-0.841641511887989	0.399988645784828		LINC01128	lncRNA	lncRNA	DETs_all	WT-MOI0.2
LINC01128-213	0.376595468651063	1.7237697035641	0.0381616989800655	3.99819848373199	0.431136600791039	0.666369049047208		LINC01128	lncRNA	lncRNA	DETs_all	WT-MOI0.2
LINC01128-219	7.83661106345982	-1.65434368060584	-0.194954426798539	1.54665643332726	-1.06962583606685	0.284787761047263	0.999987124075406	LINC01128	lncRNA	lncRNA	DETs_all	WT-MOI0.2
LINC01128-218	4.69683442750647	1.07199073962127	0.222305064250733	1.13477589545955	0.94467175757831	0.34482647995866	0.999987124075406	LINC01128	lncRNA	lncRNA	DETs_all	WT-MOI0.2
LINC01128-208	1.91400041897408	-4.75400342003285	-0.0871702446537121	3.51494519205558	-1.35251139357102	0.176211776460063		LINC01128	lncRNA	lncRNA	DETs_all	WT-MOI0.2
LINC01128-206	1.81546646208791	1.68793932925446	0.118403295471747	2.14943426469915	0.78529469683071	0.432280804404996		LINC01128	lncRNA	lncRNA	DETs_all	WT-MOI0.2
LINC01128-207	0.763142828368888	-3.46599907255723	-0.0646048481550078	3.98003191536485	-0.870847055064256	0.383837668629474		LINC01128	lncRNA	lncRNA	DETs_all	WT-MOI0.2
LINC01128-204	0.103481400007464	0.279689160095498	0.00563904749670634	4.0804728567969	0.0685433208138159	0.945353136118996		LINC01128	lncRNA	lncRNA	DETs_all	WT-MOI0.2
LINC01128-210	0.332929779200152	1.49857580079842	0.0263112383556622	4.01338191601933	0.373394765849941	0.708854654525158		LINC01128	lncRNA	lncRNA	DETs_all	WT-MOI0.2
LINC01128-209	0							LINC01128	lncRNA	lncRNA	DETs_all	WT-MOI0.2
LINC01128-217	2.60998996444773	-0.701787869051834	-0.0159201866692491	3.79959244799915	-0.184700827432529	0.853463697146339		LINC01128	lncRNA	lncRNA	DETs_all	WT-MOI0.2
LINC01128-211	1.1364209999977	0.23955835246148	0.00539799684715017	3.89382688095518	0.0615225996905941	0.950943016544653		LINC01128	lncRNA	lncRNA	DETs_all	WT-MOI0.2
LINC01128-202	6.72993306607999	-0.906684628514565	-0.131018877397263	1.41386775934211	-0.641279654708625	0.521341005274609	0.999987124075406	LINC01128	lncRNA	lncRNA	DETs_all	WT-MOI0.2
LINC01128-221	0.690514554363117	-3.26788286352876	-0.0636097230565303	3.99060714133826	-0.818893653969874	0.412847090902372		LINC01128	lncRNA	lncRNA	DETs_all	WT-MOI0.2
LINC01128-224	0.127190471394815	-1.59846344691683	-0.0331410298174076	4.07374399434866	-0.392381909401846	0.694776050727678		LINC01128	lncRNA	lncRNA	DETs_all	WT-MOI0.2
LINC01128-216	3.43285712768566	-2.99121223715419	-0.111399308116793	2.69018588232177	-1.11189797582783	0.266182019128976		LINC01128	lncRNA	lncRNA	DETs_all	WT-MOI0.2
LINC01128-220	0.853939714575067	2.88814838210562	0.0847961177196345	3.31117295020631	0.872243288266074	0.383075668706895		LINC01128	lncRNA	lncRNA	DETs_all	WT-MOI0.2
LINC01128-212	0.103481400007464	0.279689160095498	0.00563904749670634	4.0804728567969	0.0685433208138159	0.945353136118996		LINC01128	lncRNA	lncRNA	DETs_all	WT-MOI0.2
LINC01128-227	0							LINC01128	lncRNA	lncRNA	DETs_all	WT-MOI0.2
LINC01128-201	0							LINC01128	lncRNA	lncRNA	DETs_all	WT-MOI0.2
LINC01128-203	1.02400988382421	0.123182808455853	0.00608414134053146	2.60503238442455	0.0472864787372167	0.96228490443287		LINC01128	lncRNA	retained_intron	DETs_all	WT-MOI0.2
LINC00115-201	22.2990727324305	-0.0896690283143654	-0.0333093993205311	0.764125002943256	-0.117348637944025	0.906583783742265	0.999987124075406	LINC00115	lncRNA	lncRNA	DETs_all	WT-MOI0.2
AL669831.7-201	0							AL669831.7	lncRNA	lncRNA	DETs_all	WT-MOI0.2
AL669831.7-202	14.5278975636799	-0.13569746923487	-0.0557124837995184	0.703103143680623	-0.192997955498417	0.846960569265022	0.999987124075406	AL669831.7	lncRNA	lncRNA	DETs_all	WT-MOI0.2
FAM41C-203	0.788476392330844	-1.22637468867038	-0.049853343118354	2.79116597883652	-0.439377198622056	0.660388245309998		FAM41C	lncRNA	lncRNA	DETs_all	WT-MOI0.2
FAM41C-202	0.935805848007844	3.01854396534371	0.0621251305273356	3.94436387533167	0.765280298864387	0.444104652886338		FAM41C	lncRNA	lncRNA	DETs_all	WT-MOI0.2
FAM41C-201	0.483394165680781	-0.409970811850039	-0.0103108466874288	4.01729973538767	-0.102051337678063	0.918715926179511		FAM41C	lncRNA	lncRNA	DETs_all	WT-MOI0.2
TUBB8P11-201	0							TUBB8P11	unprocessed_pseudogene	unprocessed_pseudogene	DETs_all	WT-MOI0.2
AL669831.5-201	0							AL669831.5	transcribed_unprocessed_pseudogene	transcribed_unprocessed_pseudogene	DETs_all	WT-MOI0.2
AL645608.6-201	3.49707391451301	-0.306403571010656	-0.0487434194848188	1.33527917395359	-0.229467797437021	0.818505346826022		AL645608.6	lncRNA	lncRNA	DETs_all	WT-MOI0.2
AL645608.2-201	40.1061055963285	-0.427720622730834	-0.284655001546915	0.414897500659269	-1.03090672286815	0.302584563656857	0.999987124075406	AL645608.2	lncRNA	lncRNA	DETs_all	WT-MOI0.2
AL645608.4-201	1.21850991907758	-1.17785032364132	-0.0380053595365597	3.16645685429607	-0.371977379714895	0.709909691217964		AL645608.4	lncRNA	lncRNA	DETs_all	WT-MOI0.2
LINC02593-203	174.8311595984	-0.580149266048598	-0.514937812992191	0.208493291958489	-2.78258000820528	0.00539285667038493	0.278276370752111	LINC02593	lncRNA	retained_intron	DETs_all	WT-MOI0.2
LINC02593-201	0.714723979031707	-3.338650595929	-0.0640039811787556	3.98666782862656	-0.837453918772861	0.402337468855909		LINC02593	lncRNA	lncRNA	DETs_all	WT-MOI0.2
LINC02593-202	0.955041671454528	1.95167458764833	0.0453632732511218	3.9415146054866	0.495158532441207	0.620488219329534		LINC02593	lncRNA	retained_intron	DETs_all	WT-MOI0.2
SAMD11-203	96.6736353609042	-0.421913416971998	-0.347101079694484	0.271467676212968	-1.55419393887987	0.120138162856999	0.999987124075406	SAMD11	protein_coding	protein_coding	DETs_all	WT-MOI0.2
SAMD11-204	0.507103237068132	-1.57861213210498	-0.034684130798847	4.03856330752203	-0.390884582436713	0.695882550598521		SAMD11	protein_coding	protein_coding	DETs_all	WT-MOI0.2
SAMD11-202	0							SAMD11	protein_coding	protein_coding	DETs_all	WT-MOI0.2
SAMD11-213	17.7487701517392	-1.29373131834296	-0.0652202573732883	2.46850914188779	-0.52409419774463	0.600213024006211	0.999987124075406	SAMD11	protein_coding	protein_coding	DETs_all	WT-MOI0.2
SAMD11-217	66.9738381726861	-0.0851803727924307	-0.0489032000777683	0.503803144687203	-0.169074714381381	0.865737873578978	0.999987124075406	SAMD11	protein_coding	protein_coding	DETs_all	WT-MOI0.2
SAMD11-214	10.3727957061021	-7.17930631258813	-0.0823237202559571	3.65053169617886	-1.96664675452701	0.049223949324596	0.820650274624644	SAMD11	protein_coding	protein_coding	DETs_all	WT-MOI0.2
SAMD11-210	29.4077958099839	-1.27127819099466	-0.321753072950466	0.992595702431875	-1.28076132898823	0.200277510863991	0.999987124075406	SAMD11	protein_coding	protein_coding	DETs_all	WT-MOI0.2
SAMD11-215	4.57623339975094	-5.99491756963178	-0.0699516778328588	3.91964679590025	-1.52945351502134	0.126152054498463	0.999987124075406	SAMD11	protein_coding	protein_coding	DETs_all	WT-MOI0.2
SAMD11-211	47.6366641592977	0.166692371709785	0.105435660075056	0.446179138238792	0.373599654093582	0.708702191327446	0.999987124075406	SAMD11	protein_coding	protein_coding	DETs_all	WT-MOI0.2
SAMD11-216	42.0993206352456	1.98088592862556	0.185439498946407	1.72127412251504	1.15082536983196	0.24980408542955	0.999987124075406	SAMD11	protein_coding	protein_coding	DETs_all	WT-MOI0.2
SAMD11-212	0							SAMD11	protein_coding	protein_coding	DETs_all	WT-MOI0.2
SAMD11-201	370.600295071651	0.0895174114690527	0.080284029127518	0.198731767268828	0.45044339261554	0.652390762493812	0.999987124075406	SAMD11	protein_coding	protein_coding	DETs_all	WT-MOI0.2
SAMD11-205	152.500531960304	-0.618753646160534	-0.501777834309803	0.282129306185916	-2.19315623224477	0.0282961247215309	0.662152351949913	SAMD11	protein_coding	protein_coding	DETs_all	WT-MOI0.2
SAMD11-209	7.89238695631826	0.342300976341174	0.0866519554346059	1.00160315964371	0.341753091576646	0.732536713728126	0.999987124075406	SAMD11	protein_coding	processed_transcript	DETs_all	WT-MOI0.2
SAMD11-208	2.02509565125027	-0.782221017159362	-0.0177754898286324	3.81970330858307	-0.204785805065454	0.837739477899633		SAMD11	protein_coding	retained_intron	DETs_all	WT-MOI0.2
SAMD11-207	23.6413390032907	-0.0866851099775093	-0.0496672768926122	0.505191061827328	-0.171588764187474	0.863760841317601	0.999987124075406	SAMD11	protein_coding	retained_intron	DETs_all	WT-MOI0.2
SAMD11-206	8.57724582831249	-0.196345759521481	-0.0701366974036364	0.7849695050066	-0.250131703549211	0.802485499184499	0.999987124075406	SAMD11	protein_coding	retained_intron	DETs_all	WT-MOI0.2
NOC2L-201	1660.50736076295	-0.0756218149008954	-0.0714790290594401	0.140851893895306	-0.536888875325342	0.591344375825137	0.999987124075406	NOC2L	protein_coding	protein_coding	DETs_all	WT-MOI0.2
NOC2L-204	97.3617675912124	-0.168761663132007	-0.13412747479931	0.297602067325899	-0.567071541701352	0.570665576714119	0.999987124075406	NOC2L	protein_coding	retained_intron	DETs_all	WT-MOI0.2
NOC2L-203	63.3149513032017	0.147711367918338	0.105377772652345	0.370994300916248	0.398149964982033	0.690519645618191	0.999987124075406	NOC2L	protein_coding	retained_intron	DETs_all	WT-MOI0.2
NOC2L-206	0							NOC2L	protein_coding	processed_transcript	DETs_all	WT-MOI0.2
NOC2L-205	156.363017501959	-0.0353675164123144	-0.0309575525627031	0.220780168692358	-0.160193357137962	0.872728762055894	0.999987124075406	NOC2L	protein_coding	processed_transcript	DETs_all	WT-MOI0.2
NOC2L-202	10.618092552911	-0.749805769700153	-0.257867456965909	0.803311598376762	-0.933393431907709	0.350616870355625	0.999987124075406	NOC2L	protein_coding	retained_intron	DETs_all	WT-MOI0.2
KLHL17-201	149.951011800676	-0.10899346735106	-0.0929052477145184	0.243098507275014	-0.448351035030246	0.653899873945979	0.999987124075406	KLHL17	protein_coding	protein_coding	DETs_all	WT-MOI0.2
KLHL17-205	50.2433598311539	0.316960086923891	0.182365061537071	0.501805857037644	0.631638874833048	0.527622878063816	0.999987124075406	KLHL17	protein_coding	protein_coding	DETs_all	WT-MOI0.2
KLHL17-202	20.4373125205645	0.80450965958843	0.294487091557106	0.771950104192441	1.04217831595483	0.297329014406254	0.999987124075406	KLHL17	protein_coding	retained_intron	DETs_all	WT-MOI0.2
KLHL17-203	23.3253193838577	-0.0481546967024951	-0.0213469253189072	0.65569315956426	-0.0734409014339822	0.941455270815363	0.999987124075406	KLHL17	protein_coding	nonsense_mediated_decay	DETs_all	WT-MOI0.2
KLHL17-204	17.7065629371553	0.141054856411324	0.0679258930077288	0.60486654056038	0.233199965533957	0.815606132611702	0.999987124075406	KLHL17	protein_coding	retained_intron	DETs_all	WT-MOI0.2
PLEKHN1-203	51.8546138349853	-0.118556725201983	-0.0830406083699423	0.383285354053152	-0.309317128735218	0.757080302587432	0.999987124075406	PLEKHN1	protein_coding	protein_coding	DETs_all	WT-MOI0.2
PLEKHN1-202	30.6327261643015	-0.30758609432349	-0.146080105125773	0.612465547234444	-0.502209627484155	0.615520071427409	0.999987124075406	PLEKHN1	protein_coding	protein_coding	DETs_all	WT-MOI0.2
PLEKHN1-201	14.2634074463216	-0.203938328291168	-0.0699741209214013	0.809564768823464	-0.251911071411309	0.801109801756573	0.999987124075406	PLEKHN1	protein_coding	protein_coding	DETs_all	WT-MOI0.2
PLEKHN1-204	1.13970414108343	1.83408950939732	0.0456593404636615	3.24848709079669	0.564598059999528	0.572347185115341		PLEKHN1	protein_coding	retained_intron	DETs_all	WT-MOI0.2
PLEKHN1-205	1.22032890660025	-4.06693405072614	-0.0664663233901615	3.95535772280493	-1.02820890946928	0.30385156835544		PLEKHN1	protein_coding	protein_coding	DETs_all	WT-MOI0.2
PERM1-201	1.68382890085304	-4.57122566410257	-0.0804902387670392	3.63993716785472	-1.25585290440514	0.209169306308003		PERM1	protein_coding	protein_coding	DETs_all	WT-MOI0.2
PERM1-203	6.07662782184118	0.699952111012397	0.158520469723303	1.06925092662783	0.654619129692863	0.512713004470831	0.999987124075406	PERM1	protein_coding	retained_intron	DETs_all	WT-MOI0.2
PERM1-202	0.332929779200152	1.49857580079842	0.0263112383556622	4.01338191601933	0.373394765849941	0.708854654525158		PERM1	protein_coding	protein_coding	DETs_all	WT-MOI0.2
AL645608.7-201	17.9346841254018	-0.566568669678744	-0.249939510380419	0.654984060417172	-0.865011385647897	0.387032539640871	0.999987124075406	AL645608.7	lncRNA	lncRNA	DETs_all	WT-MOI0.2
HES4-202	90.3299804324064	0.0923059596738451	0.0717500913924382	0.314045107406152	0.293925800775067	0.768814602297064	0.999987124075406	HES4	protein_coding	protein_coding	DETs_all	WT-MOI0.2
HES4-201	77.4014571646326	-0.298966125273147	-0.206780352567503	0.389698679207265	-0.767172539258567	0.442978937599751	0.999987124075406	HES4	protein_coding	protein_coding	DETs_all	WT-MOI0.2
HES4-203	41.1166265747553	-0.15397348187829	-0.10095738034306	0.42444463280151	-0.362764586895589	0.716780747934452	0.999987124075406	HES4	protein_coding	retained_intron	DETs_all	WT-MOI0.2
HES4-204	11.2483124606758	0.364961903515308	0.109886473905795	0.893728450983801	0.408358828807077	0.683010255133003	0.999987124075406	HES4	protein_coding	protein_coding	DETs_all	WT-MOI0.2
ISG15-202	1.79435961947567	1.56439246779639	0.0948929747793125	2.25987319826871	0.692247896472631	0.488781664642078		ISG15	protein_coding	protein_coding	DETs_all	WT-MOI0.2
ISG15-201	1.9170607744127	-1.38396693516163	-0.1240595970088	1.83881563118496	-0.752640401620786	0.451666032616591		ISG15	protein_coding	protein_coding	DETs_all	WT-MOI0.2
ISG15-203	470.336560591318	3.86798310960209	3.54820739900438	0.177419381614463	21.8013560548154	2.25244285389526e-105	1.51445247724502e-100	ISG15	protein_coding	protein_coding	DETs_all	WT-MOI0.2
AL645608.3-201	0.103481400007464	0.279689160095498	0.00563904749670634	4.0804728567969	0.0685433208138159	0.945353136118996		AL645608.3	processed_pseudogene	processed_pseudogene	DETs_all	WT-MOI0.2
AL645608.1-201	1.14715991926842	2.22910813049614	0.129540401199848	2.38870157280489	0.933188203949083	0.350722804129738		AL645608.1	lncRNA	lncRNA	DETs_all	WT-MOI0.2
AGRN-201	6335.29545859583	-0.00537434837230607	-0.00524643548807701	0.0914135925325543	-0.0587915672430459	0.953118125209147	0.999987124075406	AGRN	protein_coding	protein_coding	DETs_all	WT-MOI0.2
AGRN-208	29.2175511643993	0.512123232565737	0.117199028342923	1.07425571828704	0.476723766834907	0.633558836509675	0.999987124075406	AGRN	protein_coding	protein_coding	DETs_all	WT-MOI0.2
AGRN-210	1.61120062684727	-4.49417047696108	-0.0676994600582683	3.9430109774292	-1.13978137587921	0.254377394690998		AGRN	protein_coding	protein_coding	DETs_all	WT-MOI0.2
AGRN-209	0							AGRN	protein_coding	protein_coding	DETs_all	WT-MOI0.2
AGRN-204	0							AGRN	protein_coding	retained_intron	DETs_all	WT-MOI0.2
AGRN-206	8.92076114900035	0.407337457196722	0.0681886825108886	1.31618281025977	0.309483951637637	0.756953418105132	0.999987124075406	AGRN	protein_coding	retained_intron	DETs_all	WT-MOI0.2
AGRN-203	18.9619792906884	0.180543603646468	0.0690018825355562	0.740859153490789	0.243694908533937	0.807467116914713	0.999987124075406	AGRN	protein_coding	retained_intron	DETs_all	WT-MOI0.2
AGRN-205	1.4021988040067	-0.128331649408211	-0.0104500797929355	1.9692116448668	-0.0651690486102584	0.948039404356168		AGRN	protein_coding	retained_intron	DETs_all	WT-MOI0.2
AGRN-207	15.0069478728408	-0.132807590411817	-0.0514292075603128	0.737349804863395	-0.180114769863432	0.857062467559654	0.999987124075406	AGRN	protein_coding	retained_intron	DETs_all	WT-MOI0.2
AGRN-202	138.024080202927	-0.422428148910989	-0.366139377523974	0.229126074388703	-1.84364939711906	0.0652342521174511	0.903606463403307	AGRN	protein_coding	retained_intron	DETs_all	WT-MOI0.2
AL645608.5-201	0							AL645608.5	lncRNA	lncRNA	DETs_all	WT-MOI0.2
AL390719.1-201	19.9840633912602	-0.615675661220928	-0.206077162625969	0.826800972224402	-0.744647964750853	0.456484563686011	0.999987124075406	AL390719.1	transcribed_unprocessed_pseudogene	processed_transcript	DETs_all	WT-MOI0.2
AL390719.1-202	6.03578017212233	1.31299219363513	0.27396506783541	1.13775333918996	1.15402183268469	0.248491218097213	0.999987124075406	AL390719.1	transcribed_unprocessed_pseudogene	processed_transcript	DETs_all	WT-MOI0.2
AL390719.1-203	0.610164453300126	-3.03955333015421	-0.0515073969530047	4.00466164879835	-0.759003780273489	0.447850295435184		AL390719.1	transcribed_unprocessed_pseudogene	processed_transcript	DETs_all	WT-MOI0.2
AL390719.1-204	3.29358475186732	0.896901057883698	0.151673409362029	1.29990319912112	0.689975267766171	0.490209740675858		AL390719.1	transcribed_unprocessed_pseudogene	transcribed_unprocessed_pseudogene	DETs_all	WT-MOI0.2
AL390719.1-205	21.8579287276832	0.250355608122953	0.109671785283845	0.660158656143912	0.379235515270402	0.70451298047866	0.999987124075406	AL390719.1	transcribed_unprocessed_pseudogene	processed_transcript	DETs_all	WT-MOI0.2
AL390719.1-206	6.01723816029757	-0.0217686389268295	-0.00340373199360965	1.36371603437046	-0.0159627359202232	0.987264120332706	0.999987124075406	AL390719.1	transcribed_unprocessed_pseudogene	processed_transcript	DETs_all	WT-MOI0.2
AL645608.8-201	10.2642972901886	-0.238501121158319	-0.0787667248780356	0.836026980002799	-0.2852792156989	0.775430235009983	0.999987124075406	AL645608.8	lncRNA	lncRNA	DETs_all	WT-MOI0.2
RNF223-201	1.0251681790541	-1.17552416517689	-0.0360098713672906	3.26886780432072	-0.359612023350441	0.719137290987456		RNF223	protein_coding	protein_coding	DETs_all	WT-MOI0.2
C1orf159-204	11.5301183127295	-1.08169480640389	-0.0921017293467134	1.88754453087379	-0.573069820982264	0.566597420060802	0.999987124075406	C1orf159	protein_coding	protein_coding	DETs_all	WT-MOI0.2
C1orf159-211	1.18916696020821	3.38076497809786	0.064059579855855	3.93605535716853	0.858922111433379	0.390383489382107		C1orf159	protein_coding	retained_intron	DETs_all	WT-MOI0.2
C1orf159-203	35.8613369506803	0.892303406991195	0.147596867550505	1.29849249706583	0.687184106960577	0.491966718262277	0.999987124075406	C1orf159	protein_coding	nonsense_mediated_decay	DETs_all	WT-MOI0.2
C1orf159-205	170.406808353745	-0.137657151386197	-0.116875346227164	0.247108215823183	-0.557072337427652	0.577478006696174	0.999987124075406	C1orf159	protein_coding	protein_coding	DETs_all	WT-MOI0.2
C1orf159-219	45.1136506372788	-0.452714859064705	-0.328543220015772	0.360073095325137	-1.25728599260079	0.208650094306995	0.999987124075406	C1orf159	protein_coding	retained_intron	DETs_all	WT-MOI0.2
C1orf159-216	14.8530446619564	-0.489650308153985	-0.133634446426386	0.959174071860785	-0.510491601596434	0.609707096886286	0.999987124075406	C1orf159	protein_coding	nonsense_mediated_decay	DETs_all	WT-MOI0.2
C1orf159-212	0							C1orf159	protein_coding	nonsense_mediated_decay	DETs_all	WT-MOI0.2
C1orf159-210	0							C1orf159	protein_coding	processed_transcript	DETs_all	WT-MOI0.2
C1orf159-202	3.77855277963641	-0.267026813256221	-0.0185772347165219	2.13697928057556	-0.124955265445672	0.900558965683804		C1orf159	protein_coding	protein_coding	DETs_all	WT-MOI0.2
C1orf159-201	3.02049780508642	1.80317110248854	0.078384025060722	2.67082612685776	0.675136087802908	0.499589307656386		C1orf159	protein_coding	protein_coding	DETs_all	WT-MOI0.2
C1orf159-207	0.561507845789768	2.30708231971798	0.0504238792938698	3.96809180744815	0.581408503550135	0.56096516768623		C1orf159	protein_coding	protein_coding	DETs_all	WT-MOI0.2
C1orf159-218	4.96904423932352	-1.06592158834203	-0.231138082303582	1.09788639096933	-0.970885145411919	0.331605476111716	0.999987124075406	C1orf159	protein_coding	processed_transcript	DETs_all	WT-MOI0.2
C1orf159-209	1.23175867543572	2.35195905946531	0.129550919212748	2.43790608931627	0.964745553478205	0.334672272675405		C1orf159	protein_coding	protein_coding	DETs_all	WT-MOI0.2
C1orf159-214	3.47653262216172	-0.0834792471806235	-0.0137528182024625	1.30561498957694	-0.0639386402937004	0.9490190847043		C1orf159	protein_coding	retained_intron	DETs_all	WT-MOI0.2
C1orf159-215	1.41905049570243	3.6276940680791	0.0650340536274707	3.93146590096528	0.922733188958449	0.356146265573697		C1orf159	protein_coding	protein_coding	DETs_all	WT-MOI0.2
C1orf159-208	1.23024954491079	1.59195045760341	0.088623297935638	2.46723059659197	0.645237806227921	0.518773089734949		C1orf159	protein_coding	protein_coding	DETs_all	WT-MOI0.2
C1orf159-206	0							C1orf159	protein_coding	protein_coding	DETs_all	WT-MOI0.2
C1orf159-213	0.73735492469494	-3.33987940446229	-0.062009536022586	3.98660105825494	-0.837776179672279	0.402156419328699		C1orf159	protein_coding	retained_intron	DETs_all	WT-MOI0.2
C1orf159-217	1.042437151345	-3.84385078559994	-0.065736536741117	3.96337436921604	-0.969842974071675	0.332124768494916		C1orf159	protein_coding	protein_coding	DETs_all	WT-MOI0.2
AL390719.3-201	3.85110363448055	0.138890123190157	0.0270894370244219	1.19572716918076	0.116155362836922	0.907529412511629		AL390719.3	lncRNA	lncRNA	DETs_all	WT-MOI0.2
LINC01342-201	0							LINC01342	lncRNA	lncRNA	DETs_all	WT-MOI0.2
MIR200B-201	0							MIR200B	miRNA	miRNA	DETs_all	WT-MOI0.2
MIR200A-201	0							MIR200A	miRNA	miRNA	DETs_all	WT-MOI0.2
MIR429-201	0							MIR429	miRNA	miRNA	DETs_all	WT-MOI0.2
AL390719.2-201	2.03441368018305	-0.900081352833535	-0.0803109877126227	1.841995468463	-0.488644716148288	0.625093249437561		AL390719.2	lncRNA	lncRNA	DETs_all	WT-MOI0.2
TTLL10-AS1-201	1.81076243066423	-0.365298466845474	-0.0442186045668869	1.56832107507835	-0.232923265937254	0.815820991658156		TTLL10-AS1	lncRNA	lncRNA	DETs_all	WT-MOI0.2
TTLL10-203	0							TTLL10	protein_coding	protein_coding	DETs_all	WT-MOI0.2
TTLL10-202	0							TTLL10	protein_coding	protein_coding	DETs_all	WT-MOI0.2
TTLL10-206	0.524327232397169	-0.23436220288952	-0.00579051906328244	3.96111647573257	-0.0591656933910729	0.952820134461798		TTLL10	protein_coding	processed_transcript	DETs_all	WT-MOI0.2
TTLL10-208	0							TTLL10	protein_coding	protein_coding	DETs_all	WT-MOI0.2
TTLL10-201	0							TTLL10	protein_coding	protein_coding	DETs_all	WT-MOI0.2
TTLL10-204	0							TTLL10	protein_coding	retained_intron	DETs_all	WT-MOI0.2
TTLL10-207	0							TTLL10	protein_coding	retained_intron	DETs_all	WT-MOI0.2
TTLL10-205	0							TTLL10	protein_coding	nonsense_mediated_decay	DETs_all	WT-MOI0.2
TNFRSF18-201	0							TNFRSF18	protein_coding	protein_coding	DETs_all	WT-MOI0.2
TNFRSF18-203	0							TNFRSF18	protein_coding	protein_coding	DETs_all	WT-MOI0.2
TNFRSF18-204	0							TNFRSF18	protein_coding	protein_coding	DETs_all	WT-MOI0.2
TNFRSF18-202	0							TNFRSF18	protein_coding	protein_coding	DETs_all	WT-MOI0.2
TNFRSF4-203	0.381571414184444	-2.54039453022101	-0.0592149009149555	4.03856363709398	-0.629034171180969	0.529326685335271		TNFRSF4	protein_coding	retained_intron	DETs_all	WT-MOI0.2
TNFRSF4-201	0.125531822883688	0.279689160095497	0.00563904749670634	4.0804728567969	0.0685433208138158	0.945353136118996		TNFRSF4	protein_coding	protein_coding	DETs_all	WT-MOI0.2
TNFRSF4-202	0							TNFRSF4	protein_coding	processed_transcript	DETs_all	WT-MOI0.2
SDF4-202	1511.55151884968	-0.217964374322563	-0.203199919153469	0.157711926855218	-1.3820411599096	0.166959063424756	0.999987124075406	SDF4	protein_coding	protein_coding	DETs_all	WT-MOI0.2
SDF4-209	513.176565873745	0.0421217025927929	0.0333058930677244	0.301030733657715	0.139924924212845	0.888719308340685	0.999987124075406	SDF4	protein_coding	protein_coding	DETs_all	WT-MOI0.2
SDF4-205	6.92993800342719	-1.18095340869569	-0.0996468520546578	1.89471391167246	-0.623288508845784	0.533094947733606	0.999987124075406	SDF4	protein_coding	nonsense_mediated_decay	DETs_all	WT-MOI0.2
SDF4-201	0							SDF4	protein_coding	protein_coding	DETs_all	WT-MOI0.2
SDF4-207	75.8832886862312	-0.354296399925061	-0.27677022247252	0.309734445417177	-1.14387148464506	0.252676938396645	0.999987124075406	SDF4	protein_coding	retained_intron	DETs_all	WT-MOI0.2
SDF4-206	10.2938833896589	1.10655950393257	0.292756030468526	0.960666114705299	1.15186690463421	0.249375769800922	0.999987124075406	SDF4	protein_coding	retained_intron	DETs_all	WT-MOI0.2
SDF4-208	152.455554791596	0.918381688296316	0.597960262477957	0.427679975877435	2.14735722992911	0.0317648528841232	0.695228401209931	SDF4	protein_coding	protein_coding	DETs_all	WT-MOI0.2
SDF4-203	1.76573876292726	0.77579802937532	0.0175204513486119	3.84783739161624	0.201619234499266	0.840214407067935		SDF4	protein_coding	protein_coding	DETs_all	WT-MOI0.2
SDF4-204	1.66464889600076	3.85298154410636	0.0658264137749798	3.92790667625113	0.980924920493205	0.326629767263715		SDF4	protein_coding	processed_transcript	DETs_all	WT-MOI0.2
B3GALT6-201	613.159824636053	-0.124986553867195	-0.117059201167588	0.152229899498735	-0.821038142170182	0.411624542578608	0.999987124075406	B3GALT6	protein_coding	protein_coding	DETs_all	WT-MOI0.2
C1QTNF12-202	1.10954414957429	0.743787981535244	0.0412756826580245	2.47817371688499	0.3001355298329	0.764073778870222		C1QTNF12	protein_coding	retained_intron	DETs_all	WT-MOI0.2
C1QTNF12-204	0.878371924890769	0.433025393385291	0.0286018585500364	2.28975314133729	0.189114444508367	0.850003120680785		C1QTNF12	protein_coding	retained_intron	DETs_all	WT-MOI0.2
C1QTNF12-201	1.36466320381833	-2.02332523411739	-0.139812217106377	2.10618018774856	-0.960661032653746	0.336722630243553		C1QTNF12	protein_coding	protein_coding	DETs_all	WT-MOI0.2
C1QTNF12-203	1.10788550106316	1.4023624843316	0.0786349946718228	2.48191428871579	0.565032600322883	0.572051590430545		C1QTNF12	protein_coding	retained_intron	DETs_all	WT-MOI0.2
C1QTNF12-205	1.04069833332811	-1.63170471677272	-0.0750344968010516	2.62034935413976	-0.622705027554769	0.53347837829537		C1QTNF12	protein_coding	retained_intron	DETs_all	WT-MOI0.2
AL162741.1-201	6.83358474235312	-0.83314124772211	-0.22098809606355	0.972840709860494	-0.856400476745657	0.391776301077442	0.999987124075406	AL162741.1	lncRNA	lncRNA	DETs_all	WT-MOI0.2
UBE2J2-208	49.7282184166565	1.20061172853955	0.469934572155277	0.725030855307404	1.65594570182879	0.097732815311416	0.994095508853833	UBE2J2	protein_coding	nonsense_mediated_decay	DETs_all	WT-MOI0.2
UBE2J2-201	94.0192272926454	-0.601138053190396	-0.401091415994992	0.412771359148653	-1.45634632797744	0.145296904636538	0.999987124075406	UBE2J2	protein_coding	protein_coding	DETs_all	WT-MOI0.2
UBE2J2-202	267.617668990902	0.11827377464371	0.103357067154268	0.221990872695342	0.532786655629881	0.594181272246978	0.999987124075406	UBE2J2	protein_coding	protein_coding	DETs_all	WT-MOI0.2
UBE2J2-204	35.0261923198234	0.675764752918026	0.233960794222624	0.803976279887011	0.840528221818929	0.400612284795259	0.999987124075406	UBE2J2	protein_coding	protein_coding	DETs_all	WT-MOI0.2
UBE2J2-210	44.4313821953039	-0.969236575456113	-0.634184693561118	0.424471898781457	-2.28339397316648	0.0224071719572908	0.593137249496222	UBE2J2	protein_coding	nonsense_mediated_decay	DETs_all	WT-MOI0.2
UBE2J2-203	19.8740090010493	-0.948871508183318	-0.466466999655609	0.59259605931494	-1.60121130282278	0.109330126254841	0.999987124075406	UBE2J2	protein_coding	protein_coding	DETs_all	WT-MOI0.2
UBE2J2-205	3.90146388807109	1.42903144872217	0.0666277105820045	2.59792199645473	0.550067111588534	0.582273343412474		UBE2J2	protein_coding	protein_coding	DETs_all	WT-MOI0.2
UBE2J2-212	0.254380942789629	-2.13825241247662	-0.0515074006583083	4.05713789374279	-0.527034690088889	0.598169498663416		UBE2J2	protein_coding	processed_transcript	DETs_all	WT-MOI0.2
UBE2J2-214	0							UBE2J2	protein_coding	nonsense_mediated_decay	DETs_all	WT-MOI0.2
UBE2J2-207	16.0529122546053	0.890928833959645	0.163389158961261	1.23437422542273	0.721765584221051	0.470438612130095	0.999987124075406	UBE2J2	protein_coding	protein_coding	DETs_all	WT-MOI0.2
UBE2J2-220	0.499394668800228	2.0965298077208	0.0453110614254495	3.97761723197472	0.52708183956654	0.598136757393124		UBE2J2	protein_coding	protein_coding	DETs_all	WT-MOI0.2
UBE2J2-217	0							UBE2J2	protein_coding	processed_transcript	DETs_all	WT-MOI0.2
UBE2J2-211	1.02344433356327	-1.08721491822907	-0.0226403340711402	3.92197652000376	-0.277210970714335	0.781618116202803		UBE2J2	protein_coding	nonsense_mediated_decay	DETs_all	WT-MOI0.2
UBE2J2-219	0.206962800014928	0.949040569428831	0.0228120410076259	4.05469281876489	0.234059794871938	0.814938558052565		UBE2J2	protein_coding	nonsense_mediated_decay	DETs_all	WT-MOI0.2
UBE2J2-215	5.30932815886463	0.561274973210254	0.101290719895381	1.24258738663618	0.451698592184881	0.651486132572543	0.999987124075406	UBE2J2	protein_coding	nonsense_mediated_decay	DETs_all	WT-MOI0.2
UBE2J2-213	0							UBE2J2	protein_coding	retained_intron	DETs_all	WT-MOI0.2
UBE2J2-206	4.52968681840653	0.10317717638464	0.0129787198703518	1.54035693887173	0.0669826413481894	0.946595522358252	0.999987124075406	UBE2J2	protein_coding	protein_coding	DETs_all	WT-MOI0.2
UBE2J2-218	0.615526426672455	0.423058219232288	0.00749230945085176	4.00373727641863	0.105665829205136	0.915847492870098		UBE2J2	protein_coding	protein_coding	DETs_all	WT-MOI0.2
UBE2J2-209	1.66916490768139	-2.32154875304222	-0.17725239808205	1.99195062765728	-1.16546500741968	0.243830816664541		UBE2J2	protein_coding	retained_intron	DETs_all	WT-MOI0.2
UBE2J2-216	14.4521287647297	-0.295817833532711	-0.133755713930814	0.64657872349553	-0.457512477264118	0.647302736100716	0.999987124075406	UBE2J2	protein_coding	protein_coding	DETs_all	WT-MOI0.2
LINC01786-201	0.206962800014928	0.949040569428831	0.0228120410076259	4.05469281876489	0.234059794871938	0.814938558052565		LINC01786	lncRNA	lncRNA	DETs_all	WT-MOI0.2
LINC01786-202	6.1010941880934	-0.161219666543052	-0.0462182108752441	0.924656184170851	-0.174356338391463	0.861585425593283	0.999987124075406	LINC01786	lncRNA	lncRNA	DETs_all	WT-MOI0.2
SCNN1D-205	10.5601991482594	-0.877419313752052	-0.12277180589159	1.44373885744948	-0.607741011627343	0.543359258009278	0.999987124075406	SCNN1D	protein_coding	protein_coding	DETs_all	WT-MOI0.2
SCNN1D-204	7.38454223919909	-0.907091178060607	-0.105300481504102	1.59104549353037	-0.570122716005978	0.568594469041256	0.999987124075406	SCNN1D	protein_coding	nonsense_mediated_decay	DETs_all	WT-MOI0.2
SCNN1D-202	26.8263126459019	-0.302406485328575	-0.140717259637429	0.628168871291705	-0.48140953674883	0.630225460016564	0.999987124075406	SCNN1D	protein_coding	protein_coding	DETs_all	WT-MOI0.2
SCNN1D-206	12.6129098280222	-0.25432154420739	-0.0385071584462301	1.38753272056423	-0.183290484208525	0.854570100422706	0.999987124075406	SCNN1D	protein_coding	protein_coding	DETs_all	WT-MOI0.2
SCNN1D-208	1.60389898356552	-2.5792791838859	-0.127702628915147	2.4742099069993	-1.04246578941801	0.297195778462338		SCNN1D	protein_coding	protein_coding	DETs_all	WT-MOI0.2
SCNN1D-201	13.9366057897198	-0.87777698961826	-0.115012585107476	1.48961041728188	-0.589266145990006	0.555682751089933	0.999987124075406	SCNN1D	protein_coding	protein_coding	DETs_all	WT-MOI0.2
SCNN1D-207	0.992557051625054	1.54515698202789	0.058294712471688	2.63715701451569	0.585917703619046	0.557930819763377		SCNN1D	protein_coding	processed_transcript	DETs_all	WT-MOI0.2
SCNN1D-203	6.10982127924648	0.463688689531553	0.0914016236461678	1.17214522602724	0.39558979487818	0.692407666767399	0.999987124075406	SCNN1D	protein_coding	protein_coding	DETs_all	WT-MOI0.2
ACAP3-212	51.6040017780789	-0.593186320088472	-0.420246744282528	0.375004620005949	-1.58181069896969	0.113692791850607	0.999987124075406	ACAP3	protein_coding	retained_intron	DETs_all	WT-MOI0.2
ACAP3-202	326.703776583415	-0.451934369963369	-0.414363538267658	0.176003205666191	-2.56776215099463	0.0102357361320394	0.40506766013761	ACAP3	protein_coding	protein_coding	DETs_all	WT-MOI0.2
ACAP3-206	41.3498849149585	0.457651356770873	0.195464285322466	0.679533119526707	0.673479104432211	0.500642537959329	0.999987124075406	ACAP3	protein_coding	retained_intron	DETs_all	WT-MOI0.2
ACAP3-201	6.2851001383133	5.78003577038881	0.143007862792168	2.83301320675888	2.04024314344848	0.0413261146072536	0.773122604822845	ACAP3	protein_coding	protein_coding	DETs_all	WT-MOI0.2
ACAP3-207	2.83260524201486	0.206693640175494	0.0194342038418585	1.83074499397056	0.112901382145643	0.910108740545041		ACAP3	protein_coding	retained_intron	DETs_all	WT-MOI0.2
ACAP3-204	1.21389586218482	0.986143556205284	0.0221194618103312	3.90583322513433	0.252479688548752	0.800670311864406		ACAP3	protein_coding	processed_transcript	DETs_all	WT-MOI0.2
ACAP3-209	1.13325322096164	0.150160482545923	0.0081746481768583	2.48808414178198	0.060351850656617	0.951875406319564		ACAP3	protein_coding	retained_intron	DETs_all	WT-MOI0.2
ACAP3-213	4.29098969937782	-0.518968906361312	-0.112042331127157	1.1142286047077	-0.465765197705957	0.641383578730252		ACAP3	protein_coding	retained_intron	DETs_all	WT-MOI0.2
ACAP3-208	43.8625370308787	-0.418560067314527	-0.276852526174223	0.418039481071534	-1.0012453040121	0.316708228878574	0.999987124075406	ACAP3	protein_coding	retained_intron	DETs_all	WT-MOI0.2
ACAP3-203	1.08338809376775	3.23241181688842	0.063333644475771	3.93921094700634	0.82057342456995	0.411889290328958		ACAP3	protein_coding	nonsense_mediated_decay	DETs_all	WT-MOI0.2
ACAP3-210	11.7741661404355	0.0763274784969192	0.0277768452332981	0.774218328694393	0.0985865041785235	0.921466585920271	0.999987124075406	ACAP3	protein_coding	retained_intron	DETs_all	WT-MOI0.2
ACAP3-211	0.690514554363117	-3.26788286352876	-0.0636097230565303	3.99060714133826	-0.818893653969874	0.412847090902372		ACAP3	protein_coding	retained_intron	DETs_all	WT-MOI0.2
ACAP3-205	0.127190471394815	-1.59846344691683	-0.0331410298174076	4.07374399434866	-0.392381909401846	0.694776050727678		ACAP3	protein_coding	processed_transcript	DETs_all	WT-MOI0.2
MIR6726-201	0							MIR6726	miRNA	miRNA	DETs_all	WT-MOI0.2
PUSL1-201	191.133919606835	-0.133706724247442	-0.117562085701632	0.216710806960666	-0.616982263702753	0.537246424481648	0.999987124075406	PUSL1	protein_coding	protein_coding	DETs_all	WT-MOI0.2
PUSL1-204	15.1516831498167	-0.630763039907754	-0.264911614209427	0.68373411981572	-0.922526785818086	0.356253865164923	0.999987124075406	PUSL1	protein_coding	processed_transcript	DETs_all	WT-MOI0.2
PUSL1-202	2.48059307653471	-0.25512052333907	-0.0218034611350537	1.88581631924189	-0.135283866586556	0.892387440408036		PUSL1	protein_coding	retained_intron	DETs_all	WT-MOI0.2
PUSL1-203	6.47678885368208	-3.2926514825883	-0.218710828940539	1.9737195516679	-1.66824687925183	0.0952667282622877	0.988175523209376	PUSL1	protein_coding	protein_coding	DETs_all	WT-MOI0.2
PUSL1-205	5.12647902323397	-1.52625823291636	-0.23032632118115	1.35078378553336	-1.12990565126877	0.258515982428308	0.999987124075406	PUSL1	protein_coding	retained_intron	DETs_all	WT-MOI0.2
INTS11-214	29.4972595829865	-1.52473619853083	-0.653857770826366	0.666679850026399	-2.28705907111256	0.0221923754245916	0.592249395221205	INTS11	protein_coding	retained_intron	DETs_all	WT-MOI0.2
INTS11-247	2.85425362791869	-3.01354742866441	-0.0621002310614598	3.60269225018479	-0.836470955438906	0.402890009720678		INTS11	protein_coding	protein_coding	DETs_all	WT-MOI0.2
INTS11-248	0							INTS11	protein_coding	protein_coding	DETs_all	WT-MOI0.2
INTS11-250	0.665859558400303	2.51835133155712	0.0544339446004882	3.95980994928365	0.635977828181554	0.524790873407796		INTS11	protein_coding	protein_coding	DETs_all	WT-MOI0.2
INTS11-249	0.920686072484156	-3.68466975176284	-0.0652269603344457	3.96987968106436	-0.928156530621843	0.353326379328085		INTS11	protein_coding	protein_coding	DETs_all	WT-MOI0.2
INTS11-208	715.584277675823	-0.0728523356986403	-0.0685337604742573	0.146961659335717	-0.495723415399234	0.620089564356421	0.999987124075406	INTS11	protein_coding	protein_coding	DETs_all	WT-MOI0.2
INTS11-222	3.81866927912936	-0.334715108113721	-0.0444699428531886	1.50975611377229	-0.221701442412046	0.824546307173634		INTS11	protein_coding	retained_intron	DETs_all	WT-MOI0.2
INTS11-201	8.5834473986539	0.699137797445262	0.150845585793873	1.11838499816235	0.625131594749601	0.531884693128346	0.999987124075406	INTS11	protein_coding	retained_intron	DETs_all	WT-MOI0.2
INTS11-202	0							INTS11	protein_coding	protein_coding	DETs_all	WT-MOI0.2
INTS11-212	66.3181060022276	-0.368577350113921	-0.277794633744296	0.334316088721794	-1.10248164102158	0.270252335677014	0.999987124075406	INTS11	protein_coding	processed_transcript	DETs_all	WT-MOI0.2
INTS11-216	38.4119995933058	0.745569165902498	0.462868328339788	0.456165648182091	1.63442637312506	0.10216935430983	0.999987124075406	INTS11	protein_coding	retained_intron	DETs_all	WT-MOI0.2
INTS11-204	6.21785847978833	-1.96954563902814	-0.152090312897386	1.9289682826072	-1.02103578207418	0.307237486185467	0.999987124075406	INTS11	protein_coding	protein_coding	DETs_all	WT-MOI0.2
INTS11-210	5.94842564941519	-3.86162990786756	-0.141744527210103	2.56404301514141	-1.50607064119577	0.132049040351142	0.999987124075406	INTS11	protein_coding	nonsense_mediated_decay	DETs_all	WT-MOI0.2
INTS11-203	0							INTS11	protein_coding	protein_coding	DETs_all	WT-MOI0.2
INTS11-243	0							INTS11	protein_coding	nonsense_mediated_decay	DETs_all	WT-MOI0.2
INTS11-209	0							INTS11	protein_coding	protein_coding	DETs_all	WT-MOI0.2
INTS11-233	0							INTS11	protein_coding	nonsense_mediated_decay	DETs_all	WT-MOI0.2
INTS11-217	4.34764036063526	-5.91740094694219	-0.118304150669474	3.09335358370544	-1.91294036934953	0.0557556867491306	0.85276488516847	INTS11	protein_coding	retained_intron	DETs_all	WT-MOI0.2
INTS11-211	9.19914418107609	-0.175682845837056	-0.0331275275138731	1.21689198309181	-0.144370123460499	0.885208207653261	0.999987124075406	INTS11	protein_coding	retained_intron	DETs_all	WT-MOI0.2
INTS11-225	6.42403819138698	-0.76855656063911	-0.16180371915811	1.13519717421845	-0.677024730235289	0.498390263757647	0.999987124075406	INTS11	protein_coding	retained_intron	DETs_all	WT-MOI0.2
INTS11-236	23.3223077246638	-1.0989086682466	-0.09124568564129	1.9066266140863	-0.576362807551192	0.564369978045935	0.999987124075406	INTS11	protein_coding	nonsense_mediated_decay	DETs_all	WT-MOI0.2
INTS11-228	2.7566188249185	-5.26398338549845	-0.0980156492066535	3.34731299508974	-1.57259969211732	0.115811539022995		INTS11	protein_coding	retained_intron	DETs_all	WT-MOI0.2
INTS11-242	1.26527011990364	-0.646414242120689	-0.0144820699461208	3.87249491208941	-0.166924491005184	0.867429462470156		INTS11	protein_coding	nonsense_mediated_decay	DETs_all	WT-MOI0.2
INTS11-234	3.9501861920463	5.10418174710876	0.110109036657183	3.15254399495243	1.61906757059731	0.105432725398576		INTS11	protein_coding	nonsense_mediated_decay	DETs_all	WT-MOI0.2
INTS11-241	2.85842418673199	1.34025612170919	0.090479588872073	2.17327511008928	0.616698785849588	0.537433422221335		INTS11	protein_coding	retained_intron	DETs_all	WT-MOI0.2
INTS11-213	1.5270876574678	0.65519793454313	0.020540999565989	3.18788199185671	0.205527662635192	0.837159887728156		INTS11	protein_coding	retained_intron	DETs_all	WT-MOI0.2
INTS11-207	1.22032890660025	-4.06693405072614	-0.0664663233901615	3.95535772280493	-1.02820890946928	0.30385156835544		INTS11	protein_coding	protein_coding	DETs_all	WT-MOI0.2
INTS11-240	1.04390130490807	0.369717820946057	0.0111554452696884	3.31646409557302	0.111479518635397	0.911236106116295		INTS11	protein_coding	retained_intron	DETs_all	WT-MOI0.2
INTS11-245	3.18458897792823	2.61712513572534	0.216032416234993	1.89372216617126	1.38200058196322	0.166971522415744		INTS11	protein_coding	retained_intron	DETs_all	WT-MOI0.2
INTS11-218	12.7236705063729	-0.600341347698199	-0.221525370608853	0.765377903802389	-0.78437245799194	0.432821594384675	0.999987124075406	INTS11	protein_coding	retained_intron	DETs_all	WT-MOI0.2
INTS11-231	5.16502409840258	-0.271099535914551	-0.0284620674418144	1.71262044247835	-0.158295165227761	0.87422421770221	0.999987124075406	INTS11	protein_coding	nonsense_mediated_decay	DETs_all	WT-MOI0.2
INTS11-230	0.206962800014928	0.949040569428831	0.0228120410076259	4.05469281876489	0.234059794871938	0.814938558052565		INTS11	protein_coding	protein_coding	DETs_all	WT-MOI0.2
INTS11-206	2.73662851633474	-0.28777711189686	-0.010814580594871	2.94148621641225	-0.0978339148051028	0.92206417643391		INTS11	protein_coding	nonsense_mediated_decay	DETs_all	WT-MOI0.2
INTS11-235	0							INTS11	protein_coding	protein_coding	DETs_all	WT-MOI0.2
INTS11-237	0.206962800014928	0.949040569428831	0.0228120410076259	4.05469281876489	0.234059794871938	0.814938558052565		INTS11	protein_coding	protein_coding	DETs_all	WT-MOI0.2
INTS11-229	3.19762142384426	-0.922921508493715	-0.125384167765903	1.45996672324171	-0.632152427724148	0.527287279528928		INTS11	protein_coding	retained_intron	DETs_all	WT-MOI0.2
INTS11-232	4.77830997556692	-0.343573269037091	-0.0640903964403267	1.22657381754397	-0.2801081061106	0.779394565775352	0.999987124075406	INTS11	protein_coding	retained_intron	DETs_all	WT-MOI0.2
INTS11-227	2.10515590311353	-1.70859349060085	-0.0576592957190296	2.98886715327227	-0.57165253689186	0.567557395440827		INTS11	protein_coding	retained_intron	DETs_all	WT-MOI0.2
INTS11-205	34.9322469661456	0.221147272013704	0.136822364167851	0.458720551211024	0.482095845564089	0.629737860942318	0.999987124075406	INTS11	protein_coding	protein_coding	DETs_all	WT-MOI0.2
INTS11-223	2.49753018522798	4.45270221500003	0.203675541323579	2.35707284249865	1.88908129384745	0.0588809365628188		INTS11	protein_coding	retained_intron	DETs_all	WT-MOI0.2
INTS11-221	7.21760023777645	-2.60158146350523	-0.45895872217968	1.22724707777806	-2.11985142243355	0.0340185771439028	0.720909488266607	INTS11	protein_coding	retained_intron	DETs_all	WT-MOI0.2
INTS11-220	2.90490157243214	-0.876856449763109	-0.0892396989555325	1.71484443602997	-0.511332941542567	0.609117942216872		INTS11	protein_coding	processed_transcript	DETs_all	WT-MOI0.2
INTS11-246	2.02958035079101	-0.382553081064155	-0.00873432090682471	3.81895040683742	-0.100172309223821	0.920207529454484		INTS11	protein_coding	protein_coding	DETs_all	WT-MOI0.2
INTS11-244	0.499394668800228	2.0965298077208	0.0453110614254495	3.97761723197472	0.52708183956654	0.598136757393124		INTS11	protein_coding	processed_transcript	DETs_all	WT-MOI0.2
INTS11-219	0.64770005348849	0.808321452755768	0.0163201898458447	3.74741784848675	0.215700913385514	0.82922088920025		INTS11	protein_coding	processed_transcript	DETs_all	WT-MOI0.2
INTS11-239	0							INTS11	protein_coding	nonsense_mediated_decay	DETs_all	WT-MOI0.2
INTS11-224	0							INTS11	protein_coding	protein_coding	DETs_all	WT-MOI0.2
INTS11-215	0							INTS11	protein_coding	nonsense_mediated_decay	DETs_all	WT-MOI0.2
INTS11-226	0							INTS11	protein_coding	nonsense_mediated_decay	DETs_all	WT-MOI0.2
INTS11-238	0.508761885579259	-2.90110956202735	-0.0623960181202743	4.01428121735855	-0.722697141765348	0.469865971971887		INTS11	protein_coding	retained_intron	DETs_all	WT-MOI0.2
MIR6727-201	0							MIR6727	miRNA	miRNA	DETs_all	WT-MOI0.2
AL139287.1-201	7.44763073523235	0.00794096610805013	0.00239444863844141	0.886473374189085	0.0089579296336049	0.992852701837281	0.999987124075406	AL139287.1	lncRNA	lncRNA	DETs_all	WT-MOI0.2
CPTP-202	5.3264147855441	1.92447623162283	0.207638334663226	1.65873795983964	1.16020509460631	0.245965313248072	0.999987124075406	CPTP	protein_coding	processed_transcript	DETs_all	WT-MOI0.2
CPTP-201	258.728137497271	-0.11771531165815	-0.10700120888135	0.185089120109144	-0.635992605015007	0.524781241987547	0.999987124075406	CPTP	protein_coding	protein_coding	DETs_all	WT-MOI0.2
CPTP-203	2.08122404607907	-0.261494791433131	-0.0128609024400979	2.53575439201419	-0.103123075427436	0.917865291113119		CPTP	protein_coding	protein_coding	DETs_all	WT-MOI0.2
TAS1R3-201	13.2224884393376	0.00635080265230888	0.00275661768119426	0.666513603456686	0.00952839164778066	0.992397558453052	0.999987124075406	TAS1R3	protein_coding	protein_coding	DETs_all	WT-MOI0.2
DVL1-202	714.255962339505	-0.267591377439589	-0.23630970775849	0.212885116483345	-1.25697550801079	0.208762504437061	0.999987124075406	DVL1	protein_coding	protein_coding	DETs_all	WT-MOI0.2
DVL1-201	509.992608084322	0.111350213866244	0.0995668098339838	0.201323859861018	0.553090001071477	0.580201783121822	0.999987124075406	DVL1	protein_coding	protein_coding	DETs_all	WT-MOI0.2
DVL1-204	0							DVL1	protein_coding	protein_coding	DETs_all	WT-MOI0.2
DVL1-206	0							DVL1	protein_coding	protein_coding	DETs_all	WT-MOI0.2
DVL1-205	26.6745428584543	0.17855047527333	0.034122100872246	1.20413989919809	0.14828050743293	0.882121398111517	0.999987124075406	DVL1	protein_coding	protein_coding	DETs_all	WT-MOI0.2
DVL1-208	3.08859570485303	0.986312177569319	0.0960059223679744	1.797675892076	0.548659623192869	0.583239060238372		DVL1	protein_coding	retained_intron	DETs_all	WT-MOI0.2
DVL1-207	1.29264836021567	3.50124385405437	0.0645655738741052	3.93371886208752	0.890059502675378	0.373433936672979		DVL1	protein_coding	retained_intron	DETs_all	WT-MOI0.2
DVL1-203	15.4429109635062	0.583545227550557	0.211269551466059	0.778859031803511	0.749230866848023	0.453718067905438	0.999987124075406	DVL1	protein_coding	retained_intron	DETs_all	WT-MOI0.2
MIR6808-201	0							MIR6808	miRNA	miRNA	DETs_all	WT-MOI0.2
MXRA8-207	8.48392459790916	-0.216151613364436	-0.0306163368957787	1.44814912604799	-0.149260604088693	0.881348000365941	0.999987124075406	MXRA8	protein_coding	retained_intron	DETs_all	WT-MOI0.2
MXRA8-202	6.80302347938226	0.493600677732259	0.0741447489298785	1.38890975118972	0.355387149747814	0.72229957439922	0.999987124075406	MXRA8	protein_coding	protein_coding	DETs_all	WT-MOI0.2
MXRA8-201	1.5266375286402	1.43643869945271	0.0543392967831811	2.95224221149549	0.486558553312285	0.626571201291616		MXRA8	protein_coding	protein_coding	DETs_all	WT-MOI0.2
MXRA8-203	8.44496302504948	-2.14393693087047	-0.319450399521736	1.34429448558162	-1.59484172096628	0.110747634725362	0.999987124075406	MXRA8	protein_coding	protein_coding	DETs_all	WT-MOI0.2
MXRA8-209	12.9140849758776	-0.756684443283171	-0.260014038214081	0.803900173688944	-0.941266674705258	0.346568216104033	0.999987124075406	MXRA8	protein_coding	protein_coding	DETs_all	WT-MOI0.2
MXRA8-206	0.610164453300126	-3.03955333015421	-0.0515073969530047	4.00466164879835	-0.759003780273489	0.447850295435184		MXRA8	protein_coding	retained_intron	DETs_all	WT-MOI0.2
MXRA8-210	10.0592765043946	-0.867620827043864	-0.329669301211818	0.745875659092741	-1.16322448181137	0.244738436078843	0.999987124075406	MXRA8	protein_coding	retained_intron	DETs_all	WT-MOI0.2
MXRA8-208	7.12628712409153	-1.16948008817279	-0.275222104533225	1.04041317997116	-1.1240535113225	0.260990325515717	0.999987124075406	MXRA8	protein_coding	retained_intron	DETs_all	WT-MOI0.2
MXRA8-205	0.914043407758436	1.54522891021109	0.0406448084607906	3.45282912165222	0.447525451092027	0.654495715766313		MXRA8	protein_coding	retained_intron	DETs_all	WT-MOI0.2
MXRA8-204	1.69678967458436	0.270961573651945	0.0142459620783818	2.49590037329528	0.108562656006258	0.913549381820684		MXRA8	protein_coding	retained_intron	DETs_all	WT-MOI0.2
AURKAIP1-203	129.037547009277	-0.0784501843090311	-0.0576104003069068	0.351882387526238	-0.222944333362469	0.823578831569095	0.999987124075406	AURKAIP1	protein_coding	protein_coding	DETs_all	WT-MOI0.2
AURKAIP1-202	531.698586458561	-0.100180317184042	-0.093878231085502	0.151607789928433	-0.660786079866562	0.508749511077187	0.999987124075406	AURKAIP1	protein_coding	protein_coding	DETs_all	WT-MOI0.2
AURKAIP1-201	133.346728653847	-0.284813343869832	-0.181315364725087	0.441290348144627	-0.645410317871914	0.51866131877134	0.999987124075406	AURKAIP1	protein_coding	protein_coding	DETs_all	WT-MOI0.2
AURKAIP1-204	599.977082743314	-0.0560276541399609	-0.0528745534713232	0.1429548242654	-0.391925592073367	0.695113192934884	0.999987124075406	AURKAIP1	protein_coding	protein_coding	DETs_all	WT-MOI0.2
AURKAIP1-205	18.6561023634076	0.0750777094024484	0.0350991448425323	0.622668618033209	0.120574101902859	0.904028382842334	0.999987124075406	AURKAIP1	protein_coding	processed_transcript	DETs_all	WT-MOI0.2
AURKAIP1-206	2.60036067736063	1.53479592197796	0.0605328808664514	2.83657245850991	0.541074111247702	0.588456501568442		AURKAIP1	protein_coding	processed_transcript	DETs_all	WT-MOI0.2
NDUFB4P8-201	0.395478112491228	1.7831848242147	0.0387697060729788	3.99456140057415	0.446403158043433	0.6553060520258		NDUFB4P8	processed_pseudogene	processed_pseudogene	DETs_all	WT-MOI0.2
CCNL2-211	1.92342111003604	1.84221574266636	0.0676563440570437	2.93494379730932	0.62768348216932	0.530211308112795		CCNL2	protein_coding	retained_intron	DETs_all	WT-MOI0.2
CCNL2-201	179.582020848122	-0.313028371868742	-0.277081333377618	0.210735203463667	-1.48541091722585	0.137435005446839	0.999987124075406	CCNL2	protein_coding	protein_coding	DETs_all	WT-MOI0.2
CCNL2-215	57.5828100628066	-0.871352495427408	-0.43106710091276	0.590299146407589	-1.47612020232494	0.13991162641677	0.999987124075406	CCNL2	protein_coding	nonsense_mediated_decay	DETs_all	WT-MOI0.2
CCNL2-206	4.4010991976176	-0.141980307304715	-0.0254919980147085	1.24169515571509	-0.114343932688494	0.908965157603628	0.999987124075406	CCNL2	protein_coding	retained_intron	DETs_all	WT-MOI0.2
CCNL2-218	8.76872946908891	-0.252285117268468	-0.0418685061446573	1.31843253101522	-0.191352315217984	0.848249576625383	0.999987124075406	CCNL2	protein_coding	retained_intron	DETs_all	WT-MOI0.2
CCNL2-214	12.1494836203832	1.33786117259397	0.0622656325001728	2.57322597662955	0.519915928388971	0.603122173028682	0.999987124075406	CCNL2	protein_coding	retained_intron	DETs_all	WT-MOI0.2
CCNL2-203	1.15335935701139	-0.331538814801795	-0.00751144606627693	3.88389660968758	-0.0853624203010037	0.93197326833275		CCNL2	protein_coding	protein_coding	DETs_all	WT-MOI0.2
CCNL2-213	365.164229230511	0.0268522622719939	0.0217304459418752	0.283934345325713	0.0945720822931459	0.924654725524574	0.999987124075406	CCNL2	protein_coding	nonsense_mediated_decay	DETs_all	WT-MOI0.2
CCNL2-204	772.185919527052	0.158731747024215	0.145817259230037	0.174075174236284	0.911857464573083	0.361843755377277	0.999987124075406	CCNL2	protein_coding	retained_intron	DETs_all	WT-MOI0.2
CCNL2-220	7.21830123123717	-0.408197571771844	-0.0312716209517762	2.02634530671949	-0.201445217860073	0.840350461079294	0.999987124075406	CCNL2	protein_coding	processed_transcript	DETs_all	WT-MOI0.2
CCNL2-216	189.65380234707	0.828220943331038	0.639909083205001	0.316838590792487	2.61401536113219	0.00894850131702717	0.375568935425493	CCNL2	protein_coding	nonsense_mediated_decay	DETs_all	WT-MOI0.2
CCNL2-217	1.0705074895422	-3.8866474482136	-0.065900463312615	3.96174129723071	-0.98104524162908	0.326570431804923		CCNL2	protein_coding	retained_intron	DETs_all	WT-MOI0.2
CCNL2-208	14.5924836326997	0.828605709455604	0.270041034289458	0.842478742340792	0.983533076636874	0.325345144317947	0.999987124075406	CCNL2	protein_coding	processed_transcript	DETs_all	WT-MOI0.2
CCNL2-212	6.30860733301618	-4.7677679781787	-0.0956711825896877	3.2638934848313	-1.46076089809197	0.144081070100715	0.999987124075406	CCNL2	protein_coding	retained_intron	DETs_all	WT-MOI0.2
CCNL2-209	15.3313298055744	0.404421143800478	0.091261550413057	1.08063053361723	0.37424552723561	0.708221655066578	0.999987124075406	CCNL2	protein_coding	processed_transcript	DETs_all	WT-MOI0.2
CCNL2-202	261.58732916903	0.0350765451210825	0.0319204170043351	0.184096603922831	0.190533363319324	0.848891201860184	0.999987124075406	CCNL2	protein_coding	protein_coding	DETs_all	WT-MOI0.2
CCNL2-210	9.85439688248658	0.737267902459024	0.260558729279906	0.791389258992813	0.93161221747858	0.351536966845909	0.999987124075406	CCNL2	protein_coding	retained_intron	DETs_all	WT-MOI0.2
CCNL2-205	10.8100619339206	0.569537069913228	0.101601560263943	1.25419999707076	0.454103867998254	0.649754069416104	0.999987124075406	CCNL2	protein_coding	nonsense_mediated_decay	DETs_all	WT-MOI0.2
CCNL2-207	1.16024543343472	0.87514489909566	0.0589629821750752	2.11951382188424	0.412898887499427	0.679680696197042		CCNL2	protein_coding	retained_intron	DETs_all	WT-MOI0.2
CCNL2-219	0.230171518121039	-1.73213715538045	-0.0331410298174075	4.06914830825244	-0.425675601910992	0.670344242670011		CCNL2	protein_coding	protein_coding	DETs_all	WT-MOI0.2
MRPL20-AS1-209	54.0475438438005	0.324350544460535	0.151875420348605	0.622981150017572	0.520642630120327	0.602615746383048	0.999987124075406	MRPL20-AS1	lncRNA	lncRNA	DETs_all	WT-MOI0.2
MRPL20-AS1-204	91.9785546129312	-0.211509430311896	-0.145335017786067	0.393965639068396	-0.536872786195388	0.591355490119052	0.999987124075406	MRPL20-AS1	lncRNA	lncRNA	DETs_all	WT-MOI0.2
MRPL20-AS1-202	55.3537748989183	0.0215999509028365	0.0101048993723594	0.626110517388298	0.0344986233308085	0.972479540119186	0.999987124075406	MRPL20-AS1	lncRNA	lncRNA	DETs_all	WT-MOI0.2
MRPL20-AS1-201	20.5575633859067	-1.6818922162894	-0.0835723924643176	2.44575949167531	-0.687676863573094	0.491656292844681	0.999987124075406	MRPL20-AS1	lncRNA	retained_intron	DETs_all	WT-MOI0.2
MRPL20-AS1-208	0							MRPL20-AS1	lncRNA	lncRNA	DETs_all	WT-MOI0.2
MRPL20-AS1-206	0.915246679950188	-3.64259283572558	-0.0636097249031393	3.97171904354856	-0.917132555396235	0.359073183389166		MRPL20-AS1	lncRNA	lncRNA	DETs_all	WT-MOI0.2
MRPL20-AS1-203	0.916052891564607	3.00739696722329	0.0622111324032119	3.94465370674021	0.762398220681466	0.445822367889413		MRPL20-AS1	lncRNA	lncRNA	DETs_all	WT-MOI0.2
MRPL20-AS1-207	25.162066392297	-0.175374577600967	-0.0782577197439803	0.652642869860803	-0.268714461920607	0.788149421987042	0.999987124075406	MRPL20-AS1	lncRNA	retained_intron	DETs_all	WT-MOI0.2
MRPL20-AS1-205	0							MRPL20-AS1	lncRNA	lncRNA	DETs_all	WT-MOI0.2
MRPL20-201	1021.421555481	0.0876614050448944	0.0854110675444707	0.0949781075177595	0.922964326579186	0.356025796023437	0.999987124075406	MRPL20	protein_coding	protein_coding	DETs_all	WT-MOI0.2
MRPL20-206	2.80856609361194	0.280869866262468	0.0325397666129796	1.63332355224352	0.171962172391788	0.863467267992296		MRPL20	protein_coding	processed_transcript	DETs_all	WT-MOI0.2
MRPL20-204	25.919317155602	0.0242685248700238	0.0132895070580588	0.531482554018285	0.0456619407100781	0.963579699063147	0.999987124075406	MRPL20	protein_coding	retained_intron	DETs_all	WT-MOI0.2
MRPL20-205	21.9565752699842	-0.265870183640605	-0.13396836897735	0.580823988060726	-0.457746561963291	0.647134531807937	0.999987124075406	MRPL20	protein_coding	protein_coding	DETs_all	WT-MOI0.2
MRPL20-203	20.2560083985937	-0.335753659730072	-0.137360727281327	0.699980788520044	-0.479661249617935	0.631468286171678	0.999987124075406	MRPL20	protein_coding	protein_coding	DETs_all	WT-MOI0.2
MRPL20-202	4.8263826065261	-0.0556008903366856	-0.00452447451042462	1.98499623680169	-0.0280105772020365	0.97765371507054	0.999987124075406	MRPL20	protein_coding	processed_transcript	DETs_all	WT-MOI0.2
RN7SL657P-201	0.667305836257007	-1.04848841306645	-0.0239100199875313	4.00547780377268	-0.261763630815504	0.79350368000698		RN7SL657P	misc_RNA	misc_RNA	DETs_all	WT-MOI0.2
AL391244.2-201	29.7817372808378	-0.473174854067015	-0.242476712666726	0.570417625526248	-0.829523550627454	0.406808216133565	0.999987124075406	AL391244.2	lncRNA	lncRNA	DETs_all	WT-MOI0.2
ANKRD65-204	1.23090748685944	0.110731036083761	0.0056719927293859	2.52025476727271	0.0439364454426125	0.964955064077052		ANKRD65	protein_coding	protein_coding	DETs_all	WT-MOI0.2
ANKRD65-201	0.206962800014928	0.949040569428831	0.0228120410076259	4.05469281876489	0.234059794871938	0.814938558052565		ANKRD65	protein_coding	protein_coding	DETs_all	WT-MOI0.2
ANKRD65-205	0							ANKRD65	protein_coding	protein_coding	DETs_all	WT-MOI0.2
ANKRD65-203	0							ANKRD65	protein_coding	protein_coding	DETs_all	WT-MOI0.2
ANKRD65-202	0							ANKRD65	protein_coding	protein_coding	DETs_all	WT-MOI0.2
AL391244.1-201	0.103481400007464	0.279689160095498	0.00563904749670634	4.0804728567969	0.0685433208138159	0.945353136118996		AL391244.1	lncRNA	lncRNA	DETs_all	WT-MOI0.2
TMEM88B-201	0.638735144778566	-1.90073726338844	-0.0397348125341061	3.7993788944601	-0.500275786171239	0.616880901345526		TMEM88B	protein_coding	protein_coding	DETs_all	WT-MOI0.2
LINC01770-202	0.125531822883688	0.279689160095497	0.00563904749670634	4.0804728567969	0.0685433208138158	0.945353136118996		LINC01770	lncRNA	lncRNA	DETs_all	WT-MOI0.2
LINC01770-203	0.788476392330844	-1.22637468867038	-0.049853343118354	2.79116597883652	-0.439377198622056	0.660388245309998		LINC01770	lncRNA	lncRNA	DETs_all	WT-MOI0.2
LINC01770-204	0.230171518121039	-1.73213715538045	-0.0331410298174075	4.06914830825244	-0.425675601910992	0.670344242670011		LINC01770	lncRNA	lncRNA	DETs_all	WT-MOI0.2
LINC01770-201	0.357361989515854	-2.42046260950448	-0.0515073978752972	4.04508794404484	-0.598370824809353	0.549592528373534		LINC01770	lncRNA	lncRNA	DETs_all	WT-MOI0.2
VWA1-204	37.800230153037	-0.187867912668474	-0.126787183688697	0.407008288608833	-0.461582522829234	0.644380730163431	0.999987124075406	VWA1	protein_coding	protein_coding	DETs_all	WT-MOI0.2
VWA1-201	216.078422489433	0.148782177928701	0.135832179634817	0.180608809009957	0.823781402160171	0.41006377674506	0.999987124075406	VWA1	protein_coding	protein_coding	DETs_all	WT-MOI0.2
VWA1-203	151.307243023732	0.318216651208531	0.260677597958397	0.274493217971451	1.15928784528887	0.246338874520805	0.999987124075406	VWA1	protein_coding	protein_coding	DETs_all	WT-MOI0.2
VWA1-202	0.79327281544223	-0.498961389936152	-0.0113888703881871	3.9636543501053	-0.125884183095556	0.899823603129022		VWA1	protein_coding	protein_coding	DETs_all	WT-MOI0.2
ATAD3C-201	3.66223514239773	0.161967990394292	0.0289788466903869	1.2506568937851	0.12950633479027	0.896957012727585		ATAD3C	protein_coding	protein_coding	DETs_all	WT-MOI0.2
ATAD3C-202	0.230171518121039	-1.73213715538045	-0.0331410298174075	4.06914830825244	-0.425675601910992	0.670344242670011		ATAD3C	protein_coding	protein_coding	DETs_all	WT-MOI0.2
ATAD3C-203	0.878371924890769	0.433025393385291	0.0286018585500364	2.28975314133729	0.189114444508367	0.850003120680785		ATAD3C	protein_coding	retained_intron	DETs_all	WT-MOI0.2
ATAD3B-206	1.70314254949402	-2.50046823106017	-0.148933388967785	2.24926185679198	-1.11168391688573	0.266274077284362		ATAD3B	protein_coding	protein_coding	DETs_all	WT-MOI0.2
ATAD3B-201	21.8059326016239	-0.535447243655417	-0.239153981353583	0.650295412550668	-0.823390774902164	0.410285807392455	0.999987124075406	ATAD3B	protein_coding	protein_coding	DETs_all	WT-MOI0.2
ATAD3B-203	0							ATAD3B	protein_coding	retained_intron	DETs_all	WT-MOI0.2
ATAD3B-202	0.230671871402279	-0.636681573994087	-0.0145493058632346	4.07374375137093	-0.156289058137205	0.875805180698751		ATAD3B	protein_coding	processed_transcript	DETs_all	WT-MOI0.2
ATAD3B-205	11.6511163210715	-1.51820277861318	-0.377434804072181	0.997238235518836	-1.52240730904517	0.12790705456867	0.999987124075406	ATAD3B	protein_coding	retained_intron	DETs_all	WT-MOI0.2
ATAD3B-204	11.0639037460313	1.51756848988851	0.22389062851621	1.38363823604571	1.09679571607211	0.272730703311238	0.999987124075406	ATAD3B	protein_coding	retained_intron	DETs_all	WT-MOI0.2
AL645728.2-201	2.15388061078389	0.55456835170933	0.0635296833179035	1.63919778122077	0.338316924328877	0.73512437112649		AL645728.2	transcribed_unprocessed_pseudogene	processed_transcript	DETs_all	WT-MOI0.2
AL645728.2-202	0.230171518121039	-1.73213715538045	-0.0331410298174075	4.06914830825244	-0.425675601910992	0.670344242670011		AL645728.2	transcribed_unprocessed_pseudogene	transcribed_unprocessed_pseudogene	DETs_all	WT-MOI0.2
ATAD3A-203	697.691160374013	-0.141517542958671	-0.133928651288478	0.139240484851644	-1.01635341983657	0.309461118576742	0.999987124075406	ATAD3A	protein_coding	protein_coding	DETs_all	WT-MOI0.2
ATAD3A-208	6.39339441459887	1.16848283266421	0.206692854552211	1.25844432370805	0.928513729730396	0.353141149208265	0.999987124075406	ATAD3A	protein_coding	retained_intron	DETs_all	WT-MOI0.2
ATAD3A-202	1.72909079217951	-4.58985120451178	-0.0784793133520941	3.68263643053437	-1.24634926392822	0.212636199109149		ATAD3A	protein_coding	protein_coding	DETs_all	WT-MOI0.2
ATAD3A-201	0							ATAD3A	protein_coding	nonsense_mediated_decay	DETs_all	WT-MOI0.2
ATAD3A-207	2.44697172922193	-5.11344342118137	-0.101089663068838	3.29744092839419	-1.55073086439537	0.120966194732473		ATAD3A	protein_coding	protein_coding	DETs_all	WT-MOI0.2
ATAD3A-206	0.252722294278502	-0.636681573994087	-0.0125982304329042	4.07374375137093	-0.156289058137205	0.875805180698751		ATAD3A	protein_coding	retained_intron	DETs_all	WT-MOI0.2
ATAD3A-205	0.310444200022393	1.4731133693012	0.0337514150647594	4.01524762254902	0.366879831029206	0.713708656515358		ATAD3A	protein_coding	retained_intron	DETs_all	WT-MOI0.2
ATAD3A-204	2.10320933135926	0.0398006567039659	0.00156630921610595	2.92114960457653	0.0136249977206271	0.989129161023556		ATAD3A	protein_coding	protein_coding	DETs_all	WT-MOI0.2
TMEM240-201	0.376595468651063	1.7237697035641	0.0381616989800655	3.99819848373199	0.431136600791039	0.666369049047208		TMEM240	protein_coding	protein_coding	DETs_all	WT-MOI0.2
TMEM240-202	2.3146978886963	-0.658086909547227	-0.0653720808709072	1.76044963540791	-0.373817515884083	0.70854008694471		TMEM240	protein_coding	protein_coding	DETs_all	WT-MOI0.2
TMEM240-203	2.90366310769648	-0.176169510373505	-0.0212285319536695	1.58038851798664	-0.11147227935947	0.911241846444577		TMEM240	protein_coding	protein_coding	DETs_all	WT-MOI0.2
SSU72-201	1582.80862188098	0.00716998973956107	0.00703212082210412	0.081906627004783	0.0875385790107359	0.930243421497839	0.999987124075406	SSU72	protein_coding	protein_coding	DETs_all	WT-MOI0.2
SSU72-204	2.92628426894176	1.45820745275197	0.172850084472673	1.58764623958087	0.918471266707959	0.358372195097785		SSU72	protein_coding	retained_intron	DETs_all	WT-MOI0.2
SSU72-203	0							SSU72	protein_coding	retained_intron	DETs_all	WT-MOI0.2
SSU72-202	44.1048242654178	-0.285510082395909	-0.18987032854517	0.414217057779325	-0.689276496546443	0.490649285675501	0.999987124075406	SSU72	protein_coding	protein_coding	DETs_all	WT-MOI0.2
AL645728.1-201	0.254380942789629	-2.13825241247662	-0.0515074006583083	4.05713789374279	-0.527034690088889	0.598169498663416		AL645728.1	lncRNA	lncRNA	DETs_all	WT-MOI0.2
AL645728.1-202	7.51697690475977	0.401752868128222	0.127417673698727	0.859581225783092	0.467382088018754	0.640226535485012	0.999987124075406	AL645728.1	lncRNA	retained_intron	DETs_all	WT-MOI0.2
AL691432.3-201	0							AL691432.3	processed_pseudogene	processed_pseudogene	DETs_all	WT-MOI0.2
FNDC10-201	139.410278592866	-0.118609403386904	-0.10195765179593	0.236622617074165	-0.501259790181965	0.616188300120102	0.999987124075406	FNDC10	protein_coding	protein_coding	DETs_all	WT-MOI0.2
AL691432.4-201	4.18941035957909	0.526102964002811	0.104327352796898	1.16808870461852	0.450396414178691	0.652424630076994		AL691432.4	lncRNA	lncRNA	DETs_all	WT-MOI0.2
AL691432.2-201	44.2073351161347	-0.206807406983706	-0.148315497226961	0.367256776123648	-0.563113931256855	0.57335730567291	0.999987124075406	AL691432.2	lncRNA	lncRNA	DETs_all	WT-MOI0.2
MIB2-232	7.49234535689749	0.818785482814203	0.0378904926685965	2.61819847183944	0.312728577157468	0.754486882348311	0.999987124075406	MIB2	protein_coding	protein_coding	DETs_all	WT-MOI0.2
MIB2-201	41.5303322313671	-0.395554809433766	-0.184842169380133	0.625103336552619	-0.63278307170013	0.526875312882167	0.999987124075406	MIB2	protein_coding	protein_coding	DETs_all	WT-MOI0.2
MIB2-231	3.68960711921779	2.50743221155476	0.104649283950053	2.64200245805421	0.949065056283652	0.342587525421175		MIB2	protein_coding	protein_coding	DETs_all	WT-MOI0.2
MIB2-219	4.8274817984022	5.39477958388377	0.0692554320433278	3.91403964066291	1.37831500934162	0.168106051084827	0.999987124075406	MIB2	protein_coding	protein_coding	DETs_all	WT-MOI0.2
MIB2-210	27.9496658345031	0.0963494944165364	0.0496226244600251	0.570793728042424	0.168799147017564	0.865954629279321	0.999987124075406	MIB2	protein_coding	retained_intron	DETs_all	WT-MOI0.2
MIB2-214	30.1604615888326	0.38463481104709	0.153465071171101	0.722338865283048	0.532485277386218	0.59438993601844	0.999987124075406	MIB2	protein_coding	nonsense_mediated_decay	DETs_all	WT-MOI0.2
MIB2-226	23.9754298332415	-1.41536427096468	-0.181066995660152	1.48461474798046	-0.953354580971272	0.340410445602262	0.999987124075406	MIB2	protein_coding	retained_intron	DETs_all	WT-MOI0.2
MIB2-209	17.7122972735446	0.0938107107124616	0.0435666891438296	0.631217928364997	0.148618577668498	0.881854612954055	0.999987124075406	MIB2	protein_coding	retained_intron	DETs_all	WT-MOI0.2
MIB2-230	1.10955912210035	-0.260932714200779	-0.0055851774561504	3.89980438455463	-0.0669091801717582	0.946654004698028		MIB2	protein_coding	nonsense_mediated_decay	DETs_all	WT-MOI0.2
MIB2-213	109.302478675554	0.0612874878172134	0.029210909101602	0.612600080276089	0.100044857633045	0.920308712822407	0.999987124075406	MIB2	protein_coding	nonsense_mediated_decay	DETs_all	WT-MOI0.2
MIB2-215	5.93195724349923	0.99741933744195	0.0892890844279236	1.86297227878212	0.535391400506504	0.592379235349688	0.999987124075406	MIB2	protein_coding	nonsense_mediated_decay	DETs_all	WT-MOI0.2
MIB2-203	5.73258029476359	-3.28688175197022	-0.131079845695628	2.53593255224639	-1.29612349076817	0.194932943094731	0.999987124075406	MIB2	protein_coding	protein_coding	DETs_all	WT-MOI0.2
MIB2-221	12.7600880391472	-0.353480699757268	-0.137872515347679	0.727966196795134	-0.485572958350902	0.627269973032171	0.999987124075406	MIB2	protein_coding	retained_intron	DETs_all	WT-MOI0.2
MIB2-204	2.34780287359439	0.463232191197463	0.0433308818683948	1.81312950971176	0.255487646478769	0.798346483778344		MIB2	protein_coding	processed_transcript	DETs_all	WT-MOI0.2
MIB2-225	2.98779104960202	-3.5768440999064	-0.242742765446915	2.05636479086892	-1.73940154771615	0.0819641562003732		MIB2	protein_coding	protein_coding	DETs_all	WT-MOI0.2
MIB2-217	5.32942433705307	-2.58950659739637	-0.0597115976056714	3.44729296057017	-0.751171028112469	0.452549733740498	0.999987124075406	MIB2	protein_coding	protein_coding	DETs_all	WT-MOI0.2
MIB2-222	2.11359637872756	-2.4820491984552	-0.0468777392909109	3.86950149669613	-0.64143900721435	0.5212374964867		MIB2	protein_coding	retained_intron	DETs_all	WT-MOI0.2
MIB2-216	0							MIB2	protein_coding	protein_coding	DETs_all	WT-MOI0.2
[truncated: 907,715+ more rows]
