# Supplementary material for: SARS-CoV-2 Selectively Induces the Expression of Unproductive Splicing Isoforms of Interferon, Class I MHC, and Splicing Machinery Genes
Source: Int J Mol Sci. 2024 May 23;25(11):5671. doi: 10.3390/ijms25115671 (PMC11172111; doi:10.3390/ijms25115671)
Supplement: Supplementary file 1 [file ijms-25-05671-s001.zip › Supplementary Table S3.xlsx]

## Sheet: table_S3
gene	time	log2FC	pval
AFP	2h	-0.235974231344145	0.490451052678414
FABP1	2h	-0.17691193799764	0.037763437563107
VIL1	2h	-0.15061196160274	0.398440699811408
KRT18	2h	-0.096270092396539	0.603718594049517
ANXA4	2h	-0.019447103444613	0.67980091504551
KRT8	2h	-0.02929161403288	0.904266070235729
MUC13	2h	0.112063996728523	0.120189647983494
CDH17	2h	-0.115295932570441	0.33167594919539
LGALS3	2h	-0.10630036895861	0.192016081827577
SERPINA1	2h	-0.112401724420849	0.564920879711571
IDH1	2h	-0.329426575122723	0.132484890808212
C16orf62	2h	-0.144551601624121	0.409229766411407
TTR	2h	-0.365656625774836	0.103182134769984
FLNB	2h	0.250812377645031	0.28629587963678
HSPA1B	2h	0.131802758603658	0.661286217818447
HSPA1A	2h	0.131802758603658	0.661286217818447
RPL4	2h	-0.032221185694272	0.93184465561797
JUP	2h	-0.009484565439809	0.897988139850844
CKB	2h	0.367590507343184	0.17349354273864
SLC9A3R1	2h	-0.177136628957415	0.62192408778178
ALDH1A1	2h	-0.199662364806098	0.289344779848174
PDIA3	2h	-0.187342697280327	0.91494675113155
KRT20	2h	-0.188981346392903	0.367488353114779
HSPA5	2h	-0.244492947474853	0.789463813177119
AHNAK	2h	-0.828569353626422	0.293684305766784
H1F0	2h	-0.111047051215276	0.366187906022119
APOA1	2h	-0.257523140079309	0.272752655509778
GAPDH	2h	0.113947104942228	0.568621152559082
OAT	2h	-0.162301146565789	0.455474892262802
HIST1H1C	2h	-0.205058570672349	0.038667001889515
SF3A1	2h	0.142572322953298	0.252008304621607
ALDH18A1	2h	0.092997627584696	0.641507346183797
SUCLG2	2h	0.013746164094816	0.975542326008003
CYP51A1	2h	0.048908871656445	0.386416218237986
DDX5	2h	0.096812759390046	0.637516945102368
EEF1A1	2h	0.03150614881367	0.876612859888955
NPM1	2h	-0.000941629276306	0.996971394646273
RPL15	2h	0.082064128523627	0.799099642159159
LRPPRC	2h	-0.634180552092908	0.043656910137674
GSTP1	2h	-0.06500821752857	0.88629858470793
DPP4	2h	-0.008486646302464	0.860994185864139
HSPA8	2h	0.072717029167823	0.886879418169318
MARCKS	2h	0.081492296243804	0.882004709682935
LGALS3BP	2h	-0.012728166491014	0.824130862282194
HIST1H1E	2h	-0.466851205486136	0.006777176927409
PSAP	2h	-0.197222873228865	0.471834821265129
SFPQ	2h	-0.074617710725301	0.621055442360352
UGDH	2h	-0.053186157431674	0.690278684308315
DSP	2h	0.112522516123762	0.096785293030751
RPS5	2h	0.167569785540276	0.41995392706893
CTSB	2h	-0.090737464801792	0.122143213942931
RPL35	2h	-0.277671263565551	0.146917131585883
LDHA	2h	0.358020200131809	0.308557227379251
TFRC	2h	-0.137879503617369	0.826616820609845
PDIA6	2h	-0.107402564044452	0.776755174419633
HNRNPM	2h	0.059383636818329	0.754037067556046
CHMP2B	2h	-0.077952120718536	0.705899872462426
HNRNPA1	2h	-0.028685177101422	0.966973690467178
MDH2	2h	0.10218747937912	0.67721094469771
TMBIM6	2h	-0.180734547497859	0.270987200268518
ACAA2	2h	0.008075438030816	0.943842675464956
TAGLN2	2h	0.377458147462832	0.501592174168735
STIP1	2h	0.176202034924049	0.775309308886553
APOE	2h	-0.127900526239203	0.426686209640303
NCL	2h	-1.04987042969603	0.497531893450768
EZR	2h	-0.068497214812903	0.643424156511876
EIF4H	2h	-0.037838745056541	0.823107489876909
CTNNA1	2h	-0.242806107104126	0.231434547077801
ATP5E	2h	0.065401554762951	0.702830698317999
GLS	2h	-0.15419344852298	0.551517384577169
EIF4B	2h	0.14549122613933	0.077718740869684
APOA2	2h	0.656950053478585	0.142767665918619
RPL6	2h	-0.024339544735068	0.967112420148126
COX4I1	2h	-0.215585507168128	0.348012513452688
DHX9	2h	-0.022719490890095	0.962585275114204
SEC23A	2h	0.263634040500956	0.105480271892269
SPTAN1	2h	0.01928850324476	0.968140061661949
APLP2	2h	-0.294897610623667	0.331357794585252
TSPAN8	2h	-0.153101452783863	0.650523360777904
RPL3	2h	0.249867458981429	0.452620003074679
DDX3X	2h	0.040077342614423	0.956283686131514
MCM3	2h	-0.203670214426844	0.676410235774636
CTSD	2h	0.096522954478074	0.587297928714921
SF3B4	2h	-0.086567735796461	0.771455987517579
HNRNPL	2h	0.254066868754138	0.133930252880488
SPTBN1	2h	-0.566049320234271	0.156666621549349
CLPTM1	2h	0.493549595538183	0.442402749802723
ARCN1	2h	0.018722282184194	0.939348684173389
POR	2h	0.041714335095682	0.95959825114499
HUWE1	2h	-0.120211541366675	0.717135499399376
TMEM109	2h	0.248054810062961	0.59961385459262
DHX15	2h	0.598701072127852	0.229294302083855
BZW1	2h	0.079776013133914	0.836506242421427
FSCN1	2h	0.809435041673771	0.0103581924192
FASN	2h	0.154976488198894	0.769273598132028
VASP	2h	0.01365640663546	0.975480024054647
HIST1H1B	2h	0.464238076339318	0.732347596514411
RSU1	2h	0.251945179466744	0.232380561181114
MATR3	2h	-0.483353665039123	0.163425908505523
GDF15	2h	0.076643756974044	0.661257298993563
S100A10	2h	-0.190706293323213	0.0204154503133
MSN	2h	0.160435337221221	0.923366048709106
PDLIM5	2h	-0.344680833606222	0.408376244312515
CTNND1	2h	0.028103762310691	0.956752164511936
BCLAF1	2h	0.066888639630586	0.835130891278094
RAB7A	2h	0.021057154809283	0.975054557977871
RPS23	2h	0.194988379312791	0.512025861403114
VAMP8	2h	0.880024145287588	0.536407415665912
RPL29	2h	-0.026781314517656	0.743732007590511
SERBP1	2h	0.433699945311176	0.678770266679333
SLC1A5	2h	0.071667062382769	0.759572516965471
CTTN	2h	-0.242556432972551	0.582086160547698
PKM	2h	-0.072857521401048	0.951099019903056
NONO	2h	-0.294227709986645	0.564736971223324
LDHB	2h	0.246713504413144	0.262460228008353
P4HB	2h	-0.994246273337189	0.112925307100636
HSP90AB1	2h	-0.156654218651446	0.792615854231547
GRHPR	2h	0.204548622959935	0.528903390280407
SEPT9	2h	-0.430846451230706	0.376955949762136
GNB2L1	2h	0.00327133884835	0.993474987270743
RACK1	2h	0.00327133884835	0.993474987270743
CSE1L	2h	-1.48891176743246	0.200953768717365
SCPEP1	2h	0.159331265544947	0.894068164474178
VIM	2h	0.042524003846333	0.983813259176154
PCBP1	2h	0.465660428366195	0.089047958205352
PDLIM7	2h	-0.288757351422146	0.585058909773393
RAB1A	2h	0.042181201268642	0.825059279610474
ARPC2	2h	0.24543663380907	0.822597063842505
DLD	2h	-0.32490678494051	0.785552816371111
ME1	2h	0.611163857718566	0.334682839389358
CTSA	2h	-0.111242344253812	0.790344013429939
SSB	2h	0.016099154952329	0.988545572968753
PGK1	2h	1.26164575563431	0.305539325300085
LIMA1	2h	-0.172516785793832	0.287420745921412
EIF1	2h	0.045055426885862	0.812750662755855
APOA1BP	2h	0.123474653848499	0.577153193001648
NAXE	2h	0.123474653848499	0.577153193001648
TUFM	2h	-0.266261854148859	0.528754699278237
HLA-A	2h	-0.066049526583657	0.940698510832014
LOC100507703	2h	-0.066049526583657	0.940698510832014
TXNRD1	2h	-0.062116149485755	0.951580278459786
COMT	2h	-0.066253007561947	0.734223804450487
STRAP	2h	-0.085004887903859	0.894762404369551
H3F3A	2h	-0.166960833658511	0.170401834623611
H3F3AP4	2h	-0.166960833658511	0.170401834623611
H3F3B	2h	-0.166960833658511	0.170401834623611
ALPL	2h	-1.12837599895834	0.189306869885223
EIF3A	2h	0.141687280983424	0.720979875283798
SLC2A1	2h	-0.201570805275352	0.204835714711486
MAT2A	2h	0.247830415868167	0.783690285870376
OPA1	2h	0.912714137239992	0.005857340923298
RBBP7	2h	0.682774583554602	0.186412757016502
RPL10	2h	-0.180356161976876	0.718771688645441
GFPT1	2h	-0.036436100331416	0.880661885225366
RPS4X	2h	0.471877100196914	0.270845780872024
ALDH2	2h	-0.765161117143712	0.118392247176489
NDUFS1	2h	0.0401625233267	0.966887080348315
ZC3HAV1	2h	-0.168539993404954	0.69990095461936
SEC61B	2h	0.004848404625124	0.979562989551257
KRT7	2h	0.061366553616911	0.888751041160489
KRT7	2h	0.061366553616911	0.888751041160489
KRT7	2h	0.061366553616911	0.888751041160489
KRT7	2h	0.061366553616911	0.888751041160489
KRT7	2h	0.061366553616911	0.888751041160489
KRT7	2h	0.061366553616911	0.888751041160489
KRT7	2h	0.061366553616911	0.888751041160489
KRT7	2h	0.061366553616911	0.888751041160489
KRT7	2h	0.061366553616911	0.888751041160489
KRT7	2h	0.061366553616911	0.888751041160489
KRT7	2h	0.061366553616911	0.888751041160489
KRT7	2h	0.061366553616911	0.888751041160489
KRT7	2h	0.061366553616911	0.888751041160489
KRT7	2h	0.061366553616911	0.888751041160489
KRT7	2h	0.061366553616911	0.888751041160489
KRT7	2h	0.061366553616911	0.888751041160489
YWHAG	2h	0.013340451732709	0.911579446184003
PPIA	2h	-0.386167642185247	0.508357579292391
CCT4	2h	-0.147420463896424	0.722865391246009
SYNJ2BP	2h	0.416141918759195	0.713339300132857
GAPVD1	2h	-0.102338459533828	0.738456162503211
SMARCE1	2h	-0.031270663942761	0.338225687557995
ATP1B3	2h	0.191130633804211	0.462883368035048
HSD17B4	2h	-0.100400612808752	0.808950351388408
MGST3	2h	-0.072251792049251	0.923695496929437
EHD1	2h	0.033125351938878	0.936955304609713
NDUFA4	2h	0.06887959645103	0.66912475682794
LRPAP1	2h	-0.095306450797552	0.63888031630936
NUCB1	2h	0.123387229720958	0.74910614320799
PPL	2h	-0.01118247826684	0.978222564144572
CTNNB1	2h	-0.00350650216098	0.995652224432959
ATP6V1G1	2h	-0.023151169146115	0.898699406016997
RPS18	2h	0.368031134248667	0.487021510735566
EDF1	2h	0.024262593112025	0.981960958307261
TPI1	2h	0.26415949394602	0.64874777987293
NUMA1	2h	-0.320991692237947	0.616994537010879
FLNC	2h	0.045633296643507	0.833427831368051
HIST2H2AB	2h	0.229308516608159	0.766150230560938
SPINT2	2h	-0.003772099032887	0.990254314879599
CBX3	2h	0.153305990186361	0.177996184363919
C15orf57	2h	0.153305990186361	0.177996184363919
CCDC32	2h	0.153305990186361	0.177996184363919
PRKDC	2h	0.801519388727012	0.08390256580842
SEC61A1	2h	0.146762777517466	0.891239463620024
PFKP	2h	0.246718115322764	0.766891203102931
RPL8	2h	0.267300777229652	0.136208946072669
LUC7L2	2h	0.393149611313864	0.466684971232981
PPP5C	2h	-0.182065278195032	0.883773167946428
LSM6	2h	0.043425509311497	0.856404988008071
YWHAQ	2h	-0.252854598540984	0.673519667444835
PSMG1	2h	0.606476710651738	0.55877377686813
SH3GL1	2h	2.58807702086182	0.0041574183639
HDGF	2h	-0.062557549014092	0.753144312621293
CYR61	2h	0.114077536799644	0.551661605368558
TLN1	2h	1.61819377192834	0.349759583174004
MVP	2h	0.033828570452645	0.944037281568393
CHMP1B	2h	0.090970370089357	0.370466247212623
ANXA7	2h	-0.023256287921223	0.947858120551863
NDUFV2	2h	-0.137125212362416	0.851209015032248
HIST1H1D	2h	-0.071701992841877	0.273408077819931
ATP1A1	2h	0.016170876418931	0.993045579587841
VPS26A	2h	0.324411676304778	0.078307046584048
QPRT	2h	0.045257075311943	0.877738421985429
RPSA	2h	-0.291122406126135	0.245172648519538
RPS19	2h	0.433165711880868	0.207541000396097
PNP	2h	-0.135784665356819	0.879417047363471
SAP18	2h	0.253246241832262	0.040576252649969
RPLP0	2h	-0.226155828284053	0.598667332308147
ATP5I	2h	-0.366451112677302	0.651634381528429
MAGED2	2h	0.19751226299473	0.496199114584419
ILF3	2h	0.190563656898715	0.828215517545552
SDHA	2h	0.409897700021523	0.558129588957288
GPC1	2h	0.195102915975406	0.731527510899284
IDH3B	2h	0.306557820344196	0.672205905179451
ACSL5	2h	0.022633064296176	0.960729030010187
UQCRC2	2h	0.175106847107851	0.733186685454577
CDH1	2h	-0.131961904246871	0.303238169252523
PSMD6	2h	0.228569514166548	0.389962089984503
WDR1	2h	-0.806879481802313	0.242072848957735
PSMA4	2h	-0.063044504157132	0.83699458004209
TTLL12	2h	-0.054485940593043	0.855239486082992
PGM3	2h	0.072640709940517	0.884000072028742
PPP2R1A	2h	0.119210712780402	0.923086937937627
STT3A	2h	-0.232702167315797	0.618272432872734
PTBP1	2h	0.758168300438845	0.439037000234836
CCT6A	2h	-0.055502465476226	0.920148727441626
SCD	2h	0.059572915465159	0.909573363130793
UQCRC1	2h	0.232794590747495	0.597689651194244
PRSS57	2h	0.356461364975189	0.385132143506584
SURF4	2h	0.344512967816185	0.455882005249871
UBL5	2h	-0.13968139055892	0.329149155303978
LMO7	2h	-0.409533997722259	0.56762747231226
THOP1	2h	0.220920000827964	0.73677943478968
QARS	2h	0.186350760963623	0.778704683343956
BAG3	2h	0.016986758037124	0.982162867693886
SRP9	2h	0.775328109943601	0.044190230989342
SRP9P1	2h	0.775328109943601	0.044190230989342
RPL30	2h	0.215347151093599	0.44795279493696
HNRNPH2	2h	0.045844668449033	0.963739415515589
ARPC4	2h	-0.010632061911305	0.977530899021101
PICALM	2h	0.106704672631035	0.634055050040383
EIF3L	2h	-0.125730899914491	0.575038678087177
HADHA	2h	0.194866498593033	0.616423783535105
HNRNPA0	2h	-0.267498110108499	0.158252890750283
IFNGR1	2h	-0.136013788532502	0.710379656114707
CHAMP1	2h	0.387805026125483	0.003745958227384
LIPA	2h	0.284752255009373	0.409774297928401
TGFBI	2h	-0.037886299655383	0.920455480697745
GANAB	2h	-0.05450621950679	0.922485804096808
PCBD1	2h	-0.054889840015137	0.771572032175407
CLIC1	2h	-0.539717562053317	0.448722836192464
NOP56	2h	0.974249569605523	0.144033978538631
GPR64	2h	-0.133744498615345	0.49321556009129
ADGRG2	2h	-0.133744498615345	0.49321556009129
B2M	2h	0.056573888046272	0.729155312832465
CPSF7	2h	0.042347577713368	0.925295444123665
SERPINB1	2h	-0.17213933840011	0.499110899267899
AKR1C3	2h	0.160968757390692	0.834440976300437
ETFB	2h	-0.768412243692265	0.125928305655628
AGT	2h	0.164301322725633	0.679811894698484
NOLC1	2h	-0.169006274952043	0.797939220668704
IDI1	2h	0.114824767634436	0.395463626543119
RPS16	2h	0.191547231744736	0.732157134879018
LMNA	2h	1.41209866418601	0.56200907476255
DCAF13	2h	0.310828269762952	0.436731925993623
RPN2	2h	-0.581001636402602	0.748236196121145
EEF2	2h	2.42656987008235	0.23759920961014
CS	2h	0.284318128519953	0.485040646903274
PRPF6	2h	0.360845212503765	0.54763092652589
GRB2	2h	-0.494264055231247	0.073203241651869
GALNT2	2h	0.486930760112708	0.189408125853019
PPIB	2h	0.341793857806091	0.754410904057941
M6PR	2h	0.305371395453939	0.284526296199589
RAN	2h	0.431260364908724	0.759757707901997
EIF3G	2h	-0.077341933335461	0.702530312182477
DNAJB1	2h	0.036819053394333	0.868171581828813
YTHDF2	2h	1.03353091846757	0.010848430893209
RUVBL2	2h	0.616739394309416	0.655296563506033
GARS	2h	0.393973017702211	0.689664482828927
CFL1	2h	0.246135546747627	0.807913459457502
SLC25A1	2h	0.002053291886596	0.997871252860862
PDXK	2h	0.313713514304	0.283199352360594
EIF2S3	2h	-0.039692826612089	0.931842913487042
RNF113A	2h	0.462154632744468	0.216691289392878
SQSTM1	2h	-0.116241357024726	0.726617956643953
HEXB	2h	-0.0205387272664	0.972608163806778
STX12	2h	-0.009532908897785	0.935990413947985
ECHS1	2h	0.165571208568352	0.729609189055656
RBM28	2h	0.208624018359042	0.808622465632738
RPL9	2h	0.74000752065463	0.525723715353086
SHMT2	2h	-0.113342965613718	0.760245387315045
AHSA1	2h	-0.228300069006595	0.730639890310374
SRM	2h	0.420087960182902	0.779805613701961
SF1	2h	0.275448499469508	0.805010231871067
ATP6V1E1	2h	-0.513329668630373	0.347933008308313
SERPINH1	2h	-0.531080098336053	0.691654395570985
G3BP2	2h	0.027277808416779	0.95143443925289
TPD52L2	2h	-0.602119053948222	0.102096969443418
GSPT1	2h	0.927416920966898	0.120186376516387
KIAA0020	2h	0.163698611769475	0.671533472387095
PUM3	2h	0.163698611769475	0.671533472387095
VAPA	2h	-0.019120970512344	0.974921713683812
RPS29	2h	0.183620632830375	0.617688805839726
ATP1B1	2h	0.331377384881089	0.76010594653534
MACC1	2h	-0.204969795255978	0.655387953203553
IGHV3-21	2h	0.078291139515448	0.707102156587738
FASTKD3	2h	-0.092700804218996	0.557905102679958
HEBP1	2h	-0.019713332734569	0.959868781560039
EEF1G	2h	-0.087363237085997	0.965546296281004
LRP1	2h	0.054069871680349	0.720802250966915
RPL23	2h	0.217265727791677	0.502312603605923
BCAP31	2h	-0.469219674199935	0.365155636425794
RPL13	2h	0.20283937317096	0.919712413086728
GOLM1	2h	0.041336196163388	0.968409964744682
SRSF5	2h	0.222075737408164	0.13319557887975
U2AF2	2h	0.018131364929419	0.957392204150903
CDHR5	2h	0.072748184258136	0.865202611938865
MIF	2h	0.532409044645417	0.559349317082903
MOB1B	2h	-0.187460849241862	0.658230677643259
RAB6A	2h	0.11555288675108	0.772945929453018
SCO2	2h	0.291946283017671	0.434491012404288
SCO2	2h	0.291946283017671	0.093051153248866
TJP1	2h	-0.227515310836543	0.526157586292525
EIF3I	2h	-0.736687147453726	0.349867619101969
PIR	2h	0.373174009379328	0.831781500430856
RBMX	2h	0.400513507792119	0.202967433356778
GFM1	2h	-0.153332849893898	0.700671022246965
ANXA6	2h	-0.017839032690739	0.990206102971188
TM4SF1	2h	0.778629055700024	0.345583734463462
STAT1	2h	-0.218363145358522	0.834726244136921
RAB8A	2h	0.082177742439166	0.688913715131898
NDUFAF7	2h	0.191415971556491	0.5306500347721
IMPDH2	2h	-0.114472072375437	0.95469997361551
NUP85	2h	0.225532880534846	0.487799178291484
UGP2	2h	0.369099433494033	0.516881273226453
GCDH	2h	1.03965393574424	0.457527174521599
NCAPH	2h	0.160653152030682	0.595915804592599
S100A4	2h	0.770907828677699	0.061044771385227
TCOF1	2h	0.074560918646805	0.898379188796536
DSTN	2h	0.488664432742367	0.614052856801072
RPL32	2h	4.12033727053173	0.183010687468293
ZYX	2h	0.02514697536402	0.94154319426797
AGL	2h	0.127013097129649	0.184103055159285
CSRP1	2h	0.311335906438828	0.806547045593961
TRAM1	2h	0.190084405256263	0.839570927191188
L1CAM	2h	0.408335391296223	0.160462903813313
TAGLN	2h	1.258623340857	0.22297472235019
SRP72	2h	0.302621751581753	0.874410761978099
USP14	2h	0.238988622951318	0.895817972608695
SNRPA1	2h	0.485162693746109	0.792880743810617
RAB5C	2h	-0.263757250925751	0.655491217993455
DBNL	2h	-0.162652927657822	0.788905615296211
ETFA	2h	0.585533419058013	0.277992245332284
COX6B1	2h	0.387326367005692	0.174872162057382
CCT3	2h	-0.418303747032338	0.635461146234612
PTPN1	2h	0.860131429825671	0.334417064074672
RRM1	2h	1.63939450775647	0.197145700237978
TXNDC5	2h	0.237696945912762	0.812442722042647
HSP90AA1	2h	-1.3961699060477	0.579729583341867
CMPK1	2h	0.345999298892434	0.600638947113746
PBRM1	2h	0.142501715976182	0.083999264513361
CDC27	2h	0.413347310373722	0.297258002905868
ESYT1	2h	0.352231844700834	0.752188904614677
GLUD1	2h	-1.04387617409789	0.244022851535399
CORO1C	2h	0.048091078701339	0.96190734361161
APOB	2h	-0.207917341201341	0.632542842586319
SRI	2h	0.226909569788903	0.909304282195875
ATP6V0D1	2h	-1.36995134166214	0.30132543202314
MARS	2h	0.037640973206575	0.961562208930839
CORO1B	2h	0.24175203789494	0.805988918785027
EIF4G2	2h	0.112860070269812	0.798744389548003
ERMP1	2h	0.310949032390364	0.18884044796107
TROVE2	2h	0.255771484210439	0.543152045116263
MAP1LC3B	2h	0.023522055093631	0.937934228432701
NMT1	2h	0.241856354374817	0.90067505378202
PSMD8	2h	0.216982394194027	0.655338428603201
NUP205	2h	0.079985702683165	0.922778472801462
RPL18A	2h	0.251335138662145	0.731178930628883
HJURP	2h	-0.04986474636237	0.872948457678993
ATP6V1A	2h	-0.383720678400714	0.72805094258486
MAP7D1	2h	0.185636291687637	0.582019793350026
PABPC1	2h	0.653695186879367	0.296118417667387
DHCR7	2h	0.325378211810372	0.013284888578837
HNRNPAB	2h	0.359924071275074	0.562906983352677
ADRM1	2h	0.102138238543779	0.689441444257708
RNH1	2h	-0.231759460190164	0.640923538168896
PRDX3	2h	0.534092147378707	0.626103690424681
GPRC5A	2h	0.252074749329228	0.405936932762681
SRSF3	2h	0.251806626550663	0.538335408744967
LARP1	2h	-0.318632283620062	0.761554436323455
CNN3	2h	0.042426387402127	0.982162737812456
STOM	2h	1.10554980469234	0.282281718896295
CUL1	2h	-0.126642491252757	0.608940739318132
COPA	2h	0.345989812518796	0.503185310769123
HDLBP	2h	0.486678557627454	0.628210814162165
EIF3B	2h	-0.315680357945557	0.804444957895788
PYGL	2h	-0.917079120119277	0.245516174052093
HTATIP2	2h	0.056261142361831	0.849991234192426
MORF4L2	2h	0.369359478051351	0.373813365260356
SDHD	2h	0.357535035416307	0.377417285266647
PDE3A	2h	-0.10563098717603	0.898785944916473
RPN1	2h	-0.574502080368084	0.394660752921572
USP5	2h	-0.980492040769457	0.332732859532796
TUBG1	2h	0.488824181303222	0.533521383950239
SLC39A14	2h	-0.081621647011862	0.782819881402055
PPP3CA	2h	0.230032278047074	0.117277827802201
EPCAM	2h	0.000300511239079	0.998917641214472
CTSH	2h	0.266973232924681	0.514642672401214
TPM1	2h	-0.560741116236487	0.637025376163044
HSPE1	2h	-0.401729937243827	0.493401524040493
IGF2R	2h	0.108139169749361	0.636656441862534
SSR4	2h	-0.079939745806705	0.891652308715626
RPS8	2h	-0.70610714778533	0.143622579393226
DUT	2h	0.240686755343538	0.619510152887492
PXDN	2h	1.06530393553516	0.187735415672889
CYB5A	2h	0.278650024580558	0.634594181653067
EIF5	2h	0.428123230376904	0.715977473479108
UBE2C	2h	-0.540572186558224	0.387283284570637
DDAH1	2h	-0.048426887614395	0.843221322114179
MDH1	2h	-0.384761849963859	0.70344664179094
DNAJC7	2h	0.533431217272837	0.573546327794457
HNRNPC	2h	-0.060907403723583	0.955964056630381
TBL2	2h	-0.007330775444999	0.986131930964979
DNAJA2	2h	0.426761394900472	0.055787081376733
RPL13A	2h	0.613681567521388	0.60134167029934
ATXN2L	2h	0.121277642840178	0.842221616586005
NDUFB10	2h	0.652949579262746	0.427903950394628
PSMD4	2h	1.07478967835064	0.430643501003797
P4HA1	2h	-0.26745412927883	0.507257521783858
PSMC6	2h	0.032607316291893	0.954491767930095
TSPO	2h	-0.442788132968316	0.30347210663553
RHEB	2h	-0.011952643249171	0.991647828325281
RANBP2	2h	0.410747240713008	0.797986019842293
IKBIP	2h	0.055394325237268	0.936214555142024
COPS3	2h	0.070694046400295	0.862249093432405
ACIN1	2h	0.895039835401328	0.346855993592242
EHD4	2h	-0.155543352109673	0.280092524569141
DYNLRB1	2h	0.078601827330338	0.878702031858365
TRIM28	2h	0.167539347087259	0.730233489066395
TAPBP	2h	-0.159315923220404	0.448262709753765
RBM3	2h	0.149588749412946	0.636385670826047
EIF2S2	2h	-1.14897279246884	0.004204126654444
NUP210	2h	0.015245825875311	0.975318139519404
SLC25A24	2h	0.409771723987331	0.835102130389632
RPL18	2h	0.405143814053529	0.292297719077235
RPL26	2h	0.054340898321598	0.710174884039775
SUCLG1	2h	-0.043341537065792	0.891187868308961
SRSF9	2h	-0.158362448174396	0.020500996656417
PDIA4	2h	-0.40327727572953	0.764450001537914
DDR2	2h	-0.201108771755886	0.903456186391471
ASPH	2h	-0.528694984936686	0.594714197814128
CRK	2h	0.341729130420271	0.492234215447218
NAA50	2h	-0.190558354196016	0.918504809879703
PRRC1	2h	0.0750722359212	0.902409438745038
HN1L	2h	-0.636410606970754	0.253382820385923
JPT2	2h	-0.636410606970754	0.253382820385923
RPL34	2h	-0.21829780361298	0.60238466953106
ALDH7A1	2h	1.12761697063434	0.09706444041956
TUBB	2h	0.085722287610491	0.964902782192543
SMC3	2h	0.501168734668133	0.43125200732887
GOT1	2h	0.20386521454213	0.705151913818248
HNRNPH1	2h	0.201683568126336	0.644500360534686
PSMB6	2h	0.469207687015808	0.317168235815407
HADHB	2h	-0.366139570237539	0.297075752121493
GNS	2h	0.637836845792166	0.27420873657213
UQCC	2h	-0.198414394885773	0.74318771469728
UQCC1	2h	-0.198414394885773	0.74318771469728
MTAP	2h	0.005621329228597	0.960584449471378
ATP5C1	2h	-0.163652080811963	0.881424699606032
KTN1	2h	0.721779295887721	0.507447562986163
SELENBP1	2h	0.660061244586085	0.742145102768006
PHB2	2h	-0.478449598326684	0.814517080797341
SSR2	2h	0.014014216466928	0.936941124724325
DAP	2h	-0.444459372659293	0.503159760224528
TGM2	2h	0.022418189180093	0.933898882650245
SMS	2h	-0.39265719431003	0.389167826695311
COPB2	2h	-0.109309672258597	0.778510862056506
UGGT1	2h	-0.15220586867678	0.647284140122148
MYADM	2h	0.808744946474865	0.002928994052537
HNRNPF	2h	0.022928847485057	0.955314511058814
ATP6V1B2	2h	0.134846663671349	0.855176537216378
EIF6	2h	-1.11955481643338	0.630069803889584
ATAD3A	2h	0.047709422958435	0.889032507068333
POLD3	2h	0.986319439785852	0.119038040557899
GSTO1	2h	-0.118763778244863	0.83026193304516
CIAPIN1	2h	0.513600019833756	0.306682536625804
SRRM1	2h	0.145801397193158	0.791316218692197
CAPRIN1	2h	-0.32282949107293	0.770276515873906
COPB1	2h	-0.330477446192324	0.310303804943491
CHMP4B	2h	-0.118332070436221	0.951565988966468
PFAS	2h	3.26442531179129	0.324104346271308
TECR	2h	-0.563304704770604	0.513231153572755
AKAP8L	2h	-0.073626398075198	0.754183191832915
ALYREF	2h	1.52757569540558	0.028665573353979
ACAT1	2h	0.266769960944307	0.688374855667971
OLA1	2h	-0.979078424640139	0.315254364737619
EIF3F	2h	0.314840355149589	0.513634060804014
HBS1L	2h	-0.166739526709749	0.397717923181042
OCIAD1	2h	-0.233136767413082	0.474476790559964
RPS7	2h	0.156053923292392	0.554588709991738
RPL31	2h	-0.316207969446625	0.719588320365977
RPS15A	2h	2.09934882489816	0.17799609361719
PAFAH1B2	2h	0.391541810947467	0.064221379626038
HCFC1	2h	0.572631955250885	0.314082946478467
PEG10	2h	-0.130833133466923	0.159169253646392
ABCF1	2h	-1.10325448147684	0.059407503635954
TNFAIP8	2h	0.399684767251413	0.168082671468113
RPL19	2h	1.00983010317135	0.309901565680777
PPHLN1	2h	0.308681246312728	0.363988046997534
ADPGK	2h	0.920476923188459	0.207566994391114
CD63	2h	-0.916318667634343	0.373894232037485
SLC35B2	2h	0.051719894065469	0.868928482890379
PDLIM1	2h	-0.198284284901136	0.136775865604355
CAD	2h	0.80831717172402	0.550124457398564
PRKCSH	2h	-0.145298468807911	0.825687741262879
TPT1	2h	0.043580071348166	0.968828130722425
CAND1	2h	1.19096562964941	0.114491845608994
TARDBP	2h	0.074791862497392	0.850431775651735
HP1BP3	2h	-0.021931709533978	0.961847780621071
CYB5B	2h	0.034753728729235	0.930912089197275
G3BP1	2h	1.18725797709238	0.11061058651201
TRIM16	2h	-0.346054221773397	0.17424359369271
SCP2	2h	-0.101343741503099	0.907031510645462
SPATA5L1	2h	-0.074793515340499	0.883230158167535
HMGCS1	2h	0.139655388101098	0.797724997170949
TRMT1	2h	0.23379256776282	0.478834279765619
HNRNPH3	2h	-0.151559459414558	0.883181117419295
ECH1	2h	0.080365010879875	0.902131016173049
ARHGAP17	2h	0.345962254419422	0.40813499610749
BAG6	2h	0.606347437192033	0.284790385965206
PPP1CA	2h	0.053508846123015	0.74718314528439
SHC1	2h	0.21448130364296	0.635268999400182
TMED5	2h	0.123852644693386	0.781705867869548
EFTUD2	2h	-0.343732930663216	0.652951788617647
RPL11	2h	0.722009914130823	0.483255518184782
IDI2	2h	0.058166780108431	0.905903110945866
GPD2	2h	0.707666991740256	0.538257464163297
IDH3A	2h	-0.126965161631608	0.894840869934566
PFDN2	2h	1.01407671113671	0.42149886646351
TOP1	2h	-0.1510760919517	0.708640230121844
TMEM160	2h	0.368436545426352	0.142705716753871
CTNNBL1	2h	-0.487600320496597	0.577756061310186
CSDE1	2h	0.186024308607604	0.902565370507563
USP47	2h	-0.565625499942382	0.151110554620244
CARS2	2h	0.130031253780921	0.817230721469861
PPA1	2h	-0.399889511449858	0.692315305800921
AP1B1	2h	0.374366805250556	0.787077231396762
STAT3	2h	-0.979158583441988	0.001717685341715
SLC25A5	2h	0.371935766607582	0.845444439023453
PSMB3	2h	0.57443260068165	0.660061171243048
COPS6	2h	0.285237668325254	0.594834999670899
YWHAB	2h	0.194833263356943	0.841867400543644
UBQLN2	2h	0.885315226247453	0.461229051948675
CIRBP	2h	-0.787999081982402	0.191670116545817
PSMC1	2h	0.083859921639282	0.938882649720493
PAPSS2	2h	-0.009598800068142	0.972716729994562
AP2A1	2h	-0.240611986160148	0.680468884823074
APEH	2h	0.037922348371845	0.97160066779868
CISD2	2h	0.367543345164786	0.055349268438898
MAPRE1	2h	0.203947081946661	0.818208482821451
PCID2	2h	0.0491216948147	0.891133215647521
MYO1D	2h	0.134451782198318	0.285604061994015
NDUFB3	2h	-0.518755382458764	0.12744098577929
ROR2	2h	0.294899545977949	0.431346436438348
CAT	2h	-0.197125048059226	0.267626915416818
ENAH	2h	0.262604395002902	0.498072493118986
PFDN5	2h	0.68694630865478	0.616810948571874
HNRNPUL2	2h	-0.254389710303869	0.884672539704534
SOD1	2h	-0.020773934799939	0.985260858261726
UBR4	2h	-0.35219657640536	0.077274498987145
COX3	2h	0.323951255541623	0.508282069700765
CECR5	2h	-0.857218125400482	0.134614794293053
HDHD5	2h	-0.857218125400482	0.134614794293053
C19orf21	2h	0.269795498234238	0.369090610560532
MISP	2h	0.269795498234238	0.369090610560532
NNT	2h	0.450093616677657	0.701278839391842
PPP2R5E	2h	0.177182974953035	0.790828355704824
MCM7	2h	-0.430086396921244	0.390449887845995
HNRNPR	2h	-0.215476152100685	0.811947488831793
CDK4	2h	0.78224162403626	0.03217043739974
POLDIP2	2h	0.087696220703655	0.909996856389314
ZSCAN4	2h	-0.16078111762152	0.475060929465974
ATP5F1	2h	0.60986958750391	0.165036942429084
GSN	2h	1.47980774567665	0.355676011077534
RPP30	2h	0.13031876755377	0.887418465566984
ANXA3	2h	0.404430771366515	0.753066241381208
DFFA	2h	0.63282154155103	0.55975184491092
UTP15	2h	0.361002994614741	0.078181231011798
UQCR10	2h	0.201509876058938	0.618922217077432
FLII	2h	0.050590541204937	0.961433162271499
CD99	2h	0.334063383965224	0.760203510754541
CSTF3	2h	0.678063456357362	0.495616270156041
NAPA	2h	0.012435873567764	0.984525158558936
SRSF6	2h	0.230152107716884	0.678637467307241
KDELR1	2h	0.268987987835357	0.791382164557053
HMOX1	2h	0.042208637718301	0.895895473810429
TYMP	2h	0.555320556321114	0.093051153248866
SCO2	2h	0.555320556321114	0.434491012404288
SCO2	2h	0.555320556321114	0.093051153248866
CUL3	2h	-0.261052828624535	0.523125685692594
SEC31A	2h	0.162143640181139	0.650832362704753
TMCO1	2h	-0.189316633660645	0.587267373906989
CPSF1	2h	0.45644992095862	0.654910916941138
BRIX1	2h	0.40139781323713	0.080178426764842
SNW1	2h	0.308073907343515	0.249775236627249
ARFGAP3	2h	0.306006474952996	0.689949945139651
DCAF7	2h	-0.402127347182314	0.837316851176005
CRYZ	2h	-1.07061007475686	0.519147047331315
PDXDC1	2h	-0.4287192184782	0.762976170321037
LOC102724985	2h	-0.4287192184782	0.762976170321037
GTPBP4	2h	0.204907071514672	0.706981203389777
CSRP2	2h	1.81356337704287	0.329557029184373
HEXA	2h	-0.062411190760812	0.953038081509776
IKBKAP	2h	-0.101479571564197	0.837715243613473
ELP1	2h	-0.101479571564197	0.837715243613473
TTC1	2h	0.135547243705329	0.903932322654439
BTF3L4	2h	0.390674274453935	0.525243022814536
ACTR2	2h	1.46349709484568	0.072263680533143
ARPC3	2h	0.348758083684598	0.738524964475757
GLYR1	2h	0.489292906934575	0.677284483753782
MRPS7	2h	-0.21599559332697	0.882525646449261
ERO1L	2h	0.263922298579002	0.683384026844301
ERO1A	2h	0.263922298579002	0.683384026844301
LRBA	2h	-0.291904855677184	0.75116894409815
TSPYL1	2h	-0.297135782487991	0.051894561096635
TMEM11	2h	0.318039942757633	0.064346897750722
GLOD4	2h	-0.13363048575172	0.910202676577788
ACTR3	2h	-0.514620950252339	0.266347801232515
DHCR24	2h	-0.031617626312329	0.969623095890696
PLRG1	2h	0.109916800369818	0.467455917229923
COPZ1	2h	-0.453982546895757	0.485147445977946
CCDC124	2h	0.031393707597699	0.870860793919379
CST3	2h	-0.407081650207393	0.726393510925988
NPEPPS	2h	1.146913580645	0.38774932576179
HINT1	2h	1.16808940229535	0.145411426905272
CDK1	2h	-0.801377160944142	0.097901143054088
SLC27A2	2h	-0.405798694190212	0.598357833724073
U2AF1	2h	0.934457024942338	0.637562523875603
LOC102724594	2h	0.934457024942338	0.637562523875603
U2AF1L5	2h	0.934457024942338	0.637562523875603
MRFAP1	2h	0.522577561650583	0.152241038974657
PEX16	2h	0.083798272818862	0.770570294481811
TKT	2h	2.93293962956089	0.302937432558561
ACADVL	2h	0.107775359171224	0.938341942831548
SYNCRIP	2h	-1.92059280742274	0.148490673398426
UFD1L	2h	-0.296018027111627	0.721066340074089
UFD1	2h	-0.296018027111627	0.721066340074089
TNPO1	2h	-0.308031639395489	0.485169005685969
RAD23B	2h	-0.120190838190335	0.817182653535415
DDX27	2h	-0.245296303287761	0.213689483800695
EIF4A2	2h	0.621496672520375	0.583624404722551
PEPD	2h	0.016289022211513	0.947730151873082
PRPS1	2h	0.356560145193547	0.693616158254314
BTF3	2h	-0.499820614928669	0.641922186003527
ITFG3	2h	0.29776382696999	0.463428643031045
FAM234A	2h	0.29776382696999	0.463428643031045
LTA4H	2h	0.429053915508861	0.735353872454495
PBK	2h	-0.098029935148852	0.873685880981441
BOLA2B	2h	3.05958920772971	0.228453380402438
BOLA2	2h	3.05958920772971	0.228453380402438
LOC107984053	2h	3.05958920772971	0.228453380402438
BRE	2h	2.7581683811384	0.373900966300058
BABAM2	2h	2.7581683811384	0.373900966300058
ADNP	2h	0.577453369275052	0.110452189644646
AIFM1	2h	1.44619494305121	0.511639001744409
NIPSNAP1	2h	0.05908560816102	0.897795812965562
PTGES3	2h	1.02270173030513	0.13947934159214
EMC4	2h	-0.59974365157174	0.632277442899269
NR3C1	2h	-0.167008378736078	0.87959578516795
CPT1A	2h	0.794741400493162	0.517057357698627
CLPP	2h	0.006672605604231	0.986279281596581
ANXA11	2h	-0.21559944942716	0.460852925547005
MCAM	2h	-0.34169804297189	0.482529949585337
WLS	2h	-0.122727604021061	0.808209079796805
TES	2h	0.523123350209236	0.261015313059713
API5	2h	0.118678440217372	0.917486983332992
AKAP12	2h	0.030402466762594	0.975677764160533
EMC1	2h	0.113275091514864	0.862767824795791
H1FX	2h	0.179379266416438	0.884796986420763
PGAM5	2h	0.068099218300765	0.81940089385066
LARS2	2h	-0.185253486300831	0.855412744415915
TOMM34	2h	-0.034734946832285	0.940584476970902
TMED4	2h	-0.032318937475289	0.923305301063333
ACOT9	2h	0.133839214965728	0.837922626710438
GMNN	2h	-0.192294903160049	0.851169345696076
CAPZA1	2h	0.447646300968845	0.392891366715847
PDCD6IP	2h	0.321837463663612	0.393562472413439
GTF2F1	2h	-0.157321485605325	0.884365343577823
ATP5J2	2h	0.014534398121283	0.982476993422012
NUDT2	2h	-0.248059940381754	0.846661307583401
XPNPEP1	2h	0.195218773054225	0.488514602494902
F11R	2h	-0.086376344838572	0.813864883932945
HSPA4L	2h	0.136652056650288	0.843253558777482
ELAVL1	2h	1.01465372346991	0.516188369796734
UPF1	2h	-0.199292212070485	0.3862389466708
HMGN5	2h	0.393071937623535	0.302947145223454
GHITM	2h	-0.115983532561855	0.569450172211153
PGP	2h	-0.113311148779053	0.896491256452718
CAMK2D	2h	0.199725537995363	0.681982803117583
HSDL2	2h	1.10211874172544	0.464333612456984
DDX6	2h	1.40533215891971	0.375297385300716
MAPRE2	2h	-0.029200131232414	0.943110817890063
NPEPL1	2h	-0.212938423898267	0.339144596635299
ALDH1B1	2h	0.350373809426194	0.556512608947169
LONP1	2h	0.032044992329321	0.985967477203241
ACSF3	2h	1.09487418091088	0.068240427129765
NDUFA2	2h	0.548648429570712	0.296106936804058
PPIC	2h	-0.097900037102552	0.703802313120957
SERINC1	2h	0.086727045286031	0.930135071008889
COPS4	2h	2.90550205690504	0.140696547380333
RBM12	2h	-0.509608066833757	0.18408306189816
PSMD7	2h	-0.017223295562231	0.986676965106449
ATP6V0C	2h	0.397639711160122	0.74388330092692
BCAT2	2h	0.599773325763959	0.376643682180429
RPS11	2h	-1.22788660142804	0.596562721510127
RPS26	2h	0.046452721163316	0.907438516148874
LOC101929876	2h	0.046452721163316	0.907438516148874
RPS26P25	2h	0.046452721163316	0.907438516148874
RPL27	2h	0.21623521422986	0.725652064444158
NPC2	2h	0.398361219224466	0.304552957859747
PLIN3	2h	-0.559077796992189	0.423595504121159
CYCS	2h	0.348600325772797	0.685068549866462
PLOD1	2h	-0.230153581183134	0.5709044414301
HMGB2	2h	0.191936508047169	0.633728362737675
HNRNPA3	2h	-1.14527341875625	0.146660203228556
DDX47	2h	0.481885631502474	0.514642738044737
SCAMP1	2h	0.384810961234763	0.396658722955546
PELP1	2h	2.05399326644684	0.080599933202308
RALA	2h	0.759894016347761	0.286424251972418
CSNK2B	2h	-0.404460557077119	0.253475588081116
TPD52L1	2h	-0.510760912468808	0.439853901525716
RPS20	2h	-1.72791133776475	0.516723069266667
HN1	2h	0.257721377329992	0.39434916530294
JPT1	2h	0.257721377329992	0.39434916530294
GPI	2h	1.00437889226084	0.565769789246051
PSMB1	2h	-0.089785479361691	0.930934348605553
NDUFA9	2h	-0.292965886029483	0.718674235622827
MRPL17	2h	0.544390722880192	0.527972412599057
RAB3GAP2	2h	0.179298166772734	0.87308607804878
ACAT2	2h	0.537450545353035	0.479160103167756
ABCF2	2h	0.768436821820493	0.631791184846906
ACBD3	2h	-0.072971561667714	0.838323351287768
NSDHL	2h	-0.942703081905026	0.233175612592958
RNMTL1	2h	0.276045688208928	0.307152293380369
MRM3	2h	0.276045688208928	0.307152293380369
EMC7	2h	-0.082555883667625	0.825668547360928
FADS2	2h	2.56716015266612	0.373900966300058
RNPEP	2h	0.601727279582787	0.393394141328519
ARFGAP1	2h	0.211249870681022	0.728378040596898
CPSF6	2h	0.593739476043557	0.197454998130312
CALD1	2h	0.960373230800175	0.61730671980632
IDH3G	2h	0.372526148531459	0.762370705874485
TBCD	2h	-1.06964876934079	0.334979482735282
SYAP1	2h	-0.7718634380209	0.19138914212559
NDUFAF2	2h	0.569838350199827	0.235519462125039
C19orf10	2h	0.026101457471129	0.955636483909842
MYDGF	2h	0.026101457471129	0.955636483909842
DPM3	2h	0.380450750957801	0.831445013128794
CNDP2	2h	0.124585225492847	0.860028277547131
DDX39B	2h	-0.251374324487697	0.802165948209635
EPB41L1	2h	-0.866607761755454	0.496970341383023
SSR1	2h	-0.283177280968076	0.774247179976961
PCSK9	2h	-0.150624533357596	0.556152891208057
TPP2	2h	0.323037384939065	0.855965299322488
PRKAA1	2h	0.178057527054516	0.84226180659423
ATL3	2h	0.799884469271431	0.555921338041888
DARS	2h	1.46655414385313	0.337078570582242
CFL2	2h	-0.312358688077574	0.854532012018463
MAD2L1	2h	-0.081363298558802	0.883063437000931
PSMD2	2h	-1.69235851913193	0.338191652774544
XPO4	2h	1.17089316295465	0.009077647564391
ERAP1	2h	0.301537898632066	0.24576155183934
ZFR	2h	-0.187093528052257	0.819639314643391
BLOC1S1	2h	-0.064684587995275	0.971216735549248
SRRM2	2h	0.642983301156824	0.482932814355289
SPATS2L	2h	0.320813837194613	0.469594245472305
EIF5B	2h	0.485474358089386	0.469731693202463
SKP1	2h	-0.180185036685615	0.502306674978759
NDRG3	2h	1.16697878370032	0.355859094732356
PROCR	2h	-0.17017083539576	0.872003609970646
CAPN1	2h	0.486494879491031	0.697094421661272
GEMIN5	2h	1.2170894416248	0.304933762454114
DPP3	2h	0.307902025845658	0.348169841880171
RARS	2h	-1.12258186020293	0.614252877982928
MRPL11	2h	0.172501021506681	0.792962388307098
STAT5B	2h	0.059850497181308	0.852725497303401
NME1	2h	-0.103538168249895	0.926196251999866
SRPR	2h	-0.024849805713441	0.968510921451119
SRPRA	2h	-0.024849805713441	0.968510921451119
RPS9	2h	-0.379087216651234	0.733673007692504
DDX17	2h	-0.147372346359078	0.842247798216238
PHPT1	2h	0.773469457225859	0.501650564389566
KIAA0368	2h	0.162096521229574	0.74447723986235
ELAC2	2h	0.136852074798942	0.823418533861098
DCTN1	2h	-0.176207816611147	0.821830523473578
SMARCA1	2h	-0.027717515409473	0.924047709223197
NELFCD	2h	-0.037879473495377	0.944044886423952
TH1L	2h	-0.037879473495377	0.944044886423952
MRPL44	2h	2.6597727129743	0.2541319942022
ADPRHL2	2h	0.077546675302548	0.964779560482111
PIGU	2h	0.566864792665473	0.457310592486761
RAB21	2h	0.221129456308285	0.524575344864428
SEC63	2h	0.082201983446878	0.948120442213387
PPP2R4	2h	1.49632927043109	0.213511856731092
PTPA	2h	1.49632927043109	0.213511856731092
CD109	2h	0.061470397140275	0.926242730144867
MSI2	2h	0.575945029212303	0.215846120113184
DDX1	2h	-0.086078472154035	0.887957307952339
GDI2	2h	0.527064955766162	0.764131353342711
ABHD10	2h	0.279959796566334	0.650465835684622
MTX2	2h	-0.091213311986284	0.835726676012815
ZRANB2	2h	0.326273462336116	0.448394150101625
SMOC1	2h	0.257615493628327	0.612610662023458
PGLS	2h	1.2361964876275	0.125202824692887
RPS15	2h	-0.148949084282038	0.817368534867614
GRPEL1	2h	0.405580486075256	0.244204991531207
POLR2E	2h	0.447659301164335	0.540720341524129
HMGN2	2h	-0.170382412082056	0.807807118193607
ITGAV	2h	-0.235544237612413	0.744946159218673
ERH	2h	-0.045106960567931	0.935411195131919
RPL7A	2h	0.564706718857951	0.746171957950587
IMMT	2h	0.558223379958131	0.64829896805122
NEMF	2h	0.237215038525877	0.807411138474049
APOL2	2h	-0.207951654982059	0.383121764006314
SDF4	2h	-0.053838803000878	0.926869231437404
TPM4	2h	0.272511721876799	0.879642170501512
NEGR1	2h	-0.420780010836827	0.739750880668223
PPME1	2h	0.73802890039654	0.065786864621596
ALDH6A1	2h	0.653414803459962	0.531548392711719
EHD2	2h	0.811732724420777	0.509338762927809
RPS6KA3	2h	0.290736380847859	0.786204926681066
INSL4	2h	-0.141027446801371	0.843531327973924
CLCN7	2h	-0.179114072609371	0.825331388838944
DR1	2h	-1.15186381756253	0.000223199247905
POLD1	2h	3.09250285408705	0.116824402477053
ACY1	2h	0.370750343612335	0.756247405916146
SCCPDH	2h	0.793545778396664	0.422002245404954
TMEM33	2h	0.271933605053455	0.671122790056609
SPCS3	2h	0.073619143848375	0.649693862348973
SRA1	2h	0.505234033663395	0.464536840899359
GOPC	2h	0.358612826190042	0.221972570903618
GLO1	2h	0.517293890082326	0.608513951187371
RPL28	2h	0.001587431163261	0.993215973311176
GOLIM4	2h	0.682178579776172	0.272825946131528
ELOVL5	2h	0.568583926714151	0.663671518541109
ZC3H15	2h	-0.696931285477991	0.66601703079766
SAR1B	2h	0.221072883251054	0.654965287763105
MAGT1	2h	-0.016598872790658	0.979814561585921
MBOAT7	2h	-1.25236285668383	0.149525366940146
HDAC2	2h	0.599750814355885	0.209016046348862
RAB14	2h	0.652731813673645	0.600412642009791
THOC3	2h	0.8613390202008	0.317817637219143
COX20	2h	-0.19101994924712	0.864662121431099
EEF1E1	2h	-0.790915749491778	0.354199479237665
PSMD5	2h	2.25061062838161	0.373900966300058
PML	2h	0.129607198378524	0.907972811383934
PGM1	2h	-0.154594642602346	0.798056467141159
AIP	2h	0.488339113365694	0.663710407576092
PIN1	2h	0.080548931924869	0.923755013868458
ANLN	2h	0.019062813183717	0.945852786081998
PRDX5	2h	-0.629844192937401	0.614076469005277
ATP6V1C1	2h	-1.04557213987668	0.540625418186364
TRA2A	2h	0.189646513830533	0.845423970754097
MAD1L1	2h	-0.297168547427721	0.766681543851168
RHOC	2h	-0.160470870020307	0.690811813794065
ZNF622	2h	0.332778889842094	0.485796717303956
H2AFY	2h	0.516448362071319	0.79300740566729
C12orf5	2h	0.166132019421122	0.844845833263991
TIGAR	2h	0.166132019421122	0.844845833263991
USMG5	2h	0.446678969470279	0.53775513221378
MRPS23	2h	0.114007414215588	0.921734563614442
MLEC	2h	0.186099909074086	0.791526469714704
CAPNS1	2h	0.143083501123539	0.920342303263253
PSMB8	2h	-0.216709937501926	0.9013733001034
GLUL	2h	0.455556192214642	0.361364932829322
ARPC1B	2h	0.200330925944168	0.835938205480502
FN3K	2h	-0.26422462377739	0.80643205295418
TOP2A	2h	-0.429236724673731	0.438384271162039
XRN2	2h	-0.021821671274221	0.971680472115816
DSG2	2h	0.433598518885694	0.432514734559978
LASP1	2h	-0.182521018089178	0.790839151463495
CRIPT	2h	0.000653812186879	0.999061075716449
PSME1	2h	-0.845465639041097	0.052729175387428
EMC8	2h	0.150499876813042	0.808932510046003
UGT1A6	2h	-0.071434962258828	0.908667921822264
PPP6R3	2h	0.670066916733276	0.654668058450988
AP1G1	2h	0.515847935663861	0.485202478697918
MOV10	2h	0.201346070264777	0.874149230450616
NUP43	2h	0.09066596538028	0.823396661443453
TM9SF2	2h	-0.598633274009418	0.472009040578146
SDC4	2h	-0.114834831279812	0.906934666974126
UBE2H	2h	0.280502586264077	0.545127866208271
GNPNAT1	2h	0.087696510956802	0.78263982915324
PDCD11	2h	0.802289229730805	0.43665368433724
UQCRB	2h	-0.665518129706798	0.543657634472212
LAP3	2h	-0.440517953086865	0.718937781276808
CHKA	2h	-0.055657738251226	0.780342128027098
PPP6C	2h	0.020417259166266	0.967555489125185
SSR3	2h	-0.028598087046132	0.986427400112449
ECE1	2h	-0.307573604350741	0.171721418689908
METAP1	2h	-0.715486088027403	0.424108912217619
TMEM41B	2h	-0.034555057849214	0.891428879180933
CAPN2	2h	-0.03527619739052	0.982087489757402
SCARB2	2h	-0.228457613228639	0.798705260993916
FN3KRP	2h	0.740327875089518	0.128440470668767
MRPS18B	2h	-0.303685321683902	0.787786355824744
MCCC2	2h	0.665672631930307	0.322557314621848
SNRPD3	2h	0.053481008644194	0.974291295192459
AK4	2h	0.004833491626594	0.996778344971004
LOC100507855	2h	0.004833491626594	0.996778344971004
PARD6G	2h	-0.096047092618228	0.758613776157593
CTSL	2h	0.232092857116911	0.351497407264529
CTSL1	2h	0.232092857116911	0.351497407264529
UBA5	2h	0.379710729355155	0.721158876103735
SEPT11	2h	-0.242073558998434	0.81521937651931
TRAPPC3	2h	0.399639187760311	0.422869770949985
AP1S1	2h	-0.163910692564869	0.606544532045164
MAP4	2h	-0.32048355630672	0.862021147084674
EIF3D	2h	0.861437790133205	0.376734768968038
SEPW1	2h	-0.183207929872598	0.655395495334251
SELENOW	2h	-0.183207929872598	0.655395495334251
RPL38	2h	2.01832162960627	0.380269871821704
KPNA3	2h	0.438105216471649	0.326532332758155
DYNC1I2	2h	-0.778167085026214	0.566668845097638
SF3B3	2h	-0.630141780254979	0.640807562382665
SVIL	2h	0.17499187346839	0.526137465951379
MRE11A	2h	-0.547703844031686	0.249346741623389
MRE11	2h	-0.547703844031686	0.249346741623389
ACP1	2h	-0.227115155128876	0.856747914138811
BSG	2h	-0.527469978532405	0.713891350965719
PLBD2	2h	-2.30613375631674	0.000706874288362
APRT	2h	0.662820611122031	0.531673270714844
CUL4A	2h	0.008430115390344	0.993413579874274
RCN2	2h	0.574027138753887	0.712815020746874
CASK	2h	0.549737223645188	0.703500101497784
EIF1AD	2h	0.204922982024674	0.450719031145764
DPM1	2h	-0.517081980200477	0.761691932419882
DFNA5	2h	-1.66063515727393	0.289220351800984
GSDME	2h	-1.66063515727393	0.289220351800984
MORF4L1	2h	0.234237165100427	0.61491252550979
ZMPSTE24	2h	1.21818822458953	0.186192780338108
PAICS	2h	-2.71773854526535	0.392220500482959
RECQL	2h	0.673772654551982	0.66895515445116
MTHFS	2h	-0.022746336349182	0.986641412850381
RTN4	2h	-0.136183657793307	0.892918424008058
PRDX6	2h	0.334911649551434	0.828180248499983
AIMP2	2h	0.044141699030354	0.935658939775688
PREPL	2h	0.024834141120853	0.971060979296316
MRPL39	2h	0.181497195897057	0.646309671815564
NUP160	2h	0.182349023768523	0.903241842719183
PELO	2h	0.221741072787596	0.860107534196477
NOL6	2h	0.616378455965744	0.703138815594658
PEX3	2h	0.699907273363961	0.385345977718085
BAX	2h	-0.255812358919491	0.710005092312926
ITPR1	2h	-0.337559230371846	0.811353359284365
NUP153	2h	-1.35800924902508	0.378351556442682
ACOT13	2h	0.16121958182767	0.853547601925153
ATRX	2h	0.34076787939735	0.725660040063746
ACSL3	2h	0.180188637288846	0.861629398817173
EBP	2h	0.040148930235563	0.905222769658184
COX5B	2h	1.00729829514986	0.297584090046147
RPS24	2h	0.318395116170494	0.753554916406699
BUB3	2h	0.484228329091275	0.727928568214174
RPL22	2h	-0.139170932522752	0.903660047106764
SEC13	2h	0.702276128460843	0.603984695038476
LMNB2	2h	-1.13394186865428	0.33478012017498
PRRC2C	2h	-0.165166032241914	0.864632691224296
FLYWCH2	2h	-0.158760916904999	0.877825297870636
UBE2Z	2h	-0.358549009660853	0.148209487559624
SAFB	2h	0.472127295997886	0.237577199356795
PSME2	2h	-0.496164088581617	0.546128539249856
RAB5B	2h	0.188125802085712	0.862056226193397
PAWR	2h	0.480691339954954	0.569264069670373
RPS3A	2h	1.42911917035079	0.391053742331142
ERI1	2h	0.946232159770152	0.136478983447783
HSBP1	2h	0.405874375567928	0.004774794349825
H2AFV	2h	-0.740789143872076	0.694658306846845
EXOSC6	2h	0.272637525580097	0.310535433649188
DDX39A	2h	0.69641368133753	0.498074533975458
MNAT1	2h	0.13374444140292	0.917603555623021
TMPO	2h	1.1998305913333	0.139376064568273
TMPO	2h	1.1998305913333	0.735782797670051
RBM8A	2h	0.068820764444065	0.891829283311806
LOC101060541	2h	0.068820764444065	0.891829283311806
CDC5L	2h	0.778131404732644	0.503840976381542
COPS5	2h	1.60177193640014	0.311568227832512
PPP2CA	2h	0.182547219901138	0.86324534669033
COX2	2h	1.743124269224	0.391875882969427
TMED2	2h	0.266510759450336	0.863655093483308
HMOX2	2h	-0.448702378099833	0.277658270765236
HEATR1	2h	0.119033562271374	0.911141733140486
WDR12	2h	0.809153282245634	0.26028858614958
INPPL1	2h	0.110955564778243	0.890917982143738
DHX36	2h	-0.181211978418878	0.911251022870599
RPLP2	2h	0.148361407876135	0.914416487542597
ERGIC3	2h	-0.276243111967238	0.802838436439087
OPTN	2h	0.480588040716617	0.501906276650129
TIMM13	2h	-0.786454382678732	0.25682439017295
FARSB	2h	0.30570901428815	0.700044579978984
LEO1	2h	0.719985696621401	0.437684217163096
CNPY2	2h	0.400666688632287	0.794515569432678
CISD1	2h	-0.241267024171402	0.55156343714281
SMCHD1	2h	-0.729236683191533	0.216887759611216
RBMXL1	2h	0.406463682893644	0.138524548352295
SNX2	2h	-0.643325263414988	0.546488345574715
DHX16	2h	-0.397668194698969	0.587836642948795
DLAT	2h	-0.349557361403969	0.447650525115722
TRMT10C	2h	-1.05158455718992	0.391343971395652
ATP2A2	2h	0.304226385580505	0.774073038416807
PTPLAD1	2h	0.394081281851308	0.454207252916007
HACD3	2h	0.394081281851308	0.454207252916007
CMBL	2h	0.145379071619673	0.670838895751501
VAMP7	2h	-1.51272009558803	0.047388619433532
OGFR	2h	-0.573123743603122	0.615376443569623
RBM42	2h	-0.366663234221755	0.603861937412986
ECHDC3	2h	1.5109749607904	0.078765593619985
TOM1	2h	0.236540514365062	0.811349947087169
CSTB	2h	-0.062183280434253	0.959034499509977
SAFB2	2h	1.0803081885467	0.272364947128577
FMR1	2h	0.034819499576168	0.930685621793834
C12orf10	2h	-0.624372803118906	0.627057008901506
BUD31	2h	-0.039687565432482	0.955651100554542
CERS2	2h	0.369487618315631	0.675053517337507
ATP5H	2h	-0.501707538614112	0.577995962726256
VPS35	2h	0.16957121549963	0.817224285291227
UBAP1	2h	2.31487065609082	0.143037899166341
PLAUR	2h	0.401200791147799	0.683166238793656
SFN	2h	1.4145468602823	0.183870527079859
SNF8	2h	-0.254497160802539	0.607402542903765
GPHN	2h	-0.570290262782407	0.745888771891973
DNAJA1	2h	-0.882483698324725	0.561036387584366
MRPL9	2h	0.188065314119879	0.585560602517494
BLVRB	2h	0.470695723176858	0.558892080965475
EFHA1	2h	-0.127152332862001	0.862095744836166
MICU2	2h	-0.127152332862001	0.862095744836166
NUP35	2h	-0.299334021596914	0.603658671119937
NAT14	2h	0.021998092847712	0.953683907236968
C6orf211	2h	-0.271159416108986	0.451659681212252
ARMT1	2h	-0.271159416108986	0.451659681212252
MYH14	2h	-0.626409346907588	0.586531492562009
CXADR	2h	-0.455332112076302	0.696538185342223
ASAH1	2h	0.147344709620716	0.777718643565488
KPNA6	2h	0.320172048342741	0.764709322702037
NAGK	2h	0.640164501872804	0.304007022263699
SF3B5	2h	0.4576059813507	0.693609365684068
PITPNB	2h	0.412609389449444	0.773227471045305
TJP2	2h	-0.575533284184077	0.436667909530958
RALYL	2h	-0.246870634841054	0.463705058622014
FAM129B	2h	0.471176640946613	0.676879218511407
SNAP23	2h	0.182950393420512	0.767340731298067
CGGBP1	2h	1.0241992333947	0.393127756693365
DIAPH1	2h	-0.853998968619025	0.216268010375077
COPG1	2h	-0.966448234839626	0.437066478116527
SRPRB	2h	0.317961088184118	0.813693154357314
PBXIP1	2h	-0.322883472837122	0.795755244978099
EEF1B2	2h	-1.1475918881647	0.103734798179513
VPS51	2h	0.007453278766899	0.992735440156003
PNPO	2h	0.589477994097957	0.595541374510266
CARM1	2h	1.36783362252828	0.325727491837264
AIG1	2h	0.239211441408071	0.78692157475437
CAB39	2h	-1.05043981173705	0.428266661415183
RNF40	2h	-0.788347077212226	0.071806613676422
RSL1D1	2h	0.3677659500928	0.792045601753975
MRPS6	2h	0.040600026510219	0.947254584218397
PXN	2h	-0.015096474600317	0.988903871615945
PCYOX1	2h	-0.164534864891165	0.793001910083942
C16orf91	2h	1.14856629269565	0.133773859556377
NNMT	2h	1.21240889416653	0.469358164749898
PSMA5	2h	0.494915855481002	0.663054153347954
FBXO22	2h	0.431714779697954	0.067954752713042
S100A13	2h	-0.303921329557198	0.63448622850223
PGRMC1	2h	0.250377324435729	0.687413377187549
DKC1	2h	0.418417446374141	0.665076301888055
CDC42	2h	0.159909248759347	0.874159608359176
XPOT	2h	0.492497625452036	0.737464210540987
EML3	2h	0.274604147910541	0.713150446149508
NOTCH2	2h	-0.15884302525199	0.690931834018196
GLB1	2h	0.136452408934317	0.869505599909264
KPNA2	2h	-0.847672146263773	0.083915881127338
PEBP1	2h	-4.08577860790327	0.142964048284682
RNPS1	2h	0.058210128081947	0.949742872970735
TRABD	2h	0.791366405351444	0.597490146294475
CHCHD2	2h	-0.560702169989921	0.279572442774466
ERBB2IP	2h	0.590164869058836	0.085966873069638
ERBIN	2h	0.590164869058836	0.085966873069638
EIF2B4	2h	0.466007683361494	0.746267595665352
SLC25A13	2h	-0.726371117636852	0.487560271874127
SLC25A6	2h	-0.670753510421983	0.351670680999434
TRA2B	2h	0.046666219187668	0.942353508174765
ACO2	2h	0.42267480929205	0.653479483544158
TPD52	2h	0.057938078758459	0.959886947487931
LAMTOR1	2h	-0.667285039021339	0.31785658133125
GOLGA2	2h	-0.282127481513181	0.770330768863718
LETM1	2h	-0.340736658251028	0.644562545487861
COQ9	2h	-0.842246201455315	0.42333441179134
EXOC5	2h	-0.492824714038075	0.620350294141965
MYL6	2h	0.13301032212833	0.81681104027034
RAB33B	2h	-0.077294440353226	0.866164418290552
RNF25	2h	-0.71917001401556	0.537779170685524
NDUFB11	2h	0.219600662772338	0.8038574777475
ENO2	2h	1.24944250026308	0.442462377038059
SNRPB2	2h	-0.150442691087179	0.614091055391883
PSMD10	2h	0.388562464881035	0.640606584595124
PSMB5	2h	0.737098785213264	0.56936820516722
HOOK3	2h	0.421805695818273	0.764183179010018
MAPK1	2h	0.317598873728483	0.702989579380931
SLC25A40	2h	-0.50882782929653	0.608269491594353
VAT1	2h	-0.920334106508829	0.279176566864169
C21orf33	2h	-0.754361546554633	0.560846180919123
LOC102724023	2h	-0.754361546554633	0.560846180919123
NT5C2	2h	0.020168565045847	0.986621552074851
HEATR2	2h	0.028725804313939	0.944749072296144
DNAAF5	2h	0.028725804313939	0.944749072296144
CKAP5	2h	-4.32530129112976	0.020065068706557
EIF3M	2h	-0.909001183132015	0.595601799099311
CNBP	2h	1.48039686370387	0.389708437691884
SFXN1	2h	0.114646937357311	0.775219829338898
CRAT	2h	0.105590230486656	0.627016933246057
NACC1	2h	0.398470839855402	0.407858367058006
PNO1	2h	0.262557645033306	0.342025188575952
FBLN1	2h	-1.52416927638009	0.068193252927555
ALG1	2h	-1.09247179355165	0.473714390526797
NUFIP2	2h	-0.118572223078888	0.847680864653416
RAD21	2h	-0.152483278574928	0.717300944305927
GNB2	2h	-0.237059078998702	0.79549647118407
SNX3	2h	-0.121980855345585	0.852274634032984
PRMT3	2h	0.07692144348849	0.914191270444214
RHOA	2h	0.028460356363656	0.983492236019334
CKS2	2h	-0.073179064496931	0.850654640533971
PSMC4	2h	-1.01999217188776	0.400351344775308
BRK1	2h	0.166471341706449	0.6946654745763
TIMM23	2h	-0.687631187126404	0.53279247930892
CLTC	2h	0.00290724235176	0.998101292230986
RBM4	2h	-0.155959789559051	0.666054030550116
HK2	2h	0.253951243959368	0.705041687254077
RAB18	2h	0.939339594245043	0.111024848963133
RCC1	2h	1.78059741630457	0.142914040149178
ACO1	2h	-0.080182708696225	0.943209012751571
NFS1	2h	-0.548576052804917	0.222382393616807
NSF	2h	1.97811595703991	0.125824049720976
ERGIC1	2h	0.503773581038949	0.684490903823726
DNAJC3	2h	-1.16272414788936	0.157543867520613
WBP11	2h	-0.059110898443474	0.921164037834692
MRPL53	2h	0.130266305983563	0.895067586785402
NDUFA10	2h	0.10409969906363	0.802452734495173
GNPDA1	2h	-1.10151758634378	0.114397835642399
PITRM1	2h	-0.077133237388357	0.812981972865545
NDUFA13	2h	-0.298811712558311	0.576476406873348
ARMC1	2h	0.173886384078469	0.783220423487944
ASNS	2h	0.075699453706861	0.928007597004245
PCMT1	2h	0.190013445165144	0.840536839285267
C12orf23	2h	0.143599520643399	0.884900598432741
TMEM263	2h	0.143599520643399	0.884900598432741
C15orf40	2h	-0.516820805797933	0.585211709254492
RDH11	2h	-0.072992741732332	0.938136733987829
PSMA7	2h	-1.43104351549445	0.402265161038729
MCM4	2h	-2.16454563915295	0.392569193638381
C15orf38	2h	1.02201091031734	0.472190942912702
ARPIN	2h	1.02201091031734	0.472190942912702
RPL7L1	2h	-0.210649822571223	0.843143674687004
SRP19	2h	-0.462258140706173	0.323365460329543
NDUFB5	2h	-0.53873582947279	0.633691986935727
CTDSPL2	2h	-1.30232743791808	0.103648714310626
CPSF3	2h	2.2218079025086	0.206085952007786
ARPP19	2h	0.453668270197614	0.727582182343295
NDUFS4	2h	0.166483453428046	0.901119905077826
PSMA3	2h	-0.244966005736634	0.865400643293711
GADD45GIP1	2h	0.750935473254961	0.230836897496259
CCDC6	2h	-1.5238018507355	0.402238559566028
SNRNP40	2h	0.900778046619315	0.589188107247661
SARNP	2h	0.357765305350986	0.7810701723479
ISG15	2h	-0.107599639734937	0.937831070082008
CDK5RAP3	2h	0.405519915712755	0.741599725295188
CBX1	2h	0.067304892888752	0.897142653847847
RRP12	2h	1.39012163932658	0.373900966300058
NDUFB1	2h	-0.626902134508977	0.603127798595324
LRRC47	2h	0.178481353684984	0.835667187356566
IVNS1ABP	2h	2.75270872679631	0.000449306201322
ABHD14B	2h	0.03490982355373	0.970125457553619
AKR1C2	2h	0.663009882393748	0.226497671366572
TFAM	2h	-0.033836703071041	0.965241384712166
PSME3	2h	-1.25802827494265	0.313684575578194
TRNT1	2h	0.223430843389676	0.789636935820997
LMF2	2h	-0.100152086324857	0.901447489977807
SH3PXD2B	2h	-0.94444939818863	0.486163459146692
PSMD9	2h	0.745055299641586	0.532099374355827
TOR1AIP2	2h	0.088442498804711	0.933805792513185
MMAB	2h	1.14780807447057	0.306359640441911
EDIL3	2h	-0.333104197732406	0.795343805633721
DUSP3	2h	-0.307998002052592	0.472853476563903
ATP6V0A1	2h	-0.660461454278905	0.402919799872433
EPS8L2	2h	-0.735539270727172	0.017840101700821
ARPC5L	2h	0.524297919751417	0.677291955946982
BAG2	2h	2.4177671990138	0.147310446766511
C6orf108	2h	-0.10458554942228	0.906701966252904
DNPH1	2h	-0.10458554942228	0.906701966252904
UBA6	2h	1.34634792506832	0.200322443872438
VRK2	2h	0.274100156064431	0.749822951611999
USP39	2h	-0.090215361772404	0.946499768626691
MRPL14	2h	0.669367139881806	0.402821479434361
SCYL1	2h	0.814321667929918	0.531097437130586
PPP1R13L	2h	-0.260514348476601	0.764304588299813
PLAA	2h	-0.421893230256766	0.588859681245781
RPS28	2h	0.677555444440415	0.526371087671994
NOL7	2h	-0.416267042382516	0.652699484644454
HINT2	2h	0.14111378699167	0.849857107420332
CPNE3	2h	-0.179442146802678	0.894324356151154
RPS17	2h	-0.411109414413422	0.799830512824082
RPS17L	2h	-0.411109414413422	0.799830512824082
OVCA2	2h	-0.521426992623798	0.531007452350362
POLR2M	2h	0.52831921207073	0.396631453160309
PIGT	2h	-1.26445511287112	0.227939980256099
PRKCA	2h	-0.065331677748831	0.936219719332811
PSMC3	2h	1.30487096356398	0.373900966300058
MYLK	2h	0.18556005804681	0.821003073100017
DYNLL1	2h	-0.308408837216347	0.827210703419564
ECI2	2h	0.060138508339358	0.953291291636683
MTA2	2h	-1.77354028325632	0.017867759178799
MRPL12	2h	-0.051200523778045	0.967283302511842
STAM	2h	0.440177217307827	0.60093926483283
OGT	2h	-0.659330717469453	0.172439549666548
STUB1	2h	-0.415256794593222	0.549479182002381
CHD4	2h	-0.276682775598831	0.771622077176911
IMPA1	2h	-0.216827060504703	0.869864385527184
TELO2	2h	0.894088780797354	0.41674682410945
OSGEP	2h	-0.314793822412923	0.27597238826835
CHMP5	2h	0.315867362343275	0.795218066611167
NUP98	2h	0.55729688445947	0.448169079803859
TOR1AIP1	2h	0.936939246101021	0.465676348827229
ARL6IP1	2h	-0.352813320311971	0.153754208202914
RBM26	2h	-0.014752732441771	0.977241085097922
EXOSC9	2h	0.33148513153204	0.781615532865069
GLA	2h	0.525064901890307	0.660091510463423
EXOSC8	2h	-0.302867687706954	0.766332971151344
AKR1A1	2h	1.48697478575075	0.212000001817337
ADSS	2h	0.147369112344685	0.902001541451838
DCPS	2h	-0.052724215961017	0.966819232992251
UTP14A	2h	0.267424793060971	0.821964965626289
FAF1	2h	-0.731080176891695	0.56029638618258
NUP214	2h	0.184632720398425	0.63477033670633
HSPH1	2h	-1.5901135088968	0.326395125226727
SDHB	2h	-0.499065950860854	0.299803273116924
GK	2h	-0.412883244842968	0.771442175493216
OSBP	2h	-0.64027446418767	0.523179745537897
STMN1	2h	0.464732588313428	0.551680950217987
RPE	2h	0.828459072426289	0.018033390320495
KIF4A	2h	-1.76462962607795	0.205942333946569
SNRNP200	2h	-1.08771173687357	0.118730101815358
PAFAH1B3	2h	1.50874959007091	0.090766786422471
SNX12	2h	-1.4295999788694	0.091328079298444
RAC1	2h	2.16501799161811	0.226176665872178
SZRD1	2h	0.005716594537795	0.989884759653471
ANO10	2h	0.549500562437144	0.603857341656823
OXA1L	2h	-0.393068738040933	0.645682177256664
DNAJC9	2h	-0.57179534049695	0.518404282236165
POLR2H	2h	0.263169912955121	0.567158266868322
ATP13A1	2h	1.04179167769708	0.294908298114387
HSD17B12	2h	0.402171439173237	0.776123434992195
CDKN2A	2h	0.236247946077862	0.863179887456321
IFI35	2h	0.434215920768757	0.773524716859824
SUGT1	2h	-1.35322600736478	0.30459008048667
ILF2	2h	2.32116441756266	0.176515337493527
TUBAL3	2h	1.12304577606381	0.373900966300058
TIMM10	2h	0.054500081330534	0.931024962162446
CSDA	2h	0.012056875264674	0.967837257519813
YBX3	2h	0.012056875264674	0.967837257519813
ENY2	2h	-0.473183108719568	0.588044593386135
NUSAP1	2h	0.267710245983717	0.709951643200319
SRSF1	2h	-1.55845499956595	0.299415742656576
PSMG3	2h	1.10251207771422	0.373900966300058
RBM12B	2h	0.779390944840059	0.149411981145539
MFF	2h	0.572715702709364	0.571599836678058
UCHL5	2h	0.209040447966656	0.849153925329865
INF2	2h	0.072832315144256	0.804202111319782
USP9X	2h	-0.007387243861736	0.9954523678411
HGS	2h	0.995446399415696	0.399635033670957
AGPS	2h	0.480042438009934	0.540387658357964
RNF20	2h	-2.31378078380591	0.299212740430598
MRPS31	2h	-0.057316589114146	0.960559816763732
PTRH2	2h	-0.463341502081314	0.434005254034275
CXorf56	2h	0.936882683506411	0.312639014859974
USO1	2h	0.022281846010998	0.969755818411029
GLRX5	2h	-0.163517348573324	0.888754352542847
MYBBP1A	2h	0.402458393421911	0.831911833904443
PPM1G	2h	0.729001342260517	0.563540001127974
HSPB1	2h	-0.310309711676234	0.874436372959751
RAP1GDS1	2h	-0.895958145358926	0.447529616214981
ANP32B	2h	-0.293172334933947	0.70205908729846
RAB9A	2h	-0.735597212635417	0.064676278506222
LRRFIP1	2h	-1.10985626494553	0.543759143528787
VDAC2	2h	0.553785518297609	0.613036499955917
DBT	2h	-0.277566262888075	0.793757700727307
CLTA	2h	-1.09572114436718	0.222424326306441
CD97	2h	-0.487168134250662	0.720229927660813
ADGRE5	2h	-0.487168134250662	0.720229927660813
DIS3	2h	1.63145107405593	0.112062586103357
PPP1CC	2h	0.132033463874309	0.900619032368298
NOC2L	2h	-3.50672046579896	0.203000044061619
MFN2	2h	-0.495274680108819	0.224972283465426
KYNU	2h	0.996879416882538	0.37390096630006
TIMM50	2h	0.408539850603624	0.6126989433377
NOSIP	2h	0.287138399960754	0.732480753263035
IDH2	2h	2.48192145341985	0.159716658168099
NME2	2h	-1.1715293260236	0.527198504776276
NME1-NME2	2h	-1.1715293260236	0.527198504776276
FXR2	2h	-0.393655573910487	0.764080067819657
GID8	2h	-0.422099145302916	0.729770796168435
DNM2	2h	0.704127870684409	0.592988155941888
TMEM87A	2h	0.429881882537906	0.608608795002711
PSMD13	2h	-2.77236377275859	0.193920091388311
AIMP1	2h	-0.05345759705833	0.973659770197792
COASY	2h	-0.162959847409488	0.883510615224044
GNAS	2h	-0.364700398445133	0.653914962898286
SAP30BP	2h	-0.283646399668813	0.53735731501893
COL5A1	2h	1.23487347988304	0.167806996725724
PPP1R8	2h	0.013288038828753	0.989055506051657
TP53BP1	2h	-0.531002171441524	0.560658879261985
ARF5	2h	-0.807823739971762	0.368592720132344
FAM105B	2h	-0.439902089415019	0.596697543119573
OTULIN	2h	-0.439902089415019	0.596697543119573
TMPO	2h	0.530468194358057	0.139376064568273
TMPO	2h	0.530468194358057	0.735782797670051
PPAT	2h	0.569662407717566	0.291841354450911
ADAR	2h	-0.007191774622138	0.992737181868796
LAMC1	2h	-0.551932073396304	0.610709509279267
RAB11B	2h	-0.09994913599305	0.92389723885739
SUPT5H	2h	-0.249661436397851	0.697068440276514
SLC35A4	2h	1.06483384785685	0.182400422170855
AP2B1	2h	0.054845184454237	0.887748647291689
RABL6	2h	0.736433312665311	0.447785088076305
TBC1D15	2h	1.76891862890763	0.279750459354113
HPRT1	2h	0.948297230816281	0.177098869457498
SWAP70	2h	0.51379654396422	0.741429166890765
AP2S1	2h	0.134068445601819	0.870943843685871
RAE1	2h	-0.906199143795934	0.354268588904601
FKBP8	2h	1.84569883731189	0.220329950525421
DERL1	2h	1.9030818086757	0.016401580237317
NUDCD2	2h	0.32122889896977	0.663437153979784
NCLN	2h	-0.260371261934822	0.797177473968209
OSBPL9	2h	-0.070960826739519	0.938189080910129
GTF2A2	2h	-0.154706860598948	0.823365576082585
PALLD	2h	2.05968124008697	0.024217848297286
ACACA	2h	0.135107484392868	0.92564583617715
VDAC3	2h	1.40361679667403	0.433028816590385
COA3	2h	-0.013996246173203	0.99142530133883
PREP	2h	0.312332427075436	0.726536972770013
SLIRP	2h	-0.186165679040762	0.750825337979744
PPA2	2h	-0.668768407299058	0.417607524266716
CD2AP	2h	-0.387912338384292	0.500514942482259
TBRG4	2h	-0.386250231553354	0.621384132199358
MYO1E	2h	0.644576130651819	0.616730379448244
MRPL47	2h	-0.015442259088516	0.961984747438166
PPP3R1	2h	-1.55376830847984	0.089004222634326
ARL2BP	2h	-2.7392645461292	0.025366375395099
CNP	2h	-0.029781272337259	0.971479174897246
HTRA1	2h	0.42293492569736	0.757436532623596
DCTN3	2h	1.08091975177178	0.168712861716479
TOMM22	2h	0.389652836568501	0.644812042732659
ACSL4	2h	-0.843610235297253	0.31656734291083
GMPPA	2h	0.261063430732638	0.658645290626259
GRSF1	2h	-0.167215465944572	0.906022647231037
GM2A	2h	0.327767065990587	0.739324868024609
MRPL46	2h	2.39947112607879	0.160833024580069
DNAJB6	2h	-0.370993974436897	0.5235281533973
CLINT1	2h	-0.012655189249963	0.990348316061842
SEC24D	2h	0.65326216808143	0.513423515819427
ZC3H18	2h	0.090879686807224	0.926137811946531
HLTF	2h	0.639411378038449	0.452327273490573
ME2	2h	0.731834775831279	0.403181045821065
FKBP11	2h	0.260461130992232	0.707619237632132
SUMF2	2h	-0.968450247265401	0.544170936065296
POLR1C	2h	-0.256356613815835	0.753234933253039
ABCD3	2h	-0.118770963900988	0.919570821224558
CEBPZ	2h	-0.035536423842066	0.955866186357874
UQCRQ	2h	0.769931572873642	0.373900966300058
LBR	2h	-0.48317979316267	0.629346778681083
S100A6	2h	0.973611593206292	0.174045543364002
CANX	2h	-0.086439113275744	0.919793571383026
WDR77	2h	0.187458185085023	0.859643871391865
ARL6IP4	2h	-1.32735984414244	0.152364418016481
UBE2I	2h	-0.476136096047539	0.6839132915918
MAP7	2h	0.448983698190213	0.658922159826236
UBAP2	2h	-1.69210074195031	0.007339432936103
UCHL3	2h	1.93047351143569	0.080502795230276
NT5C3	2h	-0.089294302713987	0.88230532870497
NT5C3A	2h	-0.089294302713987	0.88230532870497
PLCB3	2h	0.46882206032157	0.542351238419139
SSU72	2h	-0.182325656089356	0.818573362948293
CAP2	2h	0.72661853499258	0.373900966300058
SLC25A3	2h	-1.42800720785789	0.541883119575872
MRPL45	2h	-1.42554450350478	0.103122827292074
SNX5	2h	-0.572776494828864	0.622676957866813
NCAPD2	2h	0.441662437483254	0.555576651687911
PCBP2	2h	-1.15765907089006	0.43285177556003
BST2	2h	1.39163459890471	0.135097609881085
TAX1BP3	2h	-0.672192688749043	0.403010163870057
DPP7	2h	0.215410675872632	0.818408771986262
COPS2	2h	-0.335216594498756	0.827057710661311
MRPS5	2h	0.845440463601402	0.422109312636142
NEDD8	2h	-2.03707067411767	0.426085203842541
RRAS	2h	-2.08521832957572	0.309192921126737
NANS	2h	-2.34405155759219	0.011969353037969
PES1	2h	1.52165179070177	0.312181103309895
STAG2	2h	0.511612912563839	0.4796859664478
USP10	2h	0.610025565449103	0.598795920874878
DAK	2h	-1.55883118197159	0.46824855365622
TKFC	2h	-1.55883118197159	0.46824855365622
PPP1R18	2h	0.25327447007896	0.797881064103562
TMED7	2h	0.387801160795769	0.66785680361621
TMED7-TICAM2	2h	0.387801160795769	0.66785680361621
CELF1	2h	-0.219609317820712	0.858089553986158
PODXL	2h	0.638103197757308	0.373900966300058
DAG1	2h	-0.545602605812801	0.325540189943483
TIMM44	2h	0.170309512657552	0.847788324513224
ERP29	2h	-0.831313971849451	0.271250432773244
TXNL1	2h	-0.61020343631696	0.68489814997178
PIN4	2h	-1.22202902671482	0.299991174133007
RRP9	2h	0.848975984705859	0.365102973309278
PMVK	2h	-0.511735752126288	0.675479344145343
COX17	2h	-2.35075623914128	0.385251230559938
LZTFL1	2h	0.60036342831932	0.373900966300058
EIF5A	2h	-1.51343590259675	0.450143133102696
SCAF11	2h	-0.752623547631222	0.559139528086667
VMA21	2h	-0.790829013809369	0.330963657607696
RACGAP1	2h	0.223045881162936	0.820474870518616
NTMT1	2h	-0.565868850529588	0.492550552650128
TWF1	2h	-0.234259903952404	0.871611647117003
ERLIN2	2h	-0.032285143857934	0.97491687252705
LAMP1	2h	0.38688525692779	0.675999320892493
ECI1	2h	-0.184067035448634	0.82856134580451
LAMTOR3	2h	0.558178620759245	0.373900966300057
ATP6V1D	2h	-0.084447691763444	0.903677625914684
BZW2	2h	0.324390212678906	0.781240450959295
MCM5	2h	0.336969475908265	0.853860233528939
EEA1	2h	0.189830427088149	0.787620169696342
COX15	2h	0.522130251964543	0.37390096630006
NHP2	2h	-0.517112496599054	0.694828079182266
COX5A	2h	-0.268181726705094	0.841484095913459
RBM10	2h	-2.09354629001475	0.043816168500131
UBE2N	2h	-0.220863572683299	0.818030203272346
RBM5	2h	-0.05411497794986	0.95154089834636
CDV3	2h	1.97138190837145	0.049706050285781
POLR2D	2h	-0.416441156144397	0.64235118849449
CRTAP	2h	-0.818729282222196	0.522848180165894
TRMT112	2h	-0.414894287937785	0.661716667722641
SMARCD1	2h	-0.806858058019662	0.167026062160137
CALR	2h	-0.291028673885033	0.721689082905015
WNK1	2h	-0.634197674335164	0.566308580299657
TMED10	2h	-0.523589195397225	0.602829378067462
TGFB1I1	2h	0.917900827566085	0.17382161455567
SEH1L	2h	-0.894364321527128	0.385212612383453
C20orf27	2h	-0.250076642381238	0.643124151835343
LEPREL2	2h	-0.683112033455796	0.54078711450644
P3H3	2h	-0.683112033455796	0.54078711450644
ARL1	2h	-0.733089545145404	0.293179242911029
ESYT2	2h	-1.40486095588568	0.204819045978414
CKS1B	2h	0.463918623997254	0.373900966300058
GOLGB1	2h	1.50820245046489	0.247411882986118
DRG2	2h	-0.479559575045225	0.684584829836588
BROX	2h	-0.728351818052923	0.470565865437029
IPO4	2h	-0.248538519436428	0.75335275609319
SCAMP3	2h	2.07355222039291	0.302570817673706
UBTF	2h	-0.72170653776295	0.583350723228697
UBE2G1	2h	-0.884905034721292	0.344641636358133
UBL4A	2h	-0.501565287717849	0.589734319535364
EIF2A	2h	-2.82631433343138	0.231898505578961
AHNAK2	2h	3.63237977571505	0.141039914651942
RPS6KA1	2h	0.750674291169774	0.638240563564365
VKORC1	2h	0.396561648204119	0.373900966300058
SRPK1	2h	-0.219586123135893	0.881112747383262
AAAS	2h	1.65302653119136	0.28017111039475
PPAN	2h	0.357353955391599	0.390915224524947
PPAN-P2RY11	2h	0.357353955391599	0.390915224524947
WARS	2h	0.423868354383895	0.833135399909714
COPRS	2h	-0.309317777697997	0.8273261565913
NAA10	2h	-1.0315435798898	0.555846982661924
FAM96B	2h	0.274844881993414	0.43843891804072
CD59	2h	-0.842798169755295	0.44445425301064
MDN1	2h	-0.66760278462934	0.362188093403531
NCK1	2h	0.337203011664923	0.373900966300058
SYNJ2	2h	0.259972727109425	0.764859038063459
NDC80	2h	0.299873200216303	0.803390484910954
SSFA2	2h	-0.477354593066622	0.6533145293916
TACO1	2h	0.302303921252493	0.373900966300058
PPT1	2h	-0.396579190280096	0.620917778431202
LIMCH1	2h	-0.102313355488938	0.826819496993092
SPAG9	2h	-0.251839193838991	0.798770020661894
TWISTNB	2h	-0.98081643830013	0.188310320936449
FTSJ3	2h	0.214933984470181	0.85926807355565
C9orf64	2h	0.369502103431228	0.598150140343201
DPF2	2h	-0.24562197821643	0.865602436123427
CENPH	2h	0.272050139464471	0.37390096630006
MRPL4	2h	-0.476345436999832	0.550443223820816
GGH	2h	-4.09415040712857	0.181340068917483
POLR2C	2h	0.259440169641054	0.373900966300057
NPNT	2h	-0.268171963755181	0.633702794311153
CHERP	2h	-0.580415026070709	0.562058693800607
PRPF4B	2h	0.5455679789729	0.693046889006057
UTP6	2h	0.206677564580062	0.644203594353546
GTF2B	2h	-0.311445403065974	0.603605470416939
BIN1	2h	-0.91537991862636	0.314763912952358
ERI3	2h	0.307749918993734	0.836135466057623
HMGN1	2h	-0.117118037100571	0.935659617246981
DNAJC21	2h	-0.070272125277298	0.949346924801445
EML4	2h	-1.57011568506532	0.371672866706468
DDRGK1	2h	-1.39175083533056	0.514649809529366
NDUFS3	2h	-0.380513421074788	0.331305856346154
KDM2A	2h	-0.316124854168415	0.710829862118129
GDI1	2h	0.181356624262205	0.373900966300057
PRPS2	2h	-0.556665227934603	0.475492031095566
KIF2A	2h	0.172290531847722	0.373900966300058
YARS2	2h	0.474187147791129	0.62374637344575
TNPO2	2h	-0.91364367792313	0.423089075605701
SNX9	2h	-0.391345371570765	0.659695998259877
MSTO1	2h	-0.654400193881632	0.445791135188904
TIMM8A	2h	-0.370883616087751	0.719785602448211
SEC24B	2h	-1.87369625567196	0.426498889542916
CLPTM1L	2h	0.141527544399835	0.37390096630006
GNAI1	2h	-0.686096322374959	0.384807733773725
SMN1	2h	0.001957002256107	0.998464015154524
SMN2	2h	0.001957002256107	0.998464015154524
NCAPG	2h	-0.941062747053821	0.186148075365336
SMNDC1	2h	0.115697929877382	0.373900966300061
UBE2L3	2h	0.113707554030159	0.373900966300058
PPFIA1	2h	0.111103799290457	0.37390096630006
CCNT1	2h	0.137226586669967	0.847884490366607
TXLNA	2h	0.11698094050092	0.916337860043308
PPP1R7	2h	0.070668037378555	0.37390096630006
RAB31	2h	0.453584153161057	0.746222609643469
CCDC93	2h	-0.068532774335648	0.927045531436806
GBP2	2h	-1.24535658564675	0.383171798882379
MAP2K6	2h	-1.51787157162898	0.379155842173938
MIEN1	2h	0.085116518933675	0.863773295127685
CLDN24	2h	1.39365473350172	0.367375300726921
SDCBP	2h	0.174399493418479	0.839787341848013
PTGR1	2h	-0.035531302815362	0.972321358658795
TRIP13	2h	-1.33689189953807	0.376281344428129
MAT2B	2h	-0.488168197024575	0.455252816737956
RPL27A	2h	0.003922367276679	0.373900966299323
AACS	2h	0.002521733596582	0.373900966301178
HIST1H4A	2h	0	1
HIST1H4F	2h	0	1
HIST1H4D	2h	0	1
HIST1H4J	2h	0	1
HIST2H4A	2h	0	1
HIST2H4B	2h	0	1
HIST1H4H	2h	0	1
HIST1H4C	2h	0	1
HIST4H4	2h	0	1
HIST1H4E	2h	0	1
HIST1H4I	2h	0	1
HIST1H4B	2h	0	1
HIST1H4K	2h	0	1
HIST1H4L	2h	0	1
MYH9	2h	0	1
ENO1	2h	0	1
FLNA	2h	0	1
LGALS1	2h	0	1
KRT17	2h	0	1
HSPD1	2h	1.00465168668172	0.66613824553971
PFN1	2h	1.81021912430547	0.373900966300058
CAST	2h	0.29366243312314	0.37390096630006
HNRNPU	2h	0.80290217585263	0.681555782662155
ANXA2	2h	-0.680511476236667	0.373900966300058
DYNC1H1	2h	0.025380859522477	0.98225400174784
HNRNPA2B1	2h	-0.785705833940931	0.612019283944464
TCP1	2h	0.849668714351802	0.682797038289656
CPS1	2h	0	1
HSPA9	2h	0	1
GSTM3	2h	0	1
YWHAZ	2h	-2.31218315582438	0.373900966300058
ACTB	2h	1.03093307024916	0.634817196055834
CCT7	2h	2.58984587646209	0.373900966300058
PLA2G4A	2h	0	1
ALDOA	2h	2.73841205233171	0.373900966300058
FKBP4	2h	0	1
PRDX1	2h	0.845294964266278	0.705410174006278
AK1	2h	0	1
CCDC47	2h	0.239255861796363	0.824438305973873
CBR1	2h	0.56935947128103	0.76274920762479
SETD4	2h	0.56935947128103	0.76274920762479
RANBP1	2h	0	1
TXN	2h	-5.10537766712323	0.17838860204921
PGD	2h	0	1
SUPT16H	2h	0	1
XPO1	2h	0	1
RPL7	2h	0	1
PSMD3	2h	-0.048831226916544	0.978138584698366
HNRNPK	2h	0.796026531894026	0.6586871684195
RPL36	2h	0.593577883319222	0.770702263163248
PLS3	2h	0	1
ST13	2h	0.006773784631288	0.99554207610915
RPS6	2h	-3.02967052596239	0.373900966300058
SLC3A2	2h	0	1
MCM2	2h	-2.8940413992614	0.373900966300058
RPL10A	2h	-1.33277720808936	0.367403231362804
PSMA1	2h	0.627688890923792	0.70496470306057
CTSZ	2h	0.477979047929305	0.805635840921263
ETF1	2h	0.056195187702802	0.956779839509643
APMAP	2h	-4.31989903457964	0.323563542868897
ATP5A1	2h	-4.67811142411822	0.373900966300058
NAP1L1	2h	-1.18491422778429	0.469786953943486
PSMD11	2h	0.286129831502267	0.807411333644009
PC	2h	-1.77031182856427	0.441981428841134
PARP1	2h	-1.69362902501838	0.232678745052617
PFDN6	2h	-0.660878520429804	0.629270412688095
NASP	2h	-3.12175441054161	0.373900966300058
IQGAP1	2h	0	1
CDC37	2h	0	1
BLVRA	2h	-0.210771141298278	0.844582895095746
EEF1D	2h	1.06293088501741	0.642879303691288
YARS	2h	0.491140230315349	0.698846856990382
RPL23A	2h	-5.21945602848497	0.116623025057381
LARS	2h	0.139377469862922	0.943499738068763
S100A11	2h	-0.811808920499361	0.580104806433459
PDHB	2h	-0.669250415443823	0.641525432081427
IARS	2h	-0.327657326306137	0.373900966300057
TRAP1	2h	-3.7060944901789	0.129013754107934
PYCR2	2h	-1.34989995725899	0.460473296840684
XRCC6	2h	-0.556409944609888	0.708397270596681
BPNT1	2h	0.772527639929152	0.406739819346359
ALDH9A1	2h	-3.18969552991013	0.085051226332056
EIF3H	2h	-0.659598911524718	0.690653979709224
LRRC16A	2h	-0.058124212576646	0.977351714050335
CARMIL1	2h	-0.058124212576646	0.977351714050335
SET	2h	-2.55592539135915	0.138958368133655
ARF4	2h	-2.12688711599282	0.373900966300058
NUP155	2h	-4.54434298913961	0.104900529376106
IPO5	2h	0	1
VDAC1	2h	0.133434777170446	0.908702683650308
FHL2	2h	-0.43316431120961	0.748427002675355
RPS14	2h	-0.091223234830889	0.907961534564354
EPRS	2h	0	1
SF3B1	2h	0.63863015463527	0.574124887118969
G6PD	2h	0	1
SMC4	2h	-2.71856377478748	0.144241733808352
GCN1L1	2h	-2.53122611492518	0.252774458177102
GCN1	2h	-2.53122611492518	0.252774458177102
DHX30	2h	0	1
SERPINB6	2h	0.015173991869841	0.988116334864804
SLC25A11	2h	0.408558166126725	0.760671210167198
NOP58	2h	-0.365893912405226	0.731605937430617
TXNDC17	2h	-1.70598161682729	0.255298764410889
ABCE1	2h	0	1
LYPD3	2h	0	1
DRG1	2h	-0.875435381539996	0.576943947950067
EIF2S1	2h	0	1
YBX1	2h	0.173327322984647	0.909285960857487
ADK	2h	-0.934189521465621	0.26380703116623
ROCK2	2h	-1.47827540331822	0.373900966300058
IPO7	2h	0	1
FKBP1A	2h	0	1
PLOD2	2h	-1.15487314038239	0.596099042910984
NAMPT	2h	0.394363154745573	0.696932994366753
NSUN2	2h	1.39015840082485	0.373900966300058
PRDX2	2h	0	1
ACLY	2h	3.36447789604849	0.373900966300058
MYL9	2h	0	1
NPLOC4	2h	0	1
ATP5L	2h	-0.527972305555829	0.442415368446884
SLC25A20	2h	-0.271486616220834	0.811528966972876
CLIC4	2h	0	1
NUDT5	2h	0	1
MANF	2h	0	1
MTDH	2h	0	1
ACOT7	2h	-0.662924662286676	0.601766554933349
PTGFRN	2h	-4.12318931838427	0.116312746322088
GMPR2	2h	-0.233576501013508	0.822988104318804
SEPT7	2h	-4.0039203132827	0.120888856477306
PRMT5	2h	0	1
RPL24	2h	-0.217189724217603	0.857178074536085
TMOD3	2h	-0.891575115302496	0.498626690837501
TBCA	2h	-0.100548895437968	0.923891173951203
CUL4B	2h	0	1
COTL1	2h	-0.655033578721812	0.373900966300058
PSAT1	2h	-0.798421723013816	0.37390096630006
CHCHD3	2h	0.587092315984792	0.520591833380119
FEN1	2h	0.173075786458088	0.373900966300057
SNRPG	2h	0.048471254212022	0.373900966300056
NCKAP1	2h	-3.19229716467925	0.219459939299777
PAPSS1	2h	0	1
SF3B2	2h	-1.85658006051308	0.373900966300058
HYOU1	2h	1.77208959113663	0.368864369527937
FAM98B	2h	-1.97816735717215	0.116394743042626
KIF5B	2h	0.865711050367861	0.571815317093887
BASP1	2h	-0.917666144968347	0.679880603797181
TMEM43	2h	0	1
CYFIP1	2h	-0.833977426206033	0.503456963678498
KARS	2h	0.570463962547527	0.626634402499346
FUBP3	2h	-1.26897696416155	0.35890918670729
PARK7	2h	-1.76178422522489	0.39886780922937
SSRP1	2h	0	1
CDK2	2h	-2.87360090725509	0.373900966300058
RPS12	2h	0	1
KLC1	2h	-1.3286624820699	0.214557732610953
UNC45A	2h	0.590454258635822	0.700938117448751
STOML2	2h	0.11418799252243	0.945564922918354
SNX6	2h	-0.423000977108437	0.716827224716957
RPL12	2h	0	1
UBE2M	2h	1.61629037498538	0.506880532500488
YWHAH	2h	0	1
RER1	2h	0.817140322952989	0.554389429595763
WDR5	2h	0	1
PAFAH1B1	2h	0.403782951930759	0.718522517773423
DCTN4	2h	-1.74702657931356	0.008927454237778
P4HA2	2h	-4.461816780016	0.014133395315565
NACA	2h	0.339580852388813	0.774425375119964
LMAN1	2h	-3.67357849889663	0.145681326942853
SNRPC	2h	-0.914740753598701	0.501670160474928
ERP44	2h	-0.356282434546136	0.735206219524309
FDPS	2h	1.68356400276382	0.483462917465333
CTPS2	2h	0	1
NAA15	2h	0.627168549523039	0.373900966300058
PDCD5	2h	1.43684116897929	0.332959272515472
RRP1B	2h	-1.07577789053989	0.373900966300058
NOP2	2h	0.042900459616133	0.981705086641014
AK3	2h	0.01592506359157	0.989849963280262
GART	2h	-0.33780347618705	0.621665945758106
PSMG2	2h	1.3186178133735	0.42513824472538
FBL	2h	0	1
NQO1	2h	0	1
SLC16A1	2h	0.336783289797735	0.844428058624314
UBA2	2h	0	1
STXBP1	2h	-0.285135375055673	0.798606782449889
MTHFD1L	2h	-1.6420336061236	0.259604700124659
FKBP3	2h	0.654465721299722	0.436018880366058
CSNK2A2	2h	-0.675750922055844	0.578298107717324
SIGMAR1	2h	0	1
RPL17	2h	-1.43770394132103	0.373900966300058
TMX3	2h	0	1
ASNA1	2h	-0.375687139256362	0.373900966300058
KPNB1	2h	-1.03800416698738	0.566866431865924
CTSC	2h	0	1
SSBP1	2h	-0.279600524732755	0.866728372110864
MSH6	2h	-1.69032949462088	0.21899430600418
CAPG	2h	-0.479370851792862	0.764302039760239
TOR1A	2h	-0.96007923516422	0.474331463763294
METTL16	2h	-1.19214941688077	0.302338391472405
COLGALT1	2h	-1.53309856615862	0.231744923113452
GLT25D1	2h	-1.53309856615862	0.231744923113452
EXOSC2	2h	0.761592491086233	0.483630050540518
SMC1A	2h	-0.074705414359033	0.934674385488804
UBE2A	2h	0	1
DNAJB4	2h	0	1
C12orf57	2h	0.059333161382683	0.373900966300062
FNBP4	2h	0	1
RFC4	2h	-2.11856732658004	0.235256782763544
SF3A3	2h	0.355853541712323	0.770015831638811
RANGAP1	2h	-0.511928305089198	0.791161779645044
MPI	2h	0	1
AK2	2h	0	1
ATIC	2h	0.642401479858088	0.37390096630006
FLOT1	2h	-0.56501422479798	0.416549032827789
ACTN4	2h	0.05817568328908	0.972327097643419
UMPS	2h	0	1
NAPRT1	2h	-0.158528546260447	0.923236170847088
NAPRT	2h	-0.158528546260447	0.923236170847088
TRIP10	2h	-1.30873865262376	0.197905201256773
CD46	2h	0.16779791998961	0.373900966300058
GMPS	2h	-1.23184275575481	0.373900966300058
CNPY3	2h	0.097879598013321	0.889120656423958
NARS	2h	-2.69359755850727	0.406190034039887
FKBP14	2h	0	1
PLGRKT	2h	-0.146863288986886	0.37390096630006
HCCS	2h	-1.29998551369492	0.170328779609126
ACTL6A	2h	-1.02222008187384	0.373900966300058
MRPL15	2h	-0.096363742510571	0.924988786995821
MRPS10	2h	0	1
CDH2	2h	0	1
KIAA1598	2h	0.18351269616495	0.37390096630006
SHTN1	2h	0.18351269616495	0.37390096630006
NMD3	2h	-1.22994933010443	0.043714236573188
GNAI2	2h	0.116083213661573	0.373900966300057
PFKM	2h	0.336232538808024	0.859282423718829
FNDC3A	2h	0	1
KDM1A	2h	0.049099632176916	0.941503328823498
TUBA4A	2h	0	1
TNKS1BP1	2h	-0.592415051487656	0.693903507524877
EIF4E2	2h	0	1
MAN1B1	2h	-0.06989674670541	0.926919246034596
PDHA1	2h	0.385655986320566	0.733028444512912
UBA1	2h	0.352255700623424	0.373900966300058
DEK	2h	0.409171367046725	0.37390096630006
ALDH3A1	2h	0.126598331106173	0.948652223056754
TSNAX	2h	0	1
STT3B	2h	-0.310335777442832	0.85246361837222
WDR36	2h	0	1
HDAC1	2h	0	1
HNRNPD	2h	0	1
DNAJA3	2h	0.818565481455516	0.541239757756596
MMS19	2h	0.04433073373996	0.962696153468864
SUB1	2h	-2.20421172798921	0.457879410864709
RPS2	2h	0	1
HADH	2h	-0.107859527148018	0.928406229074741
ANP32A	2h	-3.18365660426265	0.373900966300058
SYPL1	2h	-1.47701021456838	0.502674101798647
CCDC50	2h	0	1
MTCH2	2h	-0.795236973951617	0.395294183446799
PPP1CB	2h	-0.172518181254403	0.883114144639265
DCTN2	2h	-1.18187222600076	0.37849133381993
ITPR3	2h	-0.604391151270694	0.487122071605686
TXN2	2h	-1.08372500170096	0.11677936246329
THUMPD3	2h	0.274232867250131	0.86508731323974
ZWILCH	2h	-0.57668025891119	0.50090984687611
PDS5B	2h	-0.421926820342139	0.673624959521957
ATG3	2h	-2.28098496917514	0.373900966300058
RAI14	2h	0	1
MYL3	2h	-0.435730331067558	0.778053384662554
CBFB	2h	-0.618250598154041	0.373900966300058
CHORDC1	2h	0	1
CDC42BPB	2h	-0.699386638939014	0.404277141773918
APTX	2h	0.081229872924541	0.959902981513673
NCBP2	2h	-0.067592260402842	0.964899486698521
CYFIP2	2h	-0.700359862454609	0.477912618160111
TWF2	2h	0.447280143420076	0.801008543147017
MED4	2h	1.02325145111372	0.47173232695322
NUDT1	2h	-0.339313626965569	0.781012216860641
KIF23	2h	-0.117589751212878	0.373900966300061
ANAPC7	2h	0.573420246953846	0.628296893142923
FAM203B	2h	0	1
FAM203A	2h	0	1
HGH1	2h	0	1
PRUNE2	2h	-0.253518726199927	0.373900966300058
ITPA	2h	-1.57542416181764	0.373900966300058
TTC39C	2h	0.687600506110001	0.671257792165579
PDE4D	2h	0.530653403600552	0.373900966300057
TPM3	2h	0	1
RUVBL1	2h	-0.124316570050891	0.906273254549755
SLC7A5	2h	-0.787350892439159	0.447783750936614
GSR	2h	0.946473646543417	0.373900966300058
BAG1	2h	0	1
GPS1	2h	0.980601942556539	0.373900966300058
ALDH1A2	2h	-0.913456988965815	0.360760463531383
ARPC5	2h	0	1
VPS29	2h	0.717478186361797	0.669379272470939
YME1L1	2h	0	1
FUBP1	2h	0	1
NUP62	2h	0	1
SAE1	2h	0	1
GMPPB	2h	0	1
GALK1	2h	-1.02399043620579	0.198797156810479
KHDRBS1	2h	-0.006526462022164	0.993855301873754
NUP37	2h	0.732975803669058	0.37390096630006
AP3D1	2h	-0.774355595671201	0.53997210360064
PRIM2	2h	-1.84355149274611	0.115298531431723
CDC73	2h	1.56515383365457	0.210968386239182
ABCD1	2h	0.334843055342463	0.636070476473855
EBNA1BP2	2h	0	1
POLD2	2h	0.90033803228352	0.40860775281218
TPR	2h	-1.53560192082322	0.373900966300058
EIF4G1	2h	0	1
IGF1R	2h	0	1
EIF1AX	2h	-1.80599089011245	0.373900966300058
LOC101060318	2h	-1.80599089011245	0.373900966300058
LOC107984923	2h	-1.80599089011245	0.373900966300058
MRPS16	2h	0.042952668318482	0.948594432598048
XPO5	2h	0	1
STX6	2h	-0.865455340025479	0.207350758183376
WDR48	2h	0	1
CPNE1	2h	-0.157626801848577	0.897662603952974
COPE	2h	-1.95610451341938	0.021977752857842
UBR7	2h	0.065500585001453	0.951837294270252
PURB	2h	-0.109764331689321	0.918080987431182
PGAM1	2h	0.314942667031426	0.879451285596764
LOC643576	2h	0.314942667031426	0.879451285596764
C10orf2	2h	-0.297138898936229	0.630186366810106
TWNK	2h	-0.297138898936229	0.630186366810106
NES	2h	-0.397723992716362	0.753418335382343
NIT2	2h	-0.191012749235745	0.24717269138607
HSPA4	2h	-1.19553038358531	0.364567369636717
GSTK1	2h	-0.901290997128173	0.292035920249276
UAP1	2h	-4.16979470814547	0.077015971751871
MESDC2	2h	-0.646192188852095	0.725082020991843
MESD	2h	-0.646192188852095	0.725082020991843
GGCT	2h	0	1
NOP10	2h	0.765634889904488	0.421723538620604
UBXN1	2h	1.00675909881425	0.538479271609445
MRPL50	2h	0.432479118323352	0.747304675907051
COPS7A	2h	0	1
HAUS1	2h	0	1
NFYC	2h	-1.29000090562119	0.373900966300058
IPO9	2h	-1.95676714144963	0.373900966300058
PRKAR2A	2h	-1.27155875308829	0.373900966300058
SCAMP4	2h	0	1
SMARCA5	2h	-0.190166194565347	0.916072529155519
TMED9	2h	0.667115959149535	0.53498324282817
PTMA	2h	-1.14072723359134	0.343914592771042
DIABLO	2h	0	1
FXR1	2h	-0.336918909088416	0.722767483425353
OCIAD2	2h	1.09273988301573	0.435110100438645
LMNB1	2h	0	1
UBFD1	2h	-1.08897867266423	0.529732853369718
XRCC5	2h	0	1
DDX21	2h	-0.809369365406508	0.699157889000591
OXSR1	2h	0	1
HELLS	2h	0	1
AP2M1	2h	-0.080783729010084	0.968191776227239
CARS	2h	-0.214497367325965	0.861446820733167
ZC3H14	2h	0.226619502182471	0.701663439360247
DENR	2h	0.510442010724303	0.373900966300058
AHCY	2h	2.1002631089254	0.373900966300058
ITGA11	2h	0	1
ADD1	2h	-0.890562371918045	0.182117690785753
PPIF	2h	0.883315600965419	0.404325210259893
C4orf27	2h	0	1
HPF1	2h	0	1
TFG	2h	0.096358027221007	0.913047897301761
SQRDL	2h	-2.51857616366936	0.117609445315777
SQOR	2h	-2.51857616366936	0.117609445315777
C5orf51	2h	0	1
EIF3CL	2h	0	1
ASDURF	2h	-1.08814761661764	0.354428862400914
DNASE2	2h	0	1
MYO1C	2h	0.009572921141727	0.99394450100346
AP3B1	2h	-1.18767952944066	0.462379024633033
PSMD12	2h	1.41129406446886	0.394574947775135
PDHX	2h	0	1
IGF2BP3	2h	-1.88513981716374	0.205358166765382
DNM1L	2h	-0.429930416372501	0.729882207845236
PSMD14	2h	0	1
MPHOSPH10	2h	0	1
KPNA4	2h	-1.79980341894151	0.245572663598605
CCS	2h	0	1
IMPA2	2h	0	1
TPP1	2h	0.419178428057667	0.65728637481478
TCERG1	2h	0	1
HNRNPDL	2h	0	1
HNRPDL	2h	0	1
SYNM	2h	0	1
PGRMC2	2h	0	1
PMM2	2h	-0.511166155767668	0.768482815935097
HMGB3	2h	0	1
SLC16A3	2h	0	1
PRPF4	2h	-2.5742609045997	0.141815681396402
PHGDH	2h	0	1
SART1	2h	-0.378401814946442	0.373900966300058
DAPK3	2h	-1.43529207390585	0.48744435146016
PRPF3	2h	0	1
AKR7A2	2h	-1.6583696238167	0.373900966300058
EPB41L2	2h	-1.22279154441631	0.457469295536669
CHMP2A	2h	0.102898634670944	0.923944652322853
TSPAN6	2h	-0.331817584479245	0.790035042973104
PRC1	2h	-0.630347247388079	0.135052796794339
ZNF207	2h	-0.106110901393176	0.946726968318235
HTATSF1	2h	-2.41336595507979	0.118855447057053
SYNGR2	2h	-0.464853145359744	0.37390096630006
SGTA	2h	0.697244749508414	0.669978640349529
NUDT21	2h	0	1
LANCL1	2h	1.14698743701791	0.411367890065809
AHCYL1	2h	1.40076219085907	0.373900966300058
ORC4	2h	0	1
AQR	2h	-0.508601546176833	0.63766362539876
MGEA5	2h	-0.852255148306297	0.416146201573234
PLOD3	2h	-0.081757574903333	0.373900966300063
CUTA	2h	0	1
COBL	2h	-2.07350841610312	0.373900966300058
CLUH	2h	-0.610454182815078	0.662452294929881
KIAA0664	2h	-0.610454182815078	0.662452294929881
ZNF259	2h	0	1
ZPR1	2h	0	1
PDCD6	2h	-0.137450517999018	0.938633280177659
SH3BGRL	2h	-1.75818984911899	0.20145106404914
SEC22B	2h	0	1
PRPF40A	2h	-2.53336216982515	0.146282849496852
PMPCB	2h	-0.018609391209596	0.992612474117442
ERLIN1	2h	0	1
SRSF10	2h	1.4245448302978	0.433645090087993
LOC100996657	2h	1.4245448302978	0.433645090087993
NPM3	2h	-7.16e-05	0.373900968983311
LYPLA1	2h	0.232105041821519	0.88571956983953
CDC123	2h	-0.591950724438964	0.410971212098561
EIF3J	2h	1.46022639533068	0.373900966300058
GLRX3	2h	-0.875967636264761	0.440300784297904
CLPX	2h	0.036400499855909	0.984313131417502
CIAO1	2h	0.286379979202365	0.6482581158661
ENDOD1	2h	-0.489774600563823	0.620251575604813
NDUFB4	2h	0.307320539611509	0.656224467452723
RTN3	2h	0.000704361517901	0.999507614827732
ATG7	2h	0.20658852127266	0.911660344565082
SEC24A	2h	-2.09673100405754	0.143961108104092
[truncated: 8,169 more rows]
